# Supplementary material for: Prognostic-related genes for pancreatic cancer typing and immunotherapy response prediction based on single-cell sequencing data and bulk sequencing data
Source: Oncol Res. 2023 Jul 21;31(5):697–714. doi: 10.32604/or.2023.029458 (PMC10398398; doi:10.32604/or.2023.029458)
Supplement: Table of genes differing between subtypes [file OncolRes-31-29458-s001.txt]

logFC	AveExpr	t	P.Value	adj.P.Val	B
FSTL1	-1.4341342335855	5.59485756261453	-10.9093101983788	1.82709335908486e-21	2.05209310499181e-17	38.1000331745344
CLMP	-1.42120978000394	2.35960926811056	-10.8458192213749	2.76751514841121e-21	2.05209310499181e-17	37.6949446353365
DDR2	-1.22937381568332	2.5058155796667	-10.8265371108543	3.13919703991404e-21	2.05209310499181e-17	37.5720025854389
FBN1	-1.63012707310395	3.96977491858676	-10.6449028854406	1.0267411239674e-20	4.35881673242756e-17	36.4159006768105
CLIC4	-1.17210685545866	5.20390234712583	-10.6327486971723	1.11131934435459e-20	4.35881673242756e-17	36.3386730818282
RAB31	-1.4096465020321	4.62951302714513	-10.5957909752463	1.41359579766737e-20	4.62033786467579e-17	36.1039516572712
NID1	-1.1909317605098	4.33749727313671	-10.5175863119093	2.35061457196552e-20	6.45252177102733e-17	35.6078138461213
CALD1	-1.42354603447491	5.25049676187026	-10.4970107252386	2.68678193968264e-20	6.45252177102733e-17	35.4774066351269
ROBO1	-0.905264403586255	1.97651459879783	-10.4820339395143	2.96123073475325e-20	6.45252177102733e-17	35.3825181329261
RAB17	0.991762225681045	2.95135269458108	10.454284406304	3.54570050191076e-20	6.95347325429718e-17	35.2067812252288
COL6A3	-1.87796171816872	5.79272435181436	-10.4116179897607	4.67625369054344e-20	8.33691010229522e-17	34.9367714927377
SSPN	-0.934953957743141	2.4972302243988	-10.3541405143832	6.78655227016199e-20	1.03187288894894e-16	34.5734140076695
WIPF1	-1.07560587588104	3.09759942718752	-10.3529242570159	6.84021597895884e-20	1.03187288894894e-16	34.5657299721073
GLIPR1	-1.01279248875412	2.32140242214463	-10.2782842214608	1.10870382290039e-19	1.55305647649283e-16	34.0945624202832
CCN4	-1.39350036129124	2.66420091796166	-10.2147072943164	1.6718560282099e-19	2.18578457128163e-16	33.6938520306737
GNB4	-0.949243862549695	2.26088874113275	-10.0627136470117	4.45238939124839e-19	5.45723802198577e-16	32.7382967852027
FRMD6	-1.1046417005686	2.68061602708406	-9.97014739615966	8.0703493861005e-19	9.30986010651864e-16	32.1581074195108
CHSY3	-0.704623927813569	1.20287688507305	-9.92035121474518	1.11068973211069e-18	1.2100964631346e-15	31.8465685575658
ETS1	-1.06781194640968	4.29575798666686	-9.90769066478466	1.20455945528512e-18	1.24329555145245e-15	31.7674262291361
RAB23	-0.849159466852042	1.55781485019093	-9.83525021600773	1.91517490497043e-18	1.87792475306876e-15	31.3151156330356
QKI	-0.777548013888429	2.29817803282032	-9.76295926273083	3.03932515316363e-18	2.83829550374724e-15	30.8646440687091
LAMA4	-1.02122326302474	3.26892595765386	-9.74114381221749	3.49320377422252e-18	3.02652155977364e-15	30.7288858748899
SLFN5	-0.901936450076215	2.74333090225418	-9.73863540984992	3.54953831394593e-18	3.02652155977364e-15	30.7132814925596
SPON1	-1.62961593745637	3.95098923293376	-9.72255404687404	3.93281362046338e-18	3.21360032962114e-15	30.6132688261581
CSGALNACT2	-0.859398868578908	3.42162589528398	-9.69640737515565	4.64582990559619e-18	3.64437481114588e-15	30.4507586728161
TCF4	-0.825359563037037	1.95770472604587	-9.65052023745059	6.22188050288079e-18	4.69297302084597e-15	30.1658590864914
KIRREL1	-1.04228920447782	3.12470762561531	-9.63241972180282	6.98095537568926e-18	5.06927325582969e-15	30.0535862245138
FKBP14	-0.698583823388035	2.35131314398347	-9.62673731724356	7.23775693045899e-18	5.06927325582969e-15	30.0183524287846
LTBP1	-1.2872011042577	4.18032791812867	-9.62056008400173	7.52759659048141e-18	5.090472301239e-15	29.9800573584154
FERMT2	-0.968385596792591	2.75642159414311	-9.57149356139434	1.02799940596728e-17	6.72003211680812e-15	29.676132856486
ATP11C	-0.621869310828982	1.81483544073816	-9.56434690929847	1.07569254472484e-17	6.80496983696738e-15	29.6319041025565
DSE	-0.777497034475017	1.69196766765553	-9.55347525626297	1.15249976378616e-17	7.06302277112828e-15	29.5646412612829
LOX	-1.4054177566685	3.37241208248722	-9.54695556055289	1.2011536999132e-17	7.13812885121143e-15	29.5243149632202
COL5A2	-1.7080733992854	5.82356797025292	-9.5381316551097	1.27027355287175e-17	7.32686313099056e-15	29.4697496248668
IL1R1	-1.28550871897667	4.30463399274581	-9.53135954392305	1.32599334835443e-17	7.42973015845106e-15	29.4278825133939
COL3A1	-1.96505914311223	9.20606901904715	-9.49174083110461	1.70425935836833e-17	9.06908789440309e-15	29.1831293794219
CHSY1	-0.866577431870474	3.46317991163671	-9.49056471666914	1.71699570234015e-17	9.06908789440309e-15	29.1758684331713
CALHM5	-0.553361584488106	0.949997300726304	-9.4856223390661	1.77156095315327e-17	9.06908789440309e-15	29.1453588229558
KLHL5	-0.80074545431618	2.76758700681657	-9.48279470613973	1.80355121045189e-17	9.06908789440309e-15	29.1279058582411
MSRB3	-1.19863138208765	3.079255263802	-9.47787533117977	1.86058202157985e-17	9.0942566562719e-15	29.0975458688386
EDNRA	-1.19860884017924	3.19053002892533	-9.47235203668526	1.9267548282852e-17	9.0942566562719e-15	29.063464557266
BNC2	-0.691649242376188	0.996868268128684	-9.47064499302855	1.94767619990526e-17	9.0942566562719e-15	29.0529325369583
OLFML1	-0.990665784843449	2.35693851747156	-9.46491460905954	2.01957410917036e-17	9.21066694300929e-15	29.0175818232532
FKBP7	-0.759156477622419	2.55025954901388	-9.45192076851695	2.19253743870969e-17	9.77223902512174e-15	28.9374473842418
RECQL	-0.863660358336393	2.69363034506175	-9.42303059866246	2.63172069207542e-17	1.14690387760647e-14	28.759401174722
PLXDC2	-1.18838140600537	3.29116427341513	-9.40518982434338	2.94556838512262e-17	1.25577264349217e-14	28.6495360432591
NEXN	-1.18980204663988	2.39253170347847	-9.39265849095576	3.1880122581993e-17	1.33021507224567e-14	28.5724061054399
TAB2	-0.536539353339566	3.83006158494016	-9.38888472561534	3.26483969335692e-17	1.33389106721714e-14	28.5491850658047
ZEB1	-0.934516330745928	2.71840645277598	-9.38098768282589	3.43162086077554e-17	1.37341870817692e-14	28.5006018956303
PDPN	-1.35447137404809	3.53710484954471	-9.35019809313682	4.16684264065801e-17	1.63431902051888e-14	28.3113063081807
CDH11	-1.34013021512838	3.28178595778082	-9.32214777887837	4.97208985757343e-17	1.91191478817397e-14	28.1390253944303
MMP2	-1.81959389615903	6.75104009217229	-9.27790436595977	6.56779354790085e-17	2.47694229361315e-14	27.8676294682456
ZNF521	-0.860431940242419	1.71699563197202	-9.27240868591428	6.79863746509144e-17	2.51562413826242e-14	27.8339475124637
FAP	-1.2497417326731	2.70590192630243	-9.26913768921433	6.93984664023917e-17	2.51743928506367e-14	27.8139033128499
CALU	-0.935007846296645	5.55748211311675	-9.26639981856828	7.06028048944478e-17	2.51743928506367e-14	27.7971278166954
KCTD20	-0.654681003494292	3.6263522077816	-9.24630985878889	8.00993552058021e-17	2.80505081239461e-14	27.6740823772757
SPARC	-1.44452685675697	8.90361143431282	-9.21869250534431	9.52596492701831e-17	3.27743330146941e-14	27.5050779131905
DPYSL3	-1.24682628209207	4.90318447229733	-9.17387721906943	1.26157143762362e-16	4.26563404538564e-14	27.2311899276228
LUM	-1.68636465693414	8.07124281660412	-9.15459145986466	1.42349036869615e-16	4.72765742626685e-14	27.1134636475863
C1S	-1.42570307347725	6.2137677016411	-9.15202192232258	1.44656845640014e-16	4.72765742626685e-14	27.0977847265988
AXL	-1.15068450266285	3.91846251615715	-9.14939598142297	1.47053746877914e-16	4.72765742626685e-14	27.081763184954
GASK1B	-1.01686885498311	3.34356015579609	-9.10776957855991	1.90775563114515e-16	6.03435414232057e-14	26.8279994195634
NID2	-1.00785883294198	2.1237253292336	-9.09180904157847	2.10776363805398e-16	6.43857814796209e-14	26.7308058135325
PIK3CA	-0.548463193125224	1.98791602355324	-9.0888613939517	2.14691952714997e-16	6.43857814796209e-14	26.7128621947777
PDGFRA	-1.2106084625405	3.07431890333999	-9.08767822331174	2.16283911485991e-16	6.43857814796209e-14	26.7056602839139
FYTTD1	-0.500530578690037	3.06626724270523	-9.08737953145243	2.1668765374815e-16	6.43857814796209e-14	26.7038422101475
VGLL3	-0.908033278027115	1.50897663680127	-9.07853901849434	2.2898267179326e-16	6.7023569799069e-14	26.6500412573435
PXDN	-1.13036868804634	3.28323885738739	-9.07103198790415	2.39965916562173e-16	6.9205464554423e-14	26.6043697718812
AKAP12	-1.28290924289143	3.49079932378225	-9.06853944933017	2.43727226216786e-16	6.92715164251796e-14	26.5892084971019
CTSK	-1.54714123618249	6.13436404072368	-9.05909169600119	2.58523870590105e-16	7.15992223160627e-14	26.5317541526979
PRRX1	-1.27328915864654	2.83975339595462	-9.05715323510387	2.61668452860435e-16	7.15992223160627e-14	26.5199684275387
VCAN	-1.61608714603475	4.76675733046415	-9.05641864226727	2.62870022270997e-16	7.15992223160627e-14	26.5155023773319
GLT8D2	-1.04630716958976	2.80187580334239	-9.04049184243296	2.90312973099575e-16	7.71518793660077e-14	26.4187045126415
ITGAV	-0.988496893328294	4.71287314957994	-9.03792897816816	2.94987467407533e-16	7.71518793660077e-14	26.4031338364145
SEPTIN11	-0.826588263249282	3.96708407934967	-9.03789038139302	2.95058434167079e-16	7.71518793660077e-14	26.4028993536242
LIMS1	-0.772257239474807	3.46730531531874	-9.03279170016714	3.04583978834989e-16	7.79439128616606e-14	26.3719269796277
RHOQ	-0.622604263905145	3.32656331178916	-9.03202818797836	3.06036473935437e-16	7.79439128616606e-14	26.3672894880129
SEC23A	-0.76058821602175	2.99702171694401	-9.02634032671079	3.17075867193264e-16	7.97201901477834e-14	26.3327463622781
RASSF8	-0.808463689566624	1.98738938227441	-9.01750875986686	3.35006125816817e-16	8.31620902961214e-14	26.2791262843725
FOXN3	-0.657971912995253	2.5251284369392	-8.98803844338538	4.02450525143897e-16	9.86557156074621e-14	26.1003342062492
CDV3	-0.511711543294089	5.14450597489971	-8.97907873083851	4.25513415642346e-16	1.03021525853852e-13	26.0460181552541
ANTXR1	-1.51312641398371	4.80903779178624	-8.9728363610806	4.42353399548174e-16	1.05792591689503e-13	26.0081867422011
SH3PXD2B	-1.02331721594215	3.53076652445211	-8.97031250375807	4.49348530091886e-16	1.0617077136906e-13	25.9928937616338
ENTPD1	-0.668703920754132	2.3651193998942	-8.96230172084979	4.72287643123372e-16	1.10262297253482e-13	25.9443636724496
FAM49A	-0.813211708863737	1.87986851166046	-8.95756991351598	4.86380163034266e-16	1.12216486791353e-13	25.9157052267805
THBS1	-1.76578743650841	5.72823532230878	-8.90724172114513	6.64730966319626e-16	1.51581848610398e-13	25.6112275820384
F13A1	-1.54410373434663	3.51909494354116	-8.90029226539888	6.93998485039244e-16	1.56436830920743e-13	25.5692333334652
PALLD	-1.06283764225465	4.77392039870523	-8.89493578376458	7.1742789663131e-16	1.59880437282234e-13	25.5368732769683
ZFPM2	-0.576766989797598	0.99534188927956	-8.88765376600923	7.50544856306756e-16	1.65381294123953e-13	25.4928919044559
ELK3	-0.827340798423511	4.09712292693516	-8.87821776133232	7.95726288957702e-16	1.7200323972308e-13	25.4359206454788
AJM1	0.724966491056119	1.39270514511474	8.87772905646142	7.98138535250641e-16	1.7200323972308e-13	25.4329706220765
EFEMP1	-1.45795815438867	4.56591297647844	-8.86915328603533	8.41670622331761e-16	1.7941307146248e-13	25.3812134450941
POGLUT2	-0.721578873462158	2.28128437037378	-8.85337705668303	9.28005235551484e-16	1.95689362090324e-13	25.2860475415357
LAMC1	-0.83345584210173	4.89926133259797	-8.84185224698336	9.96582727722043e-16	2.07914722056989e-13	25.2165667164132
ZEB2	-0.730012570659592	1.56975041930102	-8.83702905196716	1.02675593923201e-15	2.11446616035537e-13	25.1874985566181
SOCS5	-0.560013800387474	2.71912256775902	-8.8338236212976	1.04730888685762e-15	2.11446616035537e-13	25.1681834992931
PARD6G	-0.453416298015065	1.26992401127536	-8.83335506665465	1.05034726250159e-15	2.11446616035537e-13	25.1653603335859
COL1A2	-1.77013707195045	8.39959552493348	-8.83238890654934	1.05664006789468e-15	2.11446616035537e-13	25.1595391386924
CYBRD1	-1.26777108768029	4.86106636829697	-8.81632509012	1.16692764441096e-15	2.3115775792468e-13	25.0627879938063
VAMP7	-0.51924561745845	3.81245576540301	-8.79287877231987	1.3487308487634e-15	2.6449960675099e-13	24.9216905887771
IKBIP	-0.620813098459138	2.31094922153175	-8.78026640411951	1.45789304796269e-15	2.83076639243528e-13	24.8458489833528
DCN	-1.45767746530768	5.57524804456231	-8.77771129540623	1.48105453959955e-15	2.83501309474888e-13	24.8304894050264
ZCCHC24	-1.05259035073704	3.48266615620537	-8.77684470999568	1.4889926508548e-15	2.83501309474888e-13	24.825280464264
GLI3	-0.704517573616762	1.25778297598278	-8.7743361988644	1.51221016960331e-15	2.85153400347025e-13	24.8102031973216
POGLUT3	-0.720854248099055	3.52834764567121	-8.76131024586944	1.63867858599567e-15	3.06058340475821e-13	24.7319375769587
IGDCC4	-0.508484796492149	0.777672331021638	-8.75390039639294	1.7152516182631e-15	3.17337730997713e-13	24.6874355787616
DOCK11	-0.831094416182441	1.95510951933944	-8.75006824492643	1.7562365328569e-15	3.21883688279034e-13	24.6644260788247
FZD7	-0.890427529071246	2.71768052900669	-8.74693509048421	1.79046723072158e-15	3.25119007978528e-13	24.6456164266577
TNFAIP6	-1.23224262791641	2.59070873792611	-8.74383705894619	1.82496561364838e-15	3.28343125222554e-13	24.6270201465711
COL4A1	-1.15858638358779	6.27942002526445	-8.74208223681111	1.84479862216239e-15	3.28894052538424e-13	24.6164877410331
PRSS23	-0.945340858266075	3.88026585293636	-8.73553760987511	1.92067231564407e-15	3.3933607911798e-13	24.577214117896
ADAMTS12	-1.19934480653548	2.42553322715423	-8.72806782070332	2.01106514793365e-15	3.52133916215418e-13	24.5324023812928
GREM1	-1.74443262328731	3.32749310068108	-8.70505237065736	2.3169978091589e-15	4.02111894118719e-13	24.3944233658154
MCRIP2	0.819955856178116	2.61568773516841	8.69541601275904	2.45842538031453e-15	4.22913860818844e-13	24.3366943121376
GPX8	-0.945232701853805	3.61284359254663	-8.68322051984734	2.64976135094645e-15	4.51864955247051e-13	24.2636693954351
ARHGAP31	-0.687998865920144	2.07413025764846	-8.64808703210389	3.28762670703734e-15	5.55807304756114e-13	24.05351671105
RBMS1	-0.760694383588589	2.87765732230311	-8.64502271852512	3.35000971723443e-15	5.61513167219525e-13	24.0352030648327
GBP1	-1.03708627056966	2.98211858775365	-8.6351388308631	3.55934497690609e-15	5.91545036797504e-13	23.9761499840375
HMCN1	-0.830621694865766	1.32950239521361	-8.61221513430259	4.09618522361994e-15	6.75044440507653e-13	23.8392899741597
ASAP1	-0.689752562239523	2.82182691265933	-8.60038271459684	4.403992130664e-15	7.19722413953764e-13	23.7687034912999
ADAM19	-1.12128649824404	2.67777386777944	-8.59784217472722	4.4730181631248e-15	7.24961646256533e-13	23.7535528468828
BASP1	-1.16599562777414	4.03288795600981	-8.59462052585092	4.56209634710541e-15	7.33338290681017e-13	23.7343429121022
ARSB	-0.565670528065034	1.8148791871054	-8.58918410398701	4.71642339587249e-15	7.5198194484923e-13	23.7019332531383
GINM1	-0.454583022783605	4.44276660763814	-8.5836159694743	4.87986216530855e-15	7.71765942934402e-13	23.6687467836672
VSTM4	-0.74325160675822	1.90524446866704	-8.57030906917924	5.29358274662975e-15	8.30499609953249e-13	23.5894712732732
SLFN11	-0.853326000069165	2.45972455987753	-8.5682475034684	5.36072089333341e-15	8.34357916183822e-13	23.5771939165272
ANGPTL2	-1.1893767721014	4.09478724555266	-8.56510039926727	5.46484483379158e-15	8.4386670894084e-13	23.5584540560501
DENND5A	-0.63128207170835	2.75879586245753	-8.56072769224345	5.61285905434271e-15	8.53286851594826e-13	23.5324207226414
GXYLT2	-0.935107644024157	1.77773552915262	-8.56072735784232	5.61287052448792e-15	8.53286851594826e-13	23.5324187319543
SULF1	-1.68151276343123	5.17340625553786	-8.54075949360062	6.34097386992483e-15	9.50939691010524e-13	23.4136055182443
S1PR3	-0.814225775744568	1.9104938544724	-8.54046964319271	6.35220537057665e-15	9.50939691010524e-13	23.4118816604405
PRKD3	-0.632970631631262	2.1475734972881	-8.53740320000989	6.47224416366967e-15	9.61569547679741e-13	23.3936457148911
SEMA3C	-1.34532004600292	3.62944296128743	-8.52034889790536	7.18210987270799e-15	1.05901020085471e-12	23.2922727765417
LTBP2	-1.15563583839644	4.39121932391251	-8.49686841549897	8.28747865425638e-15	1.20651260820453e-12	23.1528353611012
F2R	-1.13744391018417	4.5852852361732	-8.49651189157532	8.30550212164662e-15	1.20651260820453e-12	23.1507193631827
PCDH18	-0.818685172212883	1.80069841592041	-8.48511029597491	8.90286599738364e-15	1.27919615657504e-12	23.0830689480176
SNTB2	-0.484396325311659	2.23586153567111	-8.48449471041179	8.93630480091682e-15	1.27919615657504e-12	23.0794174703097
ADAMTS2	-1.09698484037559	3.87088910309697	-8.48124679335499	9.11480727079853e-15	1.29529337237413e-12	23.060153534391
GFPT2	-1.23552958377156	2.89939923039568	-8.47151193342199	9.67129911000897e-15	1.35955350704051e-12	23.0024324181426
HOOK2	0.716353754066541	3.04610445966726	8.47092938767974	9.7056494307109e-15	1.35955350704051e-12	22.9989791721687
TIMP2	-0.966432722525851	6.68059577164976	-8.4505120836567	1.09891816998785e-14	1.51129294939628e-12	22.8780095798432
MAF	-0.783717373894725	2.88972749334545	-8.45046894184365	1.09920647246985e-14	1.51129294939628e-12	22.8777540970738
RASSF2	-1.11633601493947	2.77302969405178	-8.45005022446647	1.10200852462224e-14	1.51129294939628e-12	22.8752745100696
SPOCK1	-1.21916027144677	2.85562642496525	-8.44767496555673	1.11803840463112e-14	1.51783512296511e-12	22.8612095035963
COL8A1	-1.5275015668944	3.61898840201343	-8.44705527979713	1.12225838983194e-14	1.51783512296511e-12	22.8575403238846
FBXL7	-0.761688582924159	1.9630665976605	-8.442862511488	1.15122885397011e-14	1.54005683894065e-12	22.83271770204
SRPX2	-1.20529809015728	3.57891006690924	-8.44241068604089	1.15439475459831e-14	1.54005683894065e-12	22.8300430423715
CCDC80	-1.55141463146745	4.297598776717	-8.44076009064522	1.16603393293252e-14	1.54507374721213e-12	22.8202725533881
ATXN1	-0.51263493332268	2.01190177138096	-8.41130751986287	1.39442861418614e-14	1.83531137938285e-12	22.6460639291163
ITGA5	-1.13667413502041	4.38689897918313	-8.4077703135206	1.42468513220257e-14	1.86263334184164e-12	22.625158643647
OSBPL11	-0.496950931692031	2.33084361302288	-8.40538156003304	1.4454856051665e-14	1.87731246376955e-12	22.6110428995544
PYGO1	-0.420987240865245	0.75647013871699	-8.39803136970807	1.5113972726949e-14	1.95000078386971e-12	22.5676191929998
STON1	-0.652198843704921	1.41734177875453	-8.38586130128741	1.62714823311009e-14	2.08562117643935e-12	22.4957550831193
HIVEP1	-0.490959983844353	1.68165397745768	-8.3827893700829	1.6577298691857e-14	2.11102210809096e-12	22.4776222086768
RFTN1	-0.905829125096761	3.42793011171006	-8.36035518964061	1.89904018398683e-14	2.40271464826876e-12	22.3452825655694
PDGFRB	-1.09399795210744	5.22469167258905	-8.34970915676713	2.02544172007716e-14	2.54319577256577e-12	22.2825332849299
GAS7	-0.932765579983102	2.59803448935688	-8.34884920634846	2.03600905763513e-14	2.54319577256577e-12	22.2774660731533
OSBPL8	-0.713819584844768	2.86305700358673	-8.33976685947026	2.15100998947034e-14	2.66983904452549e-12	22.2239622035519
GAS1	-1.4708752633344	2.95788605775171	-8.30940330996022	2.5842971333564e-14	3.18746233221713e-12	22.0452694328382
CAMSAP3	0.907488983425258	2.95111165060048	8.30373618768626	2.67426696473596e-14	3.27781559033981e-12	22.0119483110944
AOC3	-1.1489968582821	3.48337810368754	-8.29989792547718	2.73695999285289e-14	3.33382126831293e-12	21.9893858568317
UBE2E2	-0.715859306614045	2.60652976888648	-8.29660835980366	2.7918493527108e-14	3.37968874419824e-12	21.9700523269054
PRKG1	-0.656868424844703	1.70727369022369	-8.2932679838306	2.84870371427308e-14	3.42735757917849e-12	21.950423503214
TRAM2	-0.753336107003091	3.24344957225368	-8.28601698672373	2.97610034830542e-14	3.55879902015961e-12	21.9078265268673
STK17B	-0.866063543919377	3.02766732522649	-8.28220221156504	3.04537628218499e-14	3.61956813757151e-12	21.8854224729119
CD248	-1.20685603450536	4.97694840607135	-8.2809683325231	3.06812390103994e-14	3.62463721827073e-12	21.8781768808323
ECM2	-0.877448117574614	2.04984402799262	-8.2790506634758	3.10381269420128e-14	3.64484255963959e-12	21.8669168460224
ALDH1A3	-1.13108091153974	2.64793910729487	-8.27017566240172	3.27441720817224e-14	3.82229737318249e-12	21.8148197261319
RECK	-0.719467692031554	1.73694974143805	-8.26898756367216	3.29795088212373e-14	3.8269890384218e-12	21.8078472818159
GJA1	-1.04256377941537	4.87058445174666	-8.2560571543345	3.5651773882037e-14	4.09610310263405e-12	21.731991943131
CPXM1	-1.43596555384543	3.95982132799155	-8.25575665349523	3.5716364823335e-14	4.09610310263405e-12	21.7302296805224
CAVIN1	-0.94491380537569	6.31353270149536	-8.2503148830248	3.69063269343302e-14	4.20796498551831e-12	21.6983216221535
C21orf91	-0.490134916232611	1.44923470144916	-8.24310529195064	3.85436088266722e-14	4.36924111387207e-12	21.656061782145
HACD4	-0.531830098180668	1.10582523889751	-8.24208733316648	3.87805150891597e-14	4.36943065604828e-12	21.6500961798449
RIC1	-0.48128561652189	1.83930093568212	-8.24118852827914	3.89908910717683e-14	4.36943065604828e-12	21.6448291253323
SAMSN1	-0.973574311038842	1.99411061588213	-8.23651588976107	4.01029489592902e-14	4.46851665932182e-12	21.6174511451425
PLEKHG1	-0.666711355629348	2.42013358942606	-8.23066384798253	4.15401530900388e-14	4.60250814829802e-12	21.5831722236537
UBXN2A	-0.305777875259515	1.77398435006756	-8.22940873106791	4.18549871188892e-14	4.61133793476705e-12	21.5758216182345
SSH1	-0.542075214844432	2.34741377609772	-8.21709631661565	4.50716696070688e-14	4.9379916908616e-12	21.5037394971938
ADAM12	-1.28826909501535	2.13639895113411	-8.21241089999701	4.6359136276087e-14	5.05082789727968e-12	21.4763213295056
IFNGR1	-0.647213979043439	5.27679248331441	-8.20977647643542	4.70989749346086e-14	5.10308285879894e-12	21.4609081572617
COLEC12	-1.19902174942479	2.04546698168629	-8.20649293827563	4.80375164344954e-14	5.17617436701588e-12	21.4417002223584
MYLK	-1.19650998366201	2.55605993422235	-8.20192534467598	4.93739961377987e-14	5.29111168447197e-12	21.4149864036214
PRR16	-0.574184029904169	1.36049522559435	-8.19366827336516	5.18842507805811e-14	5.529902402489e-12	21.3667108659741
PDLIM3	-1.05744875394209	2.7788582654067	-8.18076455853217	5.60627905594262e-14	5.94295884141031e-12	21.2913107810054
NBN	-0.545682842691952	3.01265639215437	-8.17955523108436	5.64710956439843e-14	5.95405729394718e-12	21.2842469904997
BMPR2	-0.659853138013489	3.43524879278676	-8.17781709272963	5.70631121818296e-14	5.98430317111155e-12	21.2740951659633
PMP22	-1.05987364056471	5.01506183425748	-8.17660592740761	5.74792734263115e-14	5.99588314448615e-12	21.2670217530908
CAV1	-1.23227651002616	4.47207869764573	-8.17386308518953	5.8432881437945e-14	6.06310707872772e-12	21.2510047760226
CHST11	-0.946237645698015	3.08151815868553	-8.17198904830727	5.90934336384333e-14	6.09937540570166e-12	21.2400625851717
CORO1C	-0.689320986997629	4.23636568857533	-8.16988246173651	5.98447954136253e-14	6.1445878683592e-12	21.227763884454
LAMA2	-1.15300359361354	2.706351920077	-8.16081957166721	6.31867912497574e-14	6.42117729317698e-12	21.1748686287138
NRAS	-0.586039287916734	3.69156581566424	-8.16080192979677	6.31934739474355e-14	6.42117729317698e-12	21.1747656875972
SEPTIN7	-0.516475164272378	3.98837434354241	-8.15381258926952	6.58969097296563e-14	6.66136235416644e-12	21.1339902446669
CRISPLD2	-1.24995303033636	4.48265135907464	-8.1516430538478	6.67591624419505e-14	6.71391761358508e-12	21.1213364074489
EMP1	-1.2466989612005	4.83657871718597	-8.1494707034098	6.76337396669406e-14	6.76716973779782e-12	21.1086676331757
AMOTL1	-0.749919278522399	2.57943114612213	-8.13779010675623	7.2534692175311e-14	7.22069973730977e-12	21.0405738586326
PTGFRN	-0.839985082913182	4.41254495489496	-8.13092314403219	7.5578595459149e-14	7.48571634115844e-12	21.0005619576094
COMMD2	-0.37688631878651	2.65785578738871	-8.1268178687009	7.74584591390202e-14	7.63335599083078e-12	20.9766487656598
COL5A1	-1.52025428356127	5.83096828779088	-8.12384695005844	7.8847722913632e-14	7.71885786545876e-12	20.9593465174568
DACT1	-0.869338104651538	2.65907979810338	-8.12263449872133	7.94217619786411e-14	7.71885786545876e-12	20.9522861599215
FILIP1L	-0.996823381503035	3.46460976617757	-8.12245547184166	7.95068731233833e-14	7.71885786545876e-12	20.9512436884486
NOXA1	1.30715013883053	3.50213367845522	8.11069800264069	8.52990023266463e-14	8.24038785530966e-12	20.8828023413361
PPP1R16A	0.900068259303823	2.69650545691817	8.10945710376838	8.59341946121705e-14	8.26105632617292e-12	20.8755815127641
ZBTB8A	-0.286847146256415	1.06600799559266	-8.10352939922984	8.90337601462855e-14	8.48836146844519e-12	20.8410947801149
HECA	-0.549006870762996	3.19296047024411	-8.1032841303369	8.91643701238952e-14	8.48836146844519e-12	20.8396680737849
HEG1	-0.918391273512237	3.24554306236776	-8.10022543775366	9.08092175710226e-14	8.60318630814167e-12	20.8218775543307
RANBP9	-0.446102145283719	3.79620133745606	-8.09617869221915	9.30317027802784e-14	8.77136886165404e-12	20.7983447293624
COL12A1	-1.59641827288823	4.57677817878314	-8.08263385727924	1.00870139993829e-13	9.46490103071287e-12	20.719616250256
MOXD1	-1.20627021376997	3.04226378147522	-8.07432022389181	1.06001861314088e-13	9.85281108816673e-12	20.6713229102409
TLR4	-0.784245171936413	1.97267940452522	-8.0743088873898	1.06009032665503e-13	9.85281108816673e-12	20.6712570724137
EVI2A	-1.03098145818073	2.3633106718957	-8.04452739985434	1.26609179511786e-13	1.17119463179511e-11	20.4984412198328
C1R	-1.16255667865877	6.164163280447	-8.04273557084915	1.27968009155358e-13	1.17542860282665e-11	20.4880527506149
LAYN	-0.741023183852831	2.34116743120843	-8.04234563312041	1.28265626946562e-13	1.17542860282665e-11	20.4857921504892
SPSB1	-0.853501548322476	4.257201295446	-8.0413809875593	1.29004837940769e-13	1.17670412877043e-11	20.480199987796
CNN3	-0.873500464410433	5.68373004306211	-8.03980168006319	1.30224190796436e-13	1.18232713227264e-11	20.4710452102076
HIVEP2	-0.607298525839425	2.59745284381637	-8.03610127761686	1.33126114075985e-13	1.20310425029684e-11	20.4495982458833
DNASE1L2	0.450020242093817	0.575110962529692	8.02300376702998	1.43921746518319e-13	1.29470154631686e-11	20.3737228723064
CFAP46	0.512081646030236	0.415031960022341	8.01738260268874	1.48816954941624e-13	1.33262525267588e-11	20.3411759779789
WWTR1	-0.805975373238024	3.62232232600872	-8.01520945883054	1.50753354357552e-13	1.33846643846391e-11	20.3285961053595
MRVI1	-0.935843073518011	2.62158148035862	-8.01511925584907	1.50834267962126e-13	1.33846643846391e-11	20.3280739726496
C16orf72	-0.299586432956424	2.18319015893211	-8.00470883829999	1.60467560317379e-13	1.41308413560546e-11	20.2678319986059
GTDC1	-0.341385725695799	1.15819907079258	-8.00448192151594	1.60684188588046e-13	1.41308413560546e-11	20.2665192944834
PHF20	-0.425933380823694	2.64616109035111	-8.00099839040504	1.64046375467758e-13	1.43621137022241e-11	20.2463693329899
THY1	-1.12622332248998	5.22267515006445	-7.99882766320206	1.66176643829627e-13	1.44839562761903e-11	20.23381510294
SYNC	-0.580608651444336	0.816388353402034	-7.98507129507793	1.80328422756087e-13	1.56478791976532e-11	20.1542922630777
MDFIC	-0.85880941753451	2.91931172655786	-7.98235291484412	1.83263087253453e-13	1.58324775512223e-11	20.1385852238504
C3orf38	-0.391934038040016	2.46724380733968	-7.98075168989812	1.85013805170595e-13	1.59136216368445e-11	20.1293343473319
HSF4	0.947209652198192	2.01564996418868	7.97813362727162	1.87912057900417e-13	1.59872894350064e-11	20.1142106428525
CCSER2	-0.456261027572487	2.52224431605419	-7.97784626977007	1.88232895732131e-13	1.59872894350064e-11	20.1125508090734
ADGRL2	-0.751622309139218	2.44787096568607	-7.97777197228088	1.88315937967798e-13	1.59872894350064e-11	20.1121216565178
PRDM1	-0.753684478539571	2.23720478192045	-7.97146214005354	1.95502487806158e-13	1.652585900158e-11	20.0756818563003
PARVA	-0.595164501948469	3.66518041062042	-7.96094943051864	2.08084135985464e-13	1.75138969562701e-11	20.0149993886006
WBP1L	-0.580542285186564	4.53183963602857	-7.9585609866475	2.11052629674917e-13	1.76878338485248e-11	20.001217697994
MRC2	-1.18235607446882	4.5159683954272	-7.95292122322913	2.18229576199595e-13	1.82114902929798e-11	19.9686829178629
ITGB1	-1.03580189470629	6.26197870782642	-7.94377584407989	2.30384930848426e-13	1.90660762321276e-11	19.9159473877396
ARID5B	-0.76930208465049	2.90117641105523	-7.94375413625428	2.30414566672491e-13	1.90660762321276e-11	19.9158222458301
MAGIX	0.501235219242001	1.22473737720558	7.94125436672013	2.3385266580024e-13	1.92071193457754e-11	19.9014125533922
UBLCP1	-0.410501962660426	3.49561430248042	-7.94109188307274	2.34077891165178e-13	1.92071193457754e-11	19.9004760035277
LXN	-0.790404677748609	4.31868031930315	-7.93716574478041	2.39585881593139e-13	1.95771613496794e-11	19.877848566686
EVC	-0.845720831565934	2.07594728684298	-7.93629393912597	2.40826253202256e-13	1.95968616246865e-11	19.8728248052781
FAAH	0.709633579615866	3.18262586932255	7.93413371416924	2.43927215753845e-13	1.97671761493746e-11	19.8603776509066
MOB1A	-0.568581861702997	4.34321232704448	-7.93222155318911	2.46705069017328e-13	1.99100127921762e-11	19.8493611373056
KCTD10	-0.474451541175847	3.03499763237026	-7.92765899811478	2.53460461411073e-13	2.03713651997236e-11	19.8230798832508
RSU1	-0.593273724144728	4.22229656514065	-7.92630173802657	2.55505176038843e-13	2.04518857440725e-11	19.8152631332567
MNX1	0.72321542579793	1.51301932512781	7.9239003393015	2.59162995484135e-13	2.06603475790218e-11	19.8014344805771
MICAL2	-0.799664669777638	3.2575966984906	-7.91822958371325	2.68007871005942e-13	2.12789569161843e-11	19.7687866525926
ASPN	-1.4433377609744	4.92076184605698	-7.91536818426008	2.72583744728581e-13	2.15549992656137e-11	19.7523170294989
SAMHD1	-0.987384677859056	4.16028759746063	-7.9113192301634	2.79191238002008e-13	2.19888328050497e-11	19.7290167961072
COL4A2	-0.984728594855094	6.45562334112081	-7.90928238934767	2.82574892325818e-13	2.21663048536065e-11	19.7172976182603
ZNF281	-0.543414528223586	2.45649612220464	-7.90595672179042	2.88187092816875e-13	2.25164823794093e-11	19.698166046568
GNA13	-0.616607921260522	3.87788933231514	-7.89845761171135	3.01250539249354e-13	2.33840685951764e-11	19.6550396081483
FBLN2	-1.28354978987757	4.46537719078656	-7.89821878828229	3.01676067236735e-13	2.33840685951764e-11	19.6536664768947
PANX1	-0.604170696228012	3.23806893929546	-7.8926910979804	3.11693199656185e-13	2.40654147183364e-11	19.6218900447755
FEZ1	-0.573714625357676	1.5779913983367	-7.89030875766046	3.16111351104036e-13	2.43108223784363e-11	19.6081981344291
SNX9	-0.559069442531992	4.57700767095961	-7.88463108307595	3.26892475895865e-13	2.50417513468509e-11	19.5755748649511
SYNCRIP	-0.457747281367721	4.01683458072559	-7.88012235992485	3.35712675584422e-13	2.56173590695957e-11	19.5496760517264
CYP1B1	-1.40822396414277	3.21969256270526	-7.87464018582851	3.4675524187334e-13	2.635743042007e-11	19.5181948932166
ADAM17	-0.613160397056184	2.42521730645279	-7.87026003089357	3.55835943174279e-13	2.69432381528602e-11	19.4930493867748
JAK1	-0.572504660951668	5.06314808980308	-7.86495145218357	3.67157575731103e-13	2.76935662217795e-11	19.4625827702123
GPR176	-0.658514914828888	1.92369544838633	-7.86261049296219	3.72262811175564e-13	2.79710574328122e-11	19.4491507595926
ZNF518B	-0.50248301863327	0.985833729781547	-7.86189728952937	3.73832113142023e-13	2.79817617207184e-11	19.4450588962278
FLNA	-1.22025250298115	6.58228403898738	-7.85257527533923	3.94956433720173e-13	2.94505346832179e-11	19.3915916813838
ZBTB2	-0.377230899357817	2.62655522202432	-7.84781065880986	4.06205604589479e-13	3.01746140591071e-11	19.3642753044005
MBNL1	-0.598792891701734	3.81971258271281	-7.84443213155502	4.1437393574104e-13	3.06652349200661e-11	19.3449103368851
SPPL2B	0.872062792040204	3.29558452494538	7.8362601224004	4.34810255713931e-13	3.19655685049473e-11	19.2980864084185
ARHGAP20	-0.348148801779576	0.519856909569764	-7.83610601514656	4.35205078314259e-13	3.19655685049473e-11	19.2972036262345
KLF12	-0.540424428423	1.35305355820822	-7.83426805105903	4.39941394861207e-13	3.21928757262057e-11	19.2866757321855
ITGA1	-0.712241746041765	2.78228308566638	-7.82937062514307	4.52812403632134e-13	3.30115392105197e-11	19.258628862096
ACTA2	-1.29403194151872	7.03241222677029	-7.82286606481559	4.70485277283508e-13	3.41326595180245e-11	19.2213909475045
LEF1	-0.831474800349073	2.36028695829761	-7.82243816003472	4.71671548079376e-13	3.41326595180245e-11	19.2189417503188
SH3BP5	-0.647916577018355	1.57236998493359	-7.81948279454801	4.79945899741859e-13	3.46037464699912e-11	19.2020278622362
LY96	-0.996607765081839	3.46374201815736	-7.81126523317065	5.03716243868982e-13	3.61845394084784e-11	19.1550137181602
GTF2E1	-0.344906956466777	2.09839519552119	-7.80898626788295	5.10512445986479e-13	3.65389035702221e-11	19.1419794914389
IL2RA	-1.03490437204261	1.6973525256993	-7.80825621716507	5.12708703160647e-13	3.65626559188489e-11	19.1378044481904
KPNA4	-0.413397883975579	3.41002658881933	-7.80736433059453	5.15404520580183e-13	3.66217320764419e-11	19.1327041424789
WNT5A	-0.964280897946841	2.34912841318994	-7.80298085063294	5.2885939686146e-13	3.74420997539714e-11	19.1076409677715
P4HA3	-0.86269658895497	1.66377648437451	-7.79439778374816	5.56219814798603e-13	3.92375064317101e-11	19.0585853907129
ARHGEF6	-0.80594310453373	2.0159867474237	-7.79358796664232	5.58872520809924e-13	3.92833297691879e-11	19.0539582932558
GNAI3	-0.349692521796219	2.09749164642373	-7.78852072621374	5.75757933114539e-13	4.03256743796758e-11	19.0250105052581
MAP3K20	-0.687342619752907	2.17869494727024	-7.78422049904749	5.90482945899299e-13	4.11773774609882e-11	19.0004514829483
PAK2	-0.496199788216217	4.13961948698143	-7.78374965279735	5.9211771169235e-13	4.11773774609882e-11	18.9977628255671
CDK15	-0.146943001704288	0.220179536755515	-7.78229922245085	5.97181781547135e-13	4.13827982965402e-11	18.9894809689824
TSHZ3	-0.674521078664685	1.88509264283716	-7.77671803990424	6.1707117013676e-13	4.26105025265915e-11	18.9576196624376
SERPINF1	-1.33840413342731	6.19105376249767	-7.77603025769398	6.19567133603216e-13	4.26327405512023e-11	18.9536940729747
COMTD1	0.992605673955911	3.53395234054953	7.77351441026525	6.28782595245671e-13	4.31155785851848e-11	18.9393360192656
SWAP70	-0.651800837242726	3.30173590662145	-7.77133901589766	6.36860299859889e-13	4.35173078068024e-11	18.9269227334736
CD93	-0.955760328784655	3.91599403578288	-7.76275757388277	6.6973930120602e-13	4.56050605414974e-11	18.8779712944665
CPED1	-0.859686300570678	1.6016914698151	-7.76119805849019	6.75892357095802e-13	4.57670670427242e-11	18.869078068764
MN1	-0.742647301589781	1.83153896088761	-7.76097274125031	6.76785959022488e-13	4.57670670427242e-11	18.8677932549767
LHFPL6	-0.994035059907941	4.41249272542001	-7.75758704839713	6.90355203834446e-13	4.6524247087276e-11	18.8484893586589
MCFD2	-0.500154666310284	4.22361779725382	-7.75442454678387	7.03273060745577e-13	4.71526540168678e-11	18.830461653963
UNC5C	-0.318062227897872	0.589566183884622	-7.75412990804577	7.04488686295562e-13	4.71526540168678e-11	18.8287822577613
FNDC3B	-0.728491082169239	3.28731740086751	-7.75208437629083	7.12985716780447e-13	4.75590574550386e-11	18.8171238793651
POSTN	-1.65699436033299	5.90057617357147	-7.74844867013625	7.28339392461949e-13	4.84185214426145e-11	18.7964060421572
RAP1A	-0.509658105815046	3.71913601085557	-7.74002212027406	7.65194686356994e-13	5.06967330883345e-11	18.7484058226066
BACH1	-0.643774917920498	2.83011375880787	-7.73409000534074	7.92241396080125e-13	5.2311939456321e-11	18.7146297233753
FN1	-1.74108872626364	7.17918732105618	-7.73292465864475	7.97664797818064e-13	5.24933031879532e-11	18.7079959707593
MZF1	0.734911689773241	2.13621732587997	7.73127203255554	8.05419013752108e-13	5.28263286912796e-11	18.6985891980752
ARMH4	-0.462053505234114	0.943980299660342	-7.72792842212667	8.2133633499143e-13	5.36907562183898e-11	18.6795602773014
LRP12	-0.514250821168244	1.23271045080808	-7.72333249672063	8.43724588697923e-13	5.49710395646344e-11	18.6534107414342
FYB1	-1.02696827747535	2.12556864271314	-7.71450740194769	8.88421441841973e-13	5.76914996555064e-11	18.6032194491394
SH2B3	-0.644722966621217	3.04333767520322	-7.71189027711374	9.02121478875488e-13	5.83878030436541e-11	18.5883403042929
PDLIM5	-0.602274434801755	3.82008811482695	-7.71113345585474	9.06122093856639e-13	5.84538170481005e-11	18.5840380017047
MRAS	-0.723624971557479	2.27098786177003	-7.71037561766826	9.10145678846201e-13	5.85208751077143e-11	18.5797301226986
ZNF444	0.520404793524626	2.57419211546173	7.70242175534451	9.53456586614149e-13	6.11053500656538e-11	18.534529295945
MMD	-0.737461169979413	2.89646308763258	-7.69839070124565	9.76179394496648e-13	6.2196258639614e-11	18.5116299335957
RRAGC	-0.416059074839413	2.54336453752964	-7.69799260994837	9.78452280720529e-13	6.2196258639614e-11	18.5093687963608
SNX6	-0.562928037803946	3.92449455851586	-7.69772326565043	9.79993061018854e-13	6.2196258639614e-11	18.5078389673269
PIP4K2A	-0.684948679497765	3.23193073918159	-7.69421569393029	1.0002786866766e-12	6.3278920401338e-11	18.4879189362504
RAI14	-0.725612881079463	3.31063610934472	-7.69136055522551	1.01709741381502e-12	6.41360044447793e-11	18.4717074226053
FCHSD2	-0.551399865247596	3.05680010384577	-7.68887217618715	1.03198373078734e-12	6.48661312322772e-11	18.4575807568154
GPNMB	-1.35755612497497	4.92626927438961	-7.68224812167968	1.07267023338079e-12	6.72081020665517e-11	18.4199864563749
CCR1	-0.906578626157287	2.00484083781152	-7.67901340197727	1.09311155780248e-12	6.82707349046638e-11	18.4016337842946
QTRT1	0.629427734030431	3.3813326616584	7.67619866835244	1.11121220288403e-12	6.91808968595516e-11	18.3856670272909
TMEM200B	-0.671047502874146	1.60894955309126	-7.67326480326214	1.13039467397581e-12	7.01524365548725e-11	18.3690275232424
CSDE1	-0.464222429827227	6.34230920131979	-7.67234874100839	1.13645102212188e-12	7.03058075546754e-11	18.3638326834256
THBS2	-1.61157177790851	6.04506341029627	-7.6717672321232	1.14031219292374e-12	7.03228377843633e-11	18.3605351980734
ITPRIPL2	-0.701355778816704	3.23921888471228	-7.66927103939698	1.15703471231351e-12	7.11304317968032e-11	18.3463817527256
CDC27	-0.381489107928956	3.11044611686112	-7.65810117866383	1.23488596068074e-12	7.56792142965939e-11	18.2830760287145
OLFML2B	-1.26400406484863	4.33999414109818	-7.65412033767546	1.26386625829685e-12	7.72139600980047e-11	18.2605253162404
CCDC183	0.531657577066904	0.746856458939672	7.65232849483704	1.27712944187172e-12	7.77819424985911e-11	18.2503767364365
NTAN1	-0.413764447659165	2.64774402777698	-7.64993241922776	1.29508059252993e-12	7.8631038700014e-11	18.2368077401039
FEM1B	-0.439354326512004	3.23035560430702	-7.64746952016757	1.3137925882723e-12	7.92867966622094e-11	18.222862490161
BMP2K	-0.337666152381755	0.899817030067059	-7.64744671365762	1.31396710597206e-12	7.92867966622094e-11	18.2227333670559
RRNAD1	0.449496623393353	3.46670022133388	7.6373167563431	1.39379457051619e-12	8.38457218478311e-11	18.1653994781933
ZFHX4	-0.412854178958239	0.641906779192868	-7.63472352871884	1.41498997597504e-12	8.48604538802646e-11	18.1507282313615
DCHS1	-0.740618552244757	1.98011211347154	-7.62177331582992	1.5257046282131e-12	9.12213215362409e-11	18.0774987486728
TUBB6	-0.937853996413244	4.1795271332246	-7.61974581286269	1.54379751355831e-12	9.20225320315868e-11	18.066039379667
COL1A1	-1.70680088778767	9.12903044582108	-7.61526326837967	1.58455543419212e-12	9.41658079392175e-11	18.0407095418036
LEPROT	-0.513185160192132	4.50333912221581	-7.6141532473051	1.5948117571718e-12	9.44889829906226e-11	18.0344382005353
PDCD1LG2	-0.627056341471259	1.05392565848725	-7.61212295718605	1.61374135790785e-12	9.53225354515988e-11	18.0229687359638
ACTR2	-0.593457983277965	5.90695484893825	-7.60522333401647	1.67974723804005e-12	9.89234927483584e-11	17.9840028386397
NRIP1	-0.619430824728098	2.72700410773583	-7.6029324861142	1.70224806745939e-12	9.9948463625587e-11	17.9710690429952
SH3BGRL	-0.524510428002662	5.74262087638163	-7.59165131305328	1.81747673878159e-12	1.06395630818644e-10	17.9074052905305
ZNF423	-0.517246468739797	1.21132279424624	-7.58496072460277	1.88942680013167e-12	1.10278419575542e-10	17.869669994592
LATS2	-0.68324042137793	2.86067466097628	-7.58084044188646	1.93513049250883e-12	1.1261081331926e-10	17.8464395793057
ITGA9	-0.703002183130431	1.74499857829272	-7.58004538148443	1.94407464625552e-12	1.12796591383778e-10	17.8419576995027
LHFPL2	-0.688535882979929	3.08260426842331	-7.57673655222381	1.98173914697278e-12	1.14642732776647e-10	17.8233078192801
ANXA1	-1.29237531608267	5.86670703400557	-7.57453602751024	2.00718652270005e-12	1.15528518540643e-10	17.8109070252716
LRRC58	-0.478043499679075	2.60678592479851	-7.57439459911277	2.00883304382027e-12	1.15528518540643e-10	17.8101100836745
GADD45G	1.04541325096301	3.31930385373819	7.56816776815535	2.08266607616806e-12	1.19424457367637e-10	17.7750295545612
ZNF639	-0.30625042206656	2.19210035039939	-7.56739066976327	2.09206670657634e-12	1.19613761465506e-10	17.7706525691162
INHBA	-1.36412499092324	3.58620404912182	-7.56634306483864	2.10480614199063e-12	1.19992305960983e-10	17.7647523171696
FBXO32	-0.947125766373972	3.70720241205411	-7.56289710040328	2.14725468409883e-12	1.21817414851327e-10	17.7453470517509
NECAB3	0.577827421793304	2.24407676490644	7.56273725965873	2.14924407417057e-12	1.21817414851327e-10	17.7444470471658
SVEP1	-0.90537801036893	1.74517862067945	-7.55949365108252	2.19001045445855e-12	1.23770302658175e-10	17.7261855256833
STAT1	-0.876996864060277	4.96991446676294	-7.55320281851425	2.27126740684152e-12	1.27993750332095e-10	17.6907792666631
TRPS1	-0.588191228175276	1.39470738405952	-7.55226078967204	2.2836893533876e-12	1.28325019797376e-10	17.685478577196
MFAP2	-1.25342739800456	3.90427673811937	-7.54959972240732	2.31914336783668e-12	1.29944915961843e-10	17.6705068372486
PDGFC	-0.997700130375268	3.37944292763529	-7.54832232429306	2.33635529618992e-12	1.30302807423554e-10	17.6633208555713
CDK10	0.681007284586291	3.51917974066333	7.54814020717031	2.33881944893636e-12	1.30302807423554e-10	17.6622964082403
CD163	-1.41304786651641	3.38518537327461	-7.54675198202421	2.35768763148486e-12	1.30836556980084e-10	17.6544877541982
TPRN	0.73286747949929	2.78423501717978	7.54616843960513	2.36566377145475e-12	1.30836556980084e-10	17.6512055896689
DAB2	-0.774775637329825	3.51813123552862	-7.5459676411333	2.36841454938197e-12	1.30836556980084e-10	17.6500762176174
MMAB	0.478845338445614	2.1480007772209	7.54417605640676	2.39309828209131e-12	1.31828793286777e-10	17.6400002836196
MISP3	0.960064365402036	2.73873510756587	7.54360488755597	2.40102097744482e-12	1.31894740584511e-10	17.6367882619438
OSMR	-0.812308798053617	3.77795194313077	-7.53629673354725	2.50471140556148e-12	1.3720641166052e-10	17.5957009140058
EPB41L2	-0.728595280179633	3.09255971171754	-7.53321908552433	2.54969212745927e-12	1.3916621123237e-10	17.578403964099
OLFML3	-1.12248994860246	4.36248022251363	-7.53287059395048	2.55483551871753e-12	1.3916621123237e-10	17.5764456003099
ITGA4	-0.750081859317083	1.32215984792864	-7.53240139330385	2.56177666895547e-12	1.3916621123237e-10	17.5738089782931
TENM3	-0.722748936269389	1.52445980656522	-7.53192239902442	2.56888194110562e-12	1.39166695433763e-10	17.5711174069545
REST	-0.552485263834969	2.49217738278622	-7.52999464916373	2.59767526631961e-12	1.39963883527523e-10	17.5602858358774
DESI2	-0.464437006303384	3.45253349057859	-7.52998159858409	2.59787127652942e-12	1.39963883527523e-10	17.5602125124921
NTM	-0.98833444793362	2.58126373984443	-7.52801646346656	2.62755372675838e-12	1.41175222288928e-10	17.5491723235884
RHPN1	1.04882503183807	2.74593595446425	7.52304618882179	2.7041327518319e-12	1.44892752448567e-10	17.5212556247532
CD86	-0.881947432347252	2.1738419423329	-7.52233412579967	2.71528305170578e-12	1.45093776367853e-10	17.517256916098
MMP19	-1.0265026198682	2.59949390916729	-7.51469755692387	2.83776154132484e-12	1.51226471703591e-10	17.4743844516729
MYH9	-0.713626884790653	7.28452376161504	-7.51420500171382	2.84584629977427e-12	1.51246319200198e-10	17.4716199490955
SVIL	-0.764478847000487	3.47366444756485	-7.51333730696411	2.86014401251435e-12	1.51595362782213e-10	17.4667501698772
RBMS3	-0.581915594572208	1.37989278617877	-7.51238415979708	2.87593168051375e-12	1.52021283521712e-10	17.4614011306862
PDE1A	-0.665860757103399	1.60237357878632	-7.5091216186177	2.93062669674016e-12	1.54496021907987e-10	17.4430944135989
SRGN	-1.22948576457388	6.15805040399535	-7.50759943639626	2.95649609760615e-12	1.55441943619717e-10	17.4345545401356
ZBTB38	-0.587052615771783	2.72763386442656	-7.50423189629575	3.01453240596744e-12	1.58069505383496e-10	17.4156647863615
MFAP4	-1.39979719018573	5.57978016455989	-7.50294681189855	3.03697536664177e-12	1.58821663773898e-10	17.408457408192
PTPRC	-1.29510803979743	2.55229591873133	-7.50145974248716	3.06315212351571e-12	1.59764564612411e-10	17.4001179768215
FOXA2	1.12742711464047	3.16033337770139	7.49660010042381	3.15026175076088e-12	1.6387210396332e-10	17.3728710972967
PICALM	-0.498271970764253	5.11273589496433	-7.4958358461139	3.16418222530569e-12	1.6416078735574e-10	17.368586912791
COL15A1	-1.09800233284853	4.38327550400165	-7.49120868522543	3.24977187448467e-12	1.68156401663638e-10	17.3426531243651
TCP11L1	-0.360407550332124	1.55237121361779	-7.48661896947433	3.33692969977554e-12	1.72211916690258e-10	17.3169372019893
PPFIBP1	-0.559685796110432	2.68457175566686	-7.47811330831458	3.50460516329602e-12	1.80390582302883e-10	17.269301546405
FBLN1	-1.41001335238933	5.32470276798441	-7.47726009374447	3.52187782266156e-12	1.80805094189047e-10	17.2645246621635
XXYLT1	-0.406861452824141	2.123740792539	-7.47402583041236	3.58812064513943e-12	1.83724892876839e-10	17.2464195321648
TAGLN	-1.29104379952728	6.78940175397745	-7.47215319534033	3.62703677223113e-12	1.85233901406835e-10	17.235938496983
IL7R	-1.33101184449568	2.51922608256734	-7.46940321038414	3.6849431205692e-12	1.87702388409046e-10	17.2205493985928
HIP1	-0.625409699894568	2.73901893900135	-7.46633489246601	3.75063199311606e-12	1.90553481909324e-10	17.2033822826025
CTHRC1	-1.47979524246516	5.70372146534776	-7.46069362706153	3.8744397732955e-12	1.96334982930486e-10	17.171828980866
KLHDC9	0.640108388043652	1.84170602152603	7.44850619192188	4.15587684864543e-12	2.10053868244293e-10	17.1037024105583
MSH6	-0.324361617207448	2.23311445233557	-7.44642288503528	4.20596819615667e-12	2.12039183277194e-10	17.0920626083303
VASH2	-0.245353551241597	0.441285383605105	-7.4436183961289	4.2743435328176e-12	2.14687312838351e-10	17.0763960577962
DNAJC13	-0.464021824530467	2.80775840962308	-7.4433725091578	4.28039056242902e-12	2.14687312838351e-10	17.0750226175133
ECI1	0.598048785226224	3.70076777969539	7.43905454695113	4.3879699181682e-12	2.19521627717338e-10	17.0509077360327
OSTM1	-0.530336531087852	2.66881493981926	-7.43703435915804	4.43921528690243e-12	2.21520231530391e-10	17.0396278795969
RASGRF2	-0.564284146189842	1.29610133196238	-7.43072702684247	4.60304874271657e-12	2.29112662166027e-10	17.0044205359799
TMTC3	-0.462234752428182	2.01664482295663	-7.42950431159896	4.63549369532594e-12	2.30143460402625e-10	16.9975971432968
KANK2	-0.734056099434992	3.8037461408199	-7.42683539511645	4.70710123372046e-12	2.33108490642656e-10	16.9827051848962
SEMA3A	-0.609899250793179	1.04033803123238	-7.42552963768615	4.74253224657069e-12	2.34271536240549e-10	16.9754203476902
NPDC1	1.12037628156372	5.42147991480785	7.42149184660042	4.8537720884152e-12	2.39164131723393e-10	16.9528976115394
FMNL3	-0.607588701615269	2.22438070926637	-7.42070782209786	4.87566885373582e-12	2.39640957119331e-10	16.9485250627641
PEAK1	-0.465044880891756	1.68445748247259	-7.41574773207873	5.01647835070056e-12	2.45945392338972e-10	16.9208678510498
FLI1	-0.723990512450255	1.68515645615592	-7.41313786148697	5.09217508123529e-12	2.49034028723455e-10	16.9063191536111
TSTD1	0.76929476672371	4.65303547513696	7.41192484649935	5.12774066967259e-12	2.50149557892908e-10	16.8995581085243
TNC	-1.41429957075033	3.28937315366775	-7.40375566796956	5.3737396674258e-12	2.61499773245378e-10	16.8540399356516
SPRN	0.448738907639917	1.20665995109474	7.39630266333356	5.60832951197028e-12	2.72239975394181e-10	16.8125347639284
DPYD	-0.802268314304793	2.68684442006216	-7.38881399148673	5.85423298068946e-12	2.83474970331607e-10	16.770852653085
FPR3	-1.15995942564656	2.76855861962566	-7.38803837665704	5.88030273823222e-12	2.84036002461754e-10	16.7665368081742
ZNF532	-0.639779317445889	2.39211964449926	-7.38694114773853	5.91737859156257e-12	2.8512459842539e-10	16.7604317673083
LPAR1	-0.791877007448456	2.40870158021455	-7.38578820607303	5.95658596212802e-12	2.86310312017874e-10	16.7540172418066
PAPPA	-0.490071771814834	0.820236084836451	-7.38141473993327	6.10765994229084e-12	2.92854080998205e-10	16.7296896515663
NOTCH2	-0.819895302950868	3.09498274277457	-7.3782075080807	6.22084929855431e-12	2.9755384291207e-10	16.7118540193167
HAT1	-0.342712920772036	2.49534000559812	-7.37664945263021	6.27658182383576e-12	2.99489163375287e-10	16.7031910137755
GLIPR2	-0.903659689922271	3.28517793587252	-7.37424665929189	6.36349989006737e-12	3.0289950568959e-10	16.6898330021125
GTPBP8	-0.245578717767909	1.63002635637678	-7.37141191801071	6.46757374127027e-12	3.07107962808841e-10	16.6740765275164
ERGIC2	-0.394181618485967	2.90767330683318	-7.36595970947187	6.67249615364226e-12	3.1607324171275e-10	16.643780079292
ACTR3	-0.520960046969097	4.2351152415197	-7.36320666911683	6.77839471169237e-12	3.20315900460239e-10	16.6284865908298
DIO2	-0.855829731402384	1.98330152691662	-7.3587563465752	6.95310426752778e-12	3.27782037957902e-10	16.6037707528069
DUSP8	0.762565357631033	2.23069275405511	7.35398583159597	7.14532736586903e-12	3.36036007127236e-10	16.5772852662869
PPIL4	-0.448436965372018	3.2854677162002	-7.34969914994337	7.32252914621726e-12	3.43545739441308e-10	16.5534935889703
SHROOM4	-0.447534977267359	1.07436461108225	-7.34774869673315	7.40458736763282e-12	3.46566498488418e-10	16.5426706895468
NREP	-0.71815875610172	2.91290677948957	-7.34612078668224	7.47377099848047e-12	3.48971721550477e-10	16.5336386981628
VRK2	-0.435840724507462	2.30021523118812	-7.33755727284462	7.84836141733607e-12	3.65591961414199e-10	16.4861436495958
FKBP2	0.653685792716374	5.71958553362798	7.33541100715989	7.94511586604816e-12	3.69221960305854e-10	16.474244530088
TMEM184A	0.82816138856916	2.31683874876133	7.32968384548274	8.20910522501235e-12	3.80588091176637e-10	16.442501434035
VCL	-0.680430744398524	4.54804686856194	-7.32508063273041	8.42755422918816e-12	3.89794259407097e-10	16.4169972611124
DEGS1	-0.470069489841635	4.55797308715397	-7.32052231033233	8.64953091993675e-12	3.99119884402069e-10	16.391750049245
LAMB1	-0.755394227229001	5.37829386306183	-7.31251029662299	9.05377942633705e-12	4.16792648661728e-10	16.3473937675927
MEF2C	-0.644688423472185	1.74857758611142	-7.30488834340309	9.45565156502708e-12	4.34273496116501e-10	16.3052205498546
CATSPER3	0.237107262957775	0.412442345182693	7.3037556569847	9.51685844247326e-12	4.36063343260147e-10	16.2989552216057
TMEM43	-0.587384330809493	5.07555469842059	-7.30070926467072	9.68342503559595e-12	4.42661185018816e-10	16.2821069710793
TWIST2	-0.656266555323837	1.31740366253018	-7.28505932166965	1.05855903283195e-11	4.82776771927147e-10	16.1956122436337
SMIM3	-0.834894459098259	4.36024014391566	-7.28200943722352	1.07708370486466e-11	4.90085580884009e-10	16.1787673854582
PODN	-1.0918145275308	3.82700874896555	-7.28071890737547	1.08501834056889e-11	4.92553117520751e-10	16.1716407606076
CCDC24	0.683306617602681	2.43184084380207	7.27927595207523	1.09395853517218e-11	4.9546468437094e-10	16.1636731924135
ADGRA2	-0.879581281415714	3.33008498607297	-7.27327088343789	1.13195264654567e-11	5.10945673631832e-10	16.1305239354613
DYSF	-0.598969934643524	1.97531585047525	-7.2730537643264	1.13335050752051e-11	5.10945673631832e-10	16.1293256619215
PAPOLG	-0.306918982354087	1.55600371258925	-7.26894643673817	1.160117978435e-11	5.2181361640112e-10	16.1066610054615
NRBF2	-0.357166863608574	3.61418105366214	-7.2676248878052	1.16886259403721e-11	5.24543806216561e-10	16.0993699991228
TMEM238	1.08692615659882	2.73087451052093	7.26412850557406	1.19231321740419e-11	5.33845993299397e-10	16.0800837790101
MSN	-0.901688657694604	6.0376055833006	-7.2630677873755	1.1995190226547e-11	5.35848919209142e-10	16.0742337733166
PKD2	-0.730561943387943	3.24093929734002	-7.26218538935055	1.2055462062269e-11	5.36482671047318e-10	16.0693675716732
ZNF469	-0.702915436202525	1.44621325218909	-7.26205943864593	1.2064089436126e-11	5.36482671047318e-10	16.0686730109146
RSPO3	-0.960378277069107	1.29339334493451	-7.25922204438966	1.22600697452373e-11	5.43964316230425e-10	16.0530277616857
LCP2	-0.804969654283733	2.14707024050929	-7.25737864638281	1.23890760748349e-11	5.48447338382817e-10	16.0428650902302
DHX36	-0.394961434929858	2.38593231310238	-7.2551693198448	1.25454587204995e-11	5.5362517040118e-10	16.0306868499561
COL6A1	-1.14262084748914	6.51052699272934	-7.25493020203581	1.25625006796454e-11	5.5362517040118e-10	16.0293689034558
FAT4	-0.521628834328731	0.911399235348649	-7.25249393906911	1.27374421489172e-11	5.60076183817075e-10	16.0159422544293
HIP1R	0.702048293396247	3.73074991119208	7.24488378745717	1.32995521653421e-11	5.83484379227123e-10	15.9740168324268
SLIT2	-0.840080122225827	1.7926803576166	-7.24374920779338	1.33854284305428e-11	5.8594115390932e-10	15.9677682679507
GEM	-1.09899792124677	4.34450885090966	-7.23838512855958	1.37989089447509e-11	6.02695775758372e-10	15.9382332602255
CEP170	-0.526400463483545	1.81588065946665	-7.23679655682188	1.39237646835402e-11	6.0679766490868e-10	15.929488698312
SMIM13	-0.343923259456034	1.92230307166137	-7.23374711432875	1.41665743245065e-11	6.1601039706851e-10	15.9127053826722
CDK5RAP3	0.682339119128839	4.37557768009482	7.2263456293345	1.47734433198811e-11	6.40977869349976e-10	15.871985228146
LRRC8C	-0.52730834297601	1.38516072706896	-7.22521987350366	1.48679697453432e-11	6.43655087584826e-10	15.8657936905542
TMEM205	0.581577861883372	5.30790136980931	7.22234528269895	1.51120593733666e-11	6.52781049275534e-10	15.8499860756059
GOLGA7	-0.369221343332022	4.14829961639494	-7.21026508217931	1.61818225727971e-11	6.97454335110161e-10	15.78359268871
MMP14	-1.19210902034643	7.11413211755838	-7.2084202318504	1.63516464083635e-11	7.03228372180739e-10	15.7734585172502
FGF7	-0.980949578821573	1.51459969628625	-7.20476979559563	1.66928833787023e-11	7.1633290139985e-10	15.7534099432359
TNFSF13B	-0.779874592155037	2.1482757752376	-7.20415428460216	1.6751109181197e-11	7.17262013433305e-10	15.7500300275347
FNDC1	-1.40535148713206	3.41254964645799	-7.20181016746664	1.6974699013741e-11	7.25252336292975e-10	15.7371593415974
CD109	-0.931858577008205	2.25032310990614	-7.20079812450453	1.7072139615548e-11	7.278298478272e-10	15.7316032774638
CYTH3	-0.662615571724474	3.18028253906376	-7.20000226075028	1.71491540538493e-11	7.29527245444768e-10	15.7272343193496
PRCP	-0.547029142473732	2.91043139533953	-7.19896134877561	1.72503994248355e-11	7.32245850910064e-10	15.7215205390302
FIBIN	-1.19866342498851	3.09303537542972	-7.19584005308023	1.75575475905803e-11	7.43674008204905e-10	15.70438975301
RDX	-0.817008708231434	3.10894013247196	-7.194659096884	1.76751613577247e-11	7.47042218505041e-10	15.6979092799847
EVI2B	-1.11727679050037	3.01991683052792	-7.19053332770787	1.80921945676516e-11	7.63023715411217e-10	15.6752736756915
ADAMTS3	-0.276388779245795	0.371859346346732	-7.18711194459356	1.8445386415176e-11	7.76249942034372e-10	15.6565078879239
KCND2	-0.568425851679621	0.962902019237053	-7.18546475157211	1.86178468499159e-11	7.81829966967241e-10	15.6474749813019
APBB2	-0.484630220621513	2.44150771704396	-7.18422593707869	1.87485983642316e-11	7.85638381455013e-10	15.6406822795623
FBXL15	0.85111116075657	2.78823296596279	7.18273793553174	1.89068496091782e-11	7.90580442826428e-10	15.6325240588633
NIN	-0.570398283318484	1.93388564611127	-7.18109115708595	1.90835249198146e-11	7.96270228090393e-10	15.6234963737335
TMEM26	-0.239403605889873	0.409114656979039	-7.17705125365053	1.95238824720002e-11	8.12914775283219e-10	15.6013542170326
CRTAP	-0.516269753361516	4.62642776342456	-7.17380211954734	1.98853117288621e-11	8.26209424395582e-10	15.5835510135646
OGFRL1	-0.59668342613689	2.13303433082299	-7.17076730336721	2.02288641042773e-11	8.38706667968248e-10	15.56692604981
KRTCAP2	0.524427756514553	2.77926934718262	7.16072567146882	2.14079259201357e-11	8.85719061645106e-10	15.5119441718092
HHIPL1	-0.42003878446166	0.939721534401404	-7.15895708693274	2.16225044205501e-11	8.92713545666122e-10	15.5022647736816
NEDD4	-0.384120077323439	1.31190285417654	-7.15546656218013	2.20522524919645e-11	9.08543537016632e-10	15.4831650411178
PXYLP1	-0.381329217203616	1.70651932182968	-7.15491548683393	2.2120866488383e-11	9.09459775060122e-10	15.4801500819249
PLOD2	-0.943662943390462	3.3574852432652	-7.14743384704261	2.3073522702891e-11	9.46641953402499e-10	15.4392300743977
TRIP12	-0.428634693398696	3.81097182581248	-7.14550096505399	2.33261549652351e-11	9.55008820507777e-10	15.428662145196
RAB8B	-0.587967238256137	3.09875894765352	-7.14413317501285	2.35065764218464e-11	9.60390562935064e-10	15.4211847589267
PICK1	0.489421785782853	2.93677622051598	7.13934063331057	2.41496859238614e-11	9.82946850894168e-10	15.3949911657702
SCARA3	-0.894132392979897	3.08706922196325	-7.13927281541061	2.41589099041859e-11	9.82946850894168e-10	15.3946205758432
ZNF692	0.731450249721988	2.71819097683063	7.13827886866516	2.42944973124925e-11	9.8641694988673e-10	15.3891893867503
PTPRG	-0.506214583341309	2.06152412027561	-7.13284066951614	2.50497465918675e-11	1.01498053804362e-09	15.3594808654702
LMOD1	-1.1315258461641	3.25424909682907	-7.13131704641961	2.52654703987262e-11	1.02161059791633e-09	15.3511596115942
TRIM22	-0.924532636233845	3.29558708695323	-7.12838730798027	2.56854471020246e-11	1.03645535620947e-09	15.3351615772792
HPS5	-0.419830572394598	2.23273062339439	-7.12677899132644	2.59189209308243e-11	1.04372886729855e-09	15.32638077018
ZFP91	-0.420861894584048	3.84802457912624	-7.12600240738451	2.60324037553674e-11	1.04552728159657e-09	15.3221412969243
CD53	-1.25335403266796	4.30171507749168	-7.12574445078177	2.60702075723178e-11	1.04552728159657e-09	15.32073313352
ADGRL4	-0.741973621537219	2.79233490267565	-7.12060753382051	2.68344145111769e-11	1.07254411398883e-09	15.2926968928813
SFRP2	-1.88359809604196	7.82254095898491	-7.12048273021581	2.6853253784535e-11	1.07254411398883e-09	15.2920158768508
SACS	-0.404628294961411	0.998541112657235	-7.11993771427311	2.69356777995594e-11	1.07364954741292e-09	15.2890419633895
ELN	-1.15378555927242	4.49455215550213	-7.11748216369561	2.7310144459978e-11	1.08474784742836e-09	15.2756446310889
B4GALT1	-0.762287336483976	5.3508693641699	-7.11738714142744	2.73247379852946e-11	1.08474784742836e-09	15.2751262458838
DDX18	-0.438152564337398	3.25164566362074	-7.11648827146992	2.74631678672973e-11	1.08804077786983e-09	15.2702227297888
GPR161	-0.459634424033692	1.34489607496438	-7.11414688341763	2.78270103478953e-11	1.10023286276729e-09	15.2574515671027
DIXDC1	-0.537652367659399	1.71667592432555	-7.11271613325616	2.80516811660895e-11	1.10688434476495e-09	15.2496486266035
NAA50	-0.445477597822676	4.08444453236237	-7.10968960081851	2.85328544044817e-11	1.12361005567528e-09	15.2331455139988
LRP1	-0.847709447066221	4.82425978822186	-7.10700337417202	2.89667428699021e-11	1.13841040966263e-09	15.218501224217
HID1	0.882186611371853	3.96280403389601	7.10628433561026	2.9083985215827e-11	1.14073206813517e-09	15.2145818091847
TCF12	-0.523936097894724	3.08284471034005	-7.1036539721951	2.95168819685478e-11	1.15540034388261e-09	15.2002457715861
PLEKHO2	-0.696600379970715	3.7357372398268	-7.10222218912428	2.97551870609559e-11	1.16240831365021e-09	15.1924434649446
RNF144A	-0.764589703547296	2.65359175402914	-7.10043781007635	3.00548375923593e-11	1.17178015909296e-09	15.1827209333241
P4HTM	0.645614226927382	2.99593752062428	7.09635335957658	3.07519966727091e-11	1.19658215624702e-09	15.1604710311233
PRDM6	-0.266408103995079	0.604006143757099	-7.09578915114133	3.08495455341056e-11	1.19800086627593e-09	15.157398073746
ELOVL5	-0.63304082102748	4.23415589291891	-7.09269230104104	3.13904396102012e-11	1.21659666244201e-09	15.1405334733134
GDF6	-0.488413779635567	0.761256731026529	-7.09135024687672	3.16277392488404e-11	1.22185929325195e-09	15.1332262596858
ETV2	0.293735459322368	0.591363139234304	7.09122016060658	3.16508347851712e-11	1.22185929325195e-09	15.1325180063461
SPARCL1	-1.11103503507787	6.14602180910531	-7.09080984940043	3.17237906077713e-11	1.22226966131435e-09	15.1302841177086
LUZP1	-0.500429023894263	2.50971807451129	-7.08491000562116	3.27913545828141e-11	1.26092402886974e-09	15.0981709492715
CMTM3	-0.99479434232151	4.52819543020811	-7.08426381507263	3.29104142672533e-11	1.26302570292584e-09	15.0946545861443
ENKD1	0.584885270263215	3.3064956388079	7.06017552502293	3.76664333526203e-11	1.44272739155905e-09	14.9636990294726
MFSD14A	-0.47560939775672	4.00229404537343	-7.05122761516297	3.96007723341489e-11	1.51386110379141e-09	14.9151161889997
SETD7	-0.502760643111105	2.78286482151977	-7.04950157820658	3.998502577959e-11	1.52557653806136e-09	14.9057485343569
MACF1	-0.531203698516991	2.89451783803061	-7.04875479364125	4.0152414416936e-11	1.52898834782628e-09	14.9016959296618
TDO2	-0.549659025362738	0.896036683165048	-7.04250996600571	4.15795050434267e-11	1.5802629329586e-09	14.8678161268584
MFAP5	-1.37608118997007	3.24833945124189	-7.04151048943774	4.18125088740463e-11	1.58604470315072e-09	14.8623952424602
TXLNB	-0.255913234623488	0.326458700050103	-7.04080884906664	4.19768486246335e-11	1.58920459146272e-09	14.858589992256
SLAIN2	-0.383383178771644	3.1186115015308	-7.03755100064959	4.27482976434273e-11	1.61529261095424e-09	14.8409242347487
PECAM1	-0.75603578862546	4.60307833019305	-7.03402987534144	4.35978245957386e-11	1.64422488105198e-09	14.8218359182208
SLC9A9	-0.692460440294062	1.46181444418093	-7.03232558830811	4.40149720779958e-11	1.65677085877462e-09	14.8125987262115
PLS3	-0.592067933466836	4.45699487417317	-7.03127869315934	4.42731639378307e-11	1.66329696931954e-09	14.8069251933685
SHC2	0.938497644859098	3.43091510464845	7.02978568754374	4.46439655555902e-11	1.67402066636841e-09	14.798834820091
IGFBP5	-1.36617572900683	7.06228508190861	-7.02316879753262	4.63245560772582e-11	1.7337230328838e-09	14.7629903017145
VIM	-0.894472722135826	7.41820838088501	-7.02123791651402	4.68266301060435e-11	1.74917532001832e-09	14.7525339922377
SYTL3	-0.653481394305142	1.87218160193611	-7.01956545358888	4.72658459284183e-11	1.76222529373044e-09	14.7434783796148
RNF208	0.868693832921325	2.57765629193749	7.01413948405636	4.87189657228222e-11	1.81189759227619e-09	14.7141074788313
ISM1	-1.12816016392213	2.76712505282351	-7.01390434597278	4.87829243139986e-11	1.81189759227619e-09	14.7128349548606
COQ4	0.47976075264864	3.48095234506268	7.010889344213	4.96103960082018e-11	1.83914834804697e-09	14.6965204132349
SH3PXD2A	-0.68135435589882	3.90242586452001	-7.00816819563872	5.03690992002549e-11	1.86375170644566e-09	14.6817992812362
ZNF436	-0.507570859984504	2.45432957156308	-7.00383453615928	5.16010951325663e-11	1.90574214057393e-09	14.6583611683802
SMO	-0.68792964765057	2.48286635618588	-7.00248306321858	5.19913454330395e-11	1.91317831678829e-09	14.6510535217723
PAQR6	0.681502966539149	1.48059396391561	7.00246164134995	5.1997554578969e-11	1.91317831678829e-09	14.6509376963393
SGCD	-0.71653139156016	1.31736045271494	-7.00211025978653	5.20995072868514e-11	1.91333977041656e-09	14.6490378470906
ADH5	-0.404816801421612	4.3772254798125	-6.99884502545669	5.30563896574696e-11	1.94483898611708e-09	14.6313859122202
RFLNB	-0.773605106557612	2.7548822981307	-6.99172842129592	5.5202402733203e-11	2.0197282089568e-09	14.5929292141103
C6orf120	-0.436255929750266	2.71996045168322	-6.99061693802304	5.5545213828263e-11	2.02551620270331e-09	14.5869249437654
ACBD4	0.532131715635044	2.42207036889799	6.99030933005654	5.5640458798179e-11	2.02551620270331e-09	14.5852633288001
DCBLD1	-0.514507042280544	2.51158837953735	-6.99021257018384	5.56704519533468e-11	2.02551620270331e-09	14.5847406665608
TWSG1	-0.667276111157052	3.6329813736693	-6.98851958065974	5.61978249484435e-11	2.04091767604431e-09	14.5755963930385
ACSS3	-0.296740916885509	0.6659739454746	-6.98799143429971	5.63633509286685e-11	2.04314542525345e-09	14.572743990126
STAG1	-0.470429696622381	2.01023435585053	-6.9848852966755	5.73466203554611e-11	2.0725162790266e-09	14.5559708459903
WASF2	-0.511981726115891	4.67900721265668	-6.98476526671085	5.73849543374353e-11	2.0725162790266e-09	14.5553227673698
PNPLA7	0.537581853338492	1.37937746478083	6.98002567621092	5.89190127120418e-11	2.12400874686737e-09	14.5297372169389
ANO6	-0.664975682995208	3.61690726031941	-6.97797695342283	5.95945776598168e-11	2.14442066511315e-09	14.5186806675452
STYX	-0.337373225210115	2.27633993234645	-6.97641528523524	6.01146633909947e-11	2.15917337685128e-09	14.5102538690182
NUP160	-0.403905106232831	2.55731756715074	-6.9737427452263	6.10151118338173e-11	2.18750888148627e-09	14.4958352177312
MXRA5	-1.31879637493972	4.67234063659025	-6.97305947753213	6.1247449950443e-11	2.18877831444537e-09	14.4921494065233
TMEM237	-0.297502750266466	1.33080554506517	-6.97298232701932	6.12737389541843e-11	2.18877831444537e-09	14.4917332393525
COPZ2	-0.794234193718839	3.32530498884304	-6.97164946976961	6.17296706072266e-11	2.20105558232422e-09	14.4845439136099
AZI2	-0.36509871408848	1.91249978274439	-6.97127124762566	6.18596578060759e-11	2.2016873851814e-09	14.4825039530808
D2HGDH	0.697691658605624	2.68553912643695	6.97054630400826	6.21095612216935e-11	2.20657718318593e-09	14.4785941050003
OGFOD1	-0.329549937786196	2.80021777961185	-6.96987014494674	6.23435449986577e-11	2.20723387739897e-09	14.4749475716849
AFAP1L1	-0.495319468569766	1.72444139809747	-6.96984245054568	6.2353147115345e-11	2.20723387739897e-09	14.4747982196784
DLC1	-0.686485938538858	2.17962910553476	-6.96716449317608	6.32885636332688e-11	2.23630994849015e-09	14.4603579362087
PCGF6	-0.289498666419502	1.72969500285441	-6.96683839561467	6.34034114278509e-11	2.23633867178343e-09	14.4585997398312
EDEM1	-0.491186573701655	3.41461104604432	-6.96416690527351	6.4352052386085e-11	2.26572369720559e-09	14.4441977901017
FAM168A	-0.506284267529268	3.27717551095995	-6.96250424243363	6.49495143288706e-11	2.28266115681628e-09	14.4352359656098
IFI16	-0.90587929955228	4.41797354088966	-6.96059097616235	6.56438007660187e-11	2.29994103182539e-09	14.4249248566294
GOLIM4	-0.690997106656241	3.91156767663419	-6.96050343547871	6.56757420744593e-11	2.29994103182539e-09	14.4244531140982
PRDM2	-0.421046880094427	2.28634882662473	-6.95419389758269	6.80187537178639e-11	2.37774648691806e-09	14.3904607715413
EHD3	-0.563182244509211	2.18229893585394	-6.95317544604063	6.8404600356142e-11	2.38697974659128e-09	14.3849755268165
CELF2	-0.829830425696166	1.83223644559986	-6.95268676490161	6.85905058547363e-11	2.38921564887608e-09	14.3823437146578
GSDME	-0.500759094093195	1.33299499060527	-6.95005762807102	6.95992748142229e-11	2.42005563542859e-09	14.3681861675679
PABPC4L	-0.226598210235659	0.40788545815807	-6.94946967905171	6.98268581971076e-11	2.42367170991766e-09	14.3650205514276
KRTAP5-1	0.46244955260315	0.601527563577291	6.94699999717719	7.07908664275229e-11	2.45279095673172e-09	14.3517250075481
IZUMO4	0.508499464516839	1.02881260312132	6.94242824449561	7.26101545229503e-11	2.50831644266935e-09	14.3271199410478
SH3GLB1	-0.417680411065001	4.3454568422517	-6.94233133374237	7.26492141877616e-11	2.50831644266935e-09	14.3265984678633
MSR1	-0.969075979111939	2.35019269056946	-6.94000601760948	7.35926665060447e-11	2.53642492592275e-09	14.3140872512112
DOCK2	-0.773573370076101	1.50551843344875	-6.93928279072346	7.38885578975022e-11	2.5421552788209e-09	14.3101964536976
SLFN12	-0.434078069453228	1.29668001199899	-6.93304495045706	7.64898089387518e-11	2.62549068235825e-09	14.2766477224986
FOXO1	-0.697892410322138	3.3124845816596	-6.93264573831747	7.66593261260378e-11	2.62549068235825e-09	14.2745012320467
TGFB3	-1.11853743695544	3.64916017932639	-6.9325210143029	7.67123635200284e-11	2.62549068235825e-09	14.2738306281234
THRAP3	-0.340766544686985	4.79849256489367	-6.92542750209598	7.97891013974729e-11	2.72603496081157e-09	14.2357020769776
SLC36A1	-0.580768382774924	2.17779683961372	-6.92450253465458	8.01991607485617e-11	2.73527955033051e-09	14.2307318733329
FCGR2A	-0.977516348118968	3.04569310496387	-6.92224142672632	8.12103318249164e-11	2.76495801635145e-09	14.2185836477214
AIDA	-0.452060684703899	2.68069302823044	-6.9215241487973	8.15337186079829e-11	2.77115728877149e-09	14.214730403982
LAP3	-0.649255302402864	4.61283941290888	-6.92098554607535	8.17773836433406e-11	2.77463022600269e-09	14.211837157762
AIFM3	0.46628555139179	0.666210478791147	6.91892368422317	8.27168285545440e-11	2.80165755575676e-09	14.2007624951046
ARMC1	-0.387798810185859	3.20002042205031	-6.91811735746643	8.30871024630342e-11	2.80934683862511e-09	14.1964320617381
CPXM2	-0.989539199228741	3.00348273667449	-6.90600796696722	8.88484928025449e-11	2.99898070972583e-09	14.1314319462801
TRIM32	-0.357121525673264	2.48757318086559	-6.90508400453196	8.93039300530457e-11	3.00917417915856e-09	14.1264749880975
SNAI2	-1.13897027651137	3.35972059236474	-6.90313009475642	9.02746410260848e-11	3.03666549770591e-09	14.1159937066504
EFEMP2	-0.826831526845325	3.95883951929124	-6.90116073997178	9.1263551446837e-11	3.06467381408206e-09	14.1054312681973
MCM6	-0.511722890317263	3.18330451315591	-6.90074989233821	9.1471201023349e-11	3.06639610815196e-09	14.1032279422768
WDFY1	-0.559123569539733	3.59387166317352	-6.89857369952679	9.25788801265137e-11	3.09823279549669e-09	14.0915585200191
MYL9	-1.07682229961193	6.83803152303538	-6.89544891588112	9.41925559360987e-11	3.14686578273055e-09	14.0748060949752
NFATC3	-0.389159460091632	1.5062498303233	-6.89305542768038	9.54473094192242e-11	3.18070522335183e-09	14.0619771535414
CC2D1A	0.497846499412086	3.49143133787508	6.89289911724994	9.55298239026172e-11	3.18070522335183e-09	14.0611394273605
AKT3	-0.659885845309231	2.41671638306273	-6.88926359716995	9.74689383948702e-11	3.23976839129119e-09	14.0416583434547
SLA	-0.935674623365567	2.21651808733064	-6.88790883676564	9.82014227946402e-11	3.25859238989118e-09	14.0344002910721
SLC30A7	-0.410625316288479	2.57485787306015	-6.88569353271565	9.94108912895939e-11	3.29019104753992e-09	14.0225336651945
FAM102B	-0.540237055842569	2.2156582662511	-6.88555096243025	9.94892300847063e-11	3.29019104753992e-09	14.0217700389551
MYO5A	-0.549590827230189	1.71539514237872	-6.88167852233773	1.01640472723032e-10	3.35567560702254e-09	14.0010321366397
MS4A4A	-1.04785092153898	2.76908119618676	-6.88070381924542	1.02189130692702e-10	3.36811939834384e-09	13.9958133944725
LAPTM5	-1.08809478291637	6.00216025883711	-6.88001340238264	1.02579530271825e-10	3.37531404053819e-09	13.99211702722
IL16	-0.768161698731209	1.4516590392205	-6.87617898523315	1.04774630400354e-10	3.44176763279957e-09	13.9715920761539
ENAH	-0.537574524481183	2.73537089492071	-6.87047985768776	1.08123054927515e-10	3.54258103856327e-09	13.941097654607
ARL13B	-0.41720661049544	1.79827475045043	-6.87034276518008	1.08204887160237e-10	3.54258103856327e-09	13.9403642880498
UBTD2	-0.420292251304536	3.46073491439587	-6.86742868974963	1.0995884969954e-10	3.59400500242946e-09	13.9247776153724
THEMIS2	-0.847748717911109	3.02097073836572	-6.86335206686317	1.1245966024929e-10	3.66962794866694e-09	13.9029790649075
CFH	-0.969799473151124	3.83547380328231	-6.8560678039264	1.17068565697127e-10	3.81367382373151e-09	13.8640469185772
E2F3	-0.46226394887425	2.19463126667246	-6.85549230311877	1.17440533995095e-10	3.81944662052704e-09	13.8609720460962
SMIM10	-0.526921224581084	2.16183092316817	-6.85411876985206	1.18333016342433e-10	3.83944165627111e-09	13.8536339191909
SCUBE2	-0.797574349956202	1.85170079817992	-6.85369256314278	1.18611309907459e-10	3.83944165627111e-09	13.8513570721058
C1orf56	0.410351015865228	1.98847030158332	6.85347990055237	1.18750410060286e-10	3.83944165627111e-09	13.8502210333204
FAM180A	-0.638876604379215	1.22080844736936	-6.85334540910355	1.18838462360745e-10	3.83944165627111e-09	13.8495025933781
SLC30A6	-0.32486554689338	2.70519820831374	-6.85133895027133	1.20159770062435e-10	3.87574547811582e-09	13.8387852431349
RFTN2	-0.328844523500045	0.897675625520923	-6.84891557496893	1.21774947689229e-10	3.92139326622903e-09	13.8258433477549
PAMR1	-0.753984298634198	2.08397809043658	-6.84844998969216	1.22087701668428e-10	3.92346865062469e-09	13.8233572152684
POGLUT1	-0.306808300594204	1.79837829152597	-6.84822439806368	1.22239526058421e-10	3.92346865062469e-09	13.8221526356169
FNBP1	-0.689628048922732	2.89422379364412	-6.8426446689799	1.26054510663707e-10	4.03676264621438e-09	13.7923660510939
WWC3	-0.468649259817349	3.00224856198696	-6.84246253829705	1.2618099546833e-10	4.03676264621438e-09	13.7913940058636
CILP	-1.44175147167352	2.38315787231347	-6.84167772569967	1.26727458955245e-10	4.04764201558844e-09	13.7872055704896
LPP	-0.65023612240918	2.74614666896675	-6.84107055177065	1.27151832871697e-10	4.05459283649895e-09	13.7839653559566
EIF2AK4	-0.336306476854238	2.24164915472008	-6.83967183955331	1.28134776515509e-10	4.07643894140723e-09	13.7765016814841
GBP4	-0.853068626511765	2.79648798911368	-6.83950481047008	1.28252655491727e-10	4.07643894140723e-09	13.7756104550609
LDHB	-0.891223739440078	5.29075638149234	-6.83668796994308	1.30256787956118e-10	4.1334399168405e-09	13.7605823529086
SPIRE2	0.901689721572649	2.01476410011664	6.83512211318705	1.31384183846578e-10	4.16248017676129e-09	13.75222989228
PWWP2B	0.682878240497911	3.67757317155113	6.83346611323395	1.32586946282016e-10	4.19381065086551e-09	13.7433977863773
C18orf54	-0.228364608227542	0.589103482697306	-6.82997575121413	1.35157671679083e-10	4.26824009548872e-09	13.7247863034606
HEXD	0.710671040856645	2.78160227639813	6.82931559571245	1.35649385369225e-10	4.2768811840448e-09	13.721266800463
SORCS2	-0.720576933243003	1.52784797671021	-6.81730748946766	1.44907586009914e-10	4.56144890728799e-09	13.6572816687856
GPR183	-1.16378120730958	3.13782640414184	-6.81698179044661	1.45167184771785e-10	4.56229753294789e-09	13.6555470813663
MFSD1	-0.479390569034051	3.98118079439519	-6.81604905760683	1.45913158991808e-10	4.57840473758134e-09	13.6505798540077
UGP2	-0.34521104578651	4.047611953545	-6.81477176548863	1.4694083473699e-10	4.60328547927655e-09	13.6437783233985
ZFYVE27	0.501443636545422	3.6586445138609	6.80562408770784	1.54512226409782e-10	4.82735596725529e-09	13.5950886633219
PLXNB1	0.681920887562331	3.74349296779203	6.80553753655288	1.54585668626603e-10	4.82735596725529e-09	13.5946281631835
OSGIN2	-0.447297006081485	2.63836016969597	-6.80233530255374	1.57327212113036e-10	4.90515732392488e-09	13.5775928664744
SYDE1	-0.616493903306484	2.74415346906754	-6.80009672829516	1.59272132276911e-10	4.95480189875161e-09	13.5656867975797
GOLT1B	-0.447838402977124	3.57182148133519	-6.79992213762407	1.59424812508912e-10	4.95480189875161e-09	13.5647583152347
ITPRIP	-0.709284053457614	3.00650786383799	-6.79648442320117	1.62460657353169e-10	5.04116447998891e-09	13.5464791606898
FCSK	0.408323210216767	2.21648870540956	6.79449264650207	1.64245585952744e-10	5.07612295344415e-09	13.5358908365106
ASXL2	-0.448846710267511	2.00489336940453	-6.79444995084423	1.64284058420513e-10	5.07612295344415e-09	13.5356638850923
LOXL3	-0.49801890248011	1.68149345029132	-6.79436151024053	1.64363779278825e-10	5.07612295344415e-09	13.5351937761853
FAM186A	0.0515683057673467	0.0703558601257914	6.78565208560134	1.72404115897392e-10	5.31512715879365e-09	13.4889157977106
PTEN	-0.418643836548632	3.4299992102364	-6.78539764976836	1.72644740204556e-10	5.31512715879365e-09	13.4875643536062
ZNF354C	-0.347104016438055	0.913895560431374	-6.78159144797827	1.7628408234537e-10	5.41866322707688e-09	13.4673510761785
MST1	0.485983957217192	1.14816826160925	6.77843838755865	1.79356080702046e-10	5.50246796821834e-09	13.4506113335917
RBM7	-0.31077031258324	2.00550792495183	-6.77821913892905	1.79571643448052e-10	5.50246796821834e-09	13.4494474994865
TBC1D2B	-0.541032498534028	3.04336227266161	-6.77523834982165	1.82527772867511e-10	5.58432473276874e-09	13.4336267775762
COPS8	-0.397590594695259	3.4951506605451	-6.77295699904901	1.84822594945128e-10	5.64080032477224e-09	13.4215210807438
PLEKHJ1	0.553912089720945	3.5484877763165	6.77283215998086	1.84948988263146e-10	5.64080032477224e-09	13.4208587060691
BICD2	-0.495048228273506	2.78570141961791	-6.7693038266686	1.88556680728245e-10	5.74190227602733e-09	13.4021408904801
TRIM61	-0.184819535281214	0.263095685992329	-6.76764898689362	1.90272541309599e-10	5.78517024437603e-09	13.3933639029587
SUSD5	-0.473821068725636	0.823925094118161	-6.76398058854815	1.94131249224769e-10	5.89335592654326e-09	13.3739117666355
SERPINB9	-0.747405207766029	2.89497958315488	-6.76204391785229	1.96199382318558e-10	5.9469336733373e-09	13.3636447900188
EFS	-0.607159027339035	2.00675591765547	-6.75848416928514	2.00057542031591e-10	6.04957228416581e-09	13.3447777395614
HLA-DQA1	-1.1941398485402	3.96660014859986	-6.75835169003828	2.00202560421376e-10	6.04957228416581e-09	13.3440756962517
GIMAP4	-0.907546900354519	3.48163085417723	-6.75805530655194	2.00527371703811e-10	6.05006505612837e-09	13.3425051089503
B3GLCT	-0.303786415542852	1.84462345947181	-6.75628235362502	2.02481248695317e-10	6.09963098028242e-09	13.3331107576889
PPP1R18	-0.788320030950116	4.5183936798357	-6.75592825148094	2.02873726996325e-10	6.10208076706278e-09	13.3312346465068
HAS2	-0.839624957546024	1.57504419273893	-6.75449488344421	2.04470109495848e-10	6.1406788932972e-09	13.3236409285437
NEDD1	-0.410410939104616	2.24529759664069	-6.75420222409605	2.04797570614922e-10	6.14110880325571e-09	13.3220905883163
TSPAN9	-0.599716956669797	3.84707513433247	-6.75353013128937	2.05551542728244e-10	6.15054419514781e-09	13.3185303760041
CCN2	-1.26841587049629	7.09152781185295	-6.75336297939435	2.05739482536177e-10	6.15054419514781e-09	13.3176449702793
MFGE8	-0.831842645234839	4.55463429871102	-6.75172816330405	2.07586561102105e-10	6.19631666632174e-09	13.3089859978315
LRRK1	-0.400566502920839	1.43407891222189	-6.74995870276305	2.09604178701899e-10	6.2470327485151e-09	13.2996152360546
TGFBR2	-0.722120179262954	5.53739797640557	-6.74948198277274	2.10151051607618e-10	6.25382742500302e-09	13.2970908515652
UBE2J1	-0.419898400947434	4.13738007141823	-6.74568386209192	2.14558601126448e-10	6.37531625256176e-09	13.2769822830754
KLF13	-0.568985207798723	3.64294088033835	-6.74426761365263	2.16225298566093e-10	6.41207835819919e-09	13.2694858528123
ATP10D	-0.476087444383932	2.05822154528589	-6.74407771945808	2.164497411212e-10	6.41207835819919e-09	13.2684807817928
COL8A2	-1.10956333257776	3.16279248729204	-6.74332288721574	2.17344175202792e-10	6.42886368009345e-09	13.2644857719227
PCDH7	-0.885245714705617	2.13793354785664	-6.74053297297228	2.20681779314062e-10	6.51775658754226e-09	13.2497221803797
DAAM2	-0.747934657751749	1.63291373127293	-6.73667134619959	2.25384932531835e-10	6.6466524990704e-09	13.2292931828395
ROR2	-0.729539710989629	2.12856295043716	-6.73620929899119	2.25954241305496e-10	6.65343637573886e-09	13.2268492898933
LLGL2	0.799661646591104	4.50186064481703	6.73556060777991	2.26755913630556e-10	6.66703181740455e-09	13.2234183505546
LITAF	-0.636266253604724	5.44261244433324	-6.73454775703576	2.2801323141174e-10	6.69396329523298e-09	13.2180617488763
EIF2S1	-0.359261820706316	3.56726864842844	-6.72779520422015	2.36572909239162e-10	6.93487492240539e-09	13.1823619059686
EMILIN1	-1.08796650015397	5.31949640483119	-6.72401753297542	2.41498832584905e-10	7.06870687436203e-09	13.1623989522686
PLAU	-1.39432592283921	5.64709833751799	-6.72292716787488	2.42939316604199e-10	7.10027263476146e-09	13.1566381749927
STOM	-0.718989043425078	5.56997845050489	-6.72161778408771	2.44680334242126e-10	7.14051493277133e-09	13.1497209648693
CYBB	-1.14556494210934	3.39465107107016	-6.71960176871619	2.47384977767229e-10	7.20871738334789e-09	13.139072297111
RBM43	-0.412054327693649	1.89393895359291	-6.71830054581714	2.49146286004757e-10	7.24926975495445e-09	13.1322001778726
SLC25A29	0.695232436873503	2.76642275131215	6.71792287984527	2.49659795525897e-10	7.25344925934573e-09	13.1302057642749
ENPEP	-0.458250312539274	1.24616628872429	-6.71473433405291	2.54036997312123e-10	7.36970348267461e-09	13.1133700001208
RC3H2	-0.384852027638003	2.42592635791786	-6.7134175123669	2.55866692630793e-10	7.41181936363736e-09	13.1064184412271
TPM4	-0.696759041240079	6.57074210410233	-6.71213014035204	2.57668014201999e-10	7.452990304595e-09	13.0996231171307
PLN	-1.13806438229286	2.0639062238837	-6.71174284757608	2.58212363410346e-10	7.45773587458071e-09	13.0975789617435
HS2ST1	-0.426039714888728	2.86205988296504	-6.709531462669	2.61342284511025e-10	7.53703461992017e-09	13.0859084528528
HSD11B1	-1.01064024434276	2.65610974874296	-6.70921350333729	2.61795375534048e-10	7.53764330804468e-09	13.084230617797
MS4A7	-1.00457571067845	2.69623317498799	-6.70897755142168	2.62132106271301e-10	7.53764330804468e-09	13.0829855565001
ST6GAL2	-0.457722886498229	0.71033494427856	-6.70609239633644	2.66284217166359e-10	7.64582691486013e-09	13.0677633568957
PTPN14	-0.472537663084348	1.72348038354474	-6.70568989734332	2.66868590228808e-10	7.65140339616542e-09	13.0656400591455
ABCA1	-0.660170018195981	2.08218979938871	-6.69987116598384	2.75459052612945e-10	7.88617150480653e-09	13.0349528991506
TBC1D23	-0.340953830251827	2.91048467916996	-6.68297810067196	3.01972102082432e-10	8.63261646346732e-09	12.9459496037415
LAMP3	-0.811844978486434	1.91472416206624	-6.68255691336781	3.02664276089588e-10	8.6398094881993e-09	12.9437322058419
FMOD	-0.903736604330933	5.02404250353677	-6.68198877253527	3.03600427506059e-10	8.6539360229961e-09	12.9407412808905
FPR1	-0.981303951536586	2.52972516746631	-6.67738400779058	3.11293864633831e-10	8.8603541064355e-09	12.9165054253288
RUNX2	-0.652046600719081	1.81457782013641	-6.67623661497453	3.13240563568119e-10	8.90284158280346e-09	12.9104679786312
SHROOM1	0.672026963081661	2.88627551937825	6.67417800048506	3.16763361421381e-10	8.98503554027039e-09	12.899637316613
NRP1	-0.668253716548675	3.51454664813732	-6.67401217053415	3.17048829425685e-10	8.98503554027039e-09	12.8987649471233
EXTL2	-0.39903230228386	1.93965239873162	-6.67245504285112	3.19741734988591e-10	9.04827585117064e-09	12.8905741002983
ECHDC2	0.578995637892052	2.54275827594527	6.6697747631104	3.24429874502757e-10	9.16771508483222e-09	12.8764778465785
KIF12	1.29023596428681	4.01881031868172	6.6683052535807	3.27028888887613e-10	9.22786120859708e-09	12.8687507449858
ZNHIT6	-0.348982190389764	2.13380886130114	-6.6671815892487	3.29030054198186e-10	9.27098907023078e-09	12.8628428715028
RND3	-0.71554658007395	3.80371949098691	-6.66468920940265	3.3351193797249e-10	9.37284520729651e-09	12.8497408114288
ATP10A	-0.546088815973223	1.65801162189371	-6.66464010853027	3.33600833955075e-10	9.37284520729651e-09	12.8494827245754
CTTNBP2NL	-0.503315089092941	2.88262112319163	-6.65564691290596	3.50282526149267e-10	9.81739099778415e-09	12.8022310379625
CYHR1	0.476022513949498	2.835514633661	6.65557222966225	3.50424440286008e-10	9.81739099778415e-09	12.8018387975246
RHOJ	-0.688139176514857	2.42627643348176	-6.65416700224254	3.53105251243806e-10	9.87838385469654e-09	12.7944589503557
PRR7	0.774298838640185	1.60251324537976	6.65249449697597	3.56322288026877e-10	9.95418289244315e-09	12.7856766339432
SEPTIN2	-0.38680711564049	5.81729008295605	-6.65136612020903	3.58508987037297e-10	1.00010238190447e-08	12.7797522683265
FN3K	0.536372320645902	2.35727411438598	6.64645570793315	3.68179820292997e-10	1.02562137155766e-08	12.7539778163473
MEX3B	-0.324377132375525	0.863355276808616	-6.64600883009887	3.69072571860585e-10	1.02664995840538e-08	12.7516327393703
MFAP3	-0.579649854428987	1.90712552531885	-6.64564754271571	3.6979589262821e-10	1.02720499296485e-08	12.7497368826659
MPDZ	-0.537996696194584	1.43549979242345	-6.64527850059092	3.70536179824642e-10	1.02780551945418e-08	12.7478003957022
ATL3	-0.500629673788251	3.84046613153774	-6.64222262880416	3.7672249144222e-10	1.04348937566008e-08	12.7317676567488
LRRC40	-0.437882684319249	2.23099572960047	-6.64162670921003	3.77940666354889e-10	1.04538708150715e-08	12.7286416507485
TSEN54	0.514500454268124	3.39874198783648	6.64100237565469	3.79221084868829e-10	1.04745136554403e-08	12.72536677168
GNPTAB	-0.406442192944178	2.5971669362919	-6.6403516729884	3.80560127800794e-10	1.04967154237713e-08	12.7219537695216
FAM126A	-0.454460557580426	1.26545502850949	-6.63908979184359	3.83170159478011e-10	1.0553862356072e-08	12.7153356364265
DCLRE1B	-0.358756419853362	1.65804901876407	-6.63743503746384	3.86619520226403e-10	1.06339346580084e-08	12.7066581439657
LRRC32	-0.815314026179648	4.67103766540015	-6.63555634865457	3.90572741328833e-10	1.07276218910361e-08	12.696807893701
CISD3	0.510292424786335	3.89258975913193	6.63453385784188	3.92741008109259e-10	1.07720893846583e-08	12.6914475117864
MAP4	-0.403697436726979	4.38093388287314	-6.63293870631037	3.96147330241574e-10	1.08503425885021e-08	12.6830859457236
BTN3A3	-0.572721076532444	2.51319606227558	-6.62577139874325	4.11814974850565e-10	1.12637426384859e-08	12.6455305760489
PCOLCE	-0.970008121736323	4.89456514477756	-6.62318727093202	4.17612170982259e-10	1.14063959402968e-08	12.6319961165472
NR2F6	0.639136368326445	4.38877372130469	6.62283520586447	4.18408181450611e-10	1.1412243180011e-08	12.6301524054398
SERPINE1	-1.38292159401265	6.21320070231911	-6.62118219676709	4.22165609114881e-10	1.14987357782666e-08	12.62149662475
PLEKHA2	-0.568902015398624	3.14461677008981	-6.6190791336095	4.26994091826847e-10	1.16141208527272e-08	12.6104860409682
FBXL8	0.585843956855328	1.8212765029512	6.61475604924953	4.37090952509478e-10	1.18722862460712e-08	12.587859050507
CCDC78	0.522903884584758	0.824594665228202	6.61437095755596	4.38001678284175e-10	1.18805683441645e-08	12.5858439086667
B3GNT2	-0.443397337283653	3.70093616429526	-6.61347420448676	4.40129707631284e-10	1.19218006855761e-08	12.5811515696234
HAVCR2	-0.817224405600373	2.40864905847797	-6.61169059443231	4.4439257906031e-10	1.2020666024761e-08	12.5718197954034
L3MBTL3	-0.402194762664223	1.82780659238851	-6.60990650318864	4.48697252870865e-10	1.21203881901523e-08	12.5624869976248
DCUN1D1	-0.328107978144263	2.11209923469726	-6.60306616054727	4.65585393577354e-10	1.2559278065262e-08	12.5267181931748
COL6A2	-1.06677049735117	7.04748890548801	-6.60142267846952	4.69735311314265e-10	1.26445243284525e-08	12.5181275463705
MAP4K5	-0.471481789230801	2.94208100927578	-6.60130451018359	4.70035094357344e-10	1.26445243284525e-08	12.5175099177758
RAB40C	0.49385499360984	3.17636388821853	6.59987081449504	4.73687296979371e-10	1.27253172343321e-08	12.5100169632683
RB1CC1	-0.435941324302625	2.88433681884784	-6.59794060755813	4.7864846397092e-10	1.28410055088012e-08	12.4999306095777
MED16	0.561748093150645	3.96238898971085	6.59575908909108	4.84317153366269e-10	1.29743927602949e-08	12.4885331320384
RASSF7	1.00788508465485	4.93131089228274	6.59537004483529	4.85335007174675e-10	1.29743927602949e-08	12.4865007819258
MAP3K3	-0.518729883375547	2.79415409631876	-6.59526689277435	4.85605236145859e-10	1.29743927602949e-08	12.485961932049
GJC1	-0.3971875645169	1.04660778355166	-6.59352311215727	4.90195920097872e-10	1.30792274680808e-08	12.4768534597297
CSRP2	-0.481434556398961	1.61936986405899	-6.5924137769881	4.93138562647051e-10	1.31398646087926e-08	12.4710596988482
DIPK2A	-0.447992815145189	2.26606324405537	-6.58905173516647	5.02163375896404e-10	1.33621790565867e-08	12.453504198267
ADPRH	-0.476815287461208	1.92710857415597	-6.58808517033084	5.04787900380777e-10	1.34138150601184e-08	12.4484580946344
LMNTD2	0.684564479060557	1.49303494241786	6.58701325607353	5.07714270614709e-10	1.34623232436344e-08	12.442862513432
AR	-0.410484542712913	0.872386602480592	-6.58691392461146	5.07986293421522e-10	1.34623232436344e-08	12.4423440131655
LSAMP	-0.68509864902915	1.65788105544436	-6.58522246952994	5.12640483242836e-10	1.35673313318155e-08	12.4335155024117
RNF139	-0.394056948762563	3.66594398264296	-6.58449614114201	5.1465189721415e-10	1.36022080273136e-08	12.4297248628057
DRAM1	-0.496227405423775	2.97415322101825	-6.58146605886842	5.23127196871144e-10	1.38076008853836e-08	12.4139138368102
NOX4	-0.645560399809681	1.45586737259242	-6.57997631831143	5.27344300041988e-10	1.3900200360381e-08	12.4061419338698
PRKCH	-0.532898857548688	2.02358295552626	-6.57913188959818	5.29749516428892e-10	1.39448560626671e-08	12.401737056925
ATG4C	-0.363910433090528	2.04779910412115	-6.57651091269138	5.37283906706291e-10	1.41242288128915e-08	12.3880671440928
ATP8B2	-0.719351682728802	2.71325246361658	-6.57534560423904	5.40667534076179e-10	1.41941512861686e-08	12.3819904293033
CCDC189	0.227196661400299	0.524321010046297	6.57337476496771	5.46437914441817e-10	1.43264624867894e-08	12.3717145891029
ADGRE2	-0.431297638048636	0.752719809135894	-6.56522558262031	5.70948016754183e-10	1.49490808498882e-08	12.3292447666022
FILIP1	-0.42578183584826	0.727476612075813	-6.56371842519455	5.75598152700829e-10	1.50507404968213e-08	12.321393599851
GIPR	1.01968757280018	1.9568769518924	6.56345553919991	5.76413061447466e-10	1.50519794248286e-08	12.3200242701795
IL2RB	-0.73361880215416	1.66300636455184	-6.56077366533526	5.84791625849376e-10	1.52504635299629e-08	12.3060567071708
BHMT2	-0.540756518915888	1.21826403223402	-6.55943002400865	5.89034304446079e-10	1.53282252391684e-08	12.2990601250015
HIPK3	-0.509116961024779	3.64666118658743	-6.55933462341585	5.8933669013987e-10	1.53282252391684e-08	12.2985633895528
TRAK2	-0.42913122533393	2.98002399053848	-6.55526066146554	6.02393219804171e-10	1.56470641504365e-08	12.2773549647006
PITPNB	-0.347017553740933	3.9007528352844	-6.55008927877329	6.19377456559582e-10	1.60669461648015e-08	12.2504449025038
ACTN1	-0.606588999767584	5.22738036076575	-6.5491219399605	6.22606370177355e-10	1.61293705753608e-08	12.2454126234929
BEND6	-0.343122123921922	0.626241469819835	-6.54820982883086	6.25666106229413e-10	1.6187253310376e-08	12.2406680574288
MFSD3	0.67646683308758	3.37193388939035	6.54773022020993	6.27280914944358e-10	1.62076495691355e-08	12.2381734164307
SNX3	-0.370479031679467	5.92426979002472	-6.54694854100175	6.29921566974451e-10	1.62544629604421e-08	12.2341078173095
COL10A1	-1.72083167663871	4.94124349480153	-6.54523196207377	6.35758920899714e-10	1.63835324543552e-08	12.2251807239543
MPEG1	-1.06445179835093	2.72655044074575	-6.54388778989967	6.40367005577726e-10	1.64806264388252e-08	12.2181913175754
SLAMF8	-0.885438895136141	2.64262130947536	-6.54000018962763	6.53880227165352e-10	1.68063501113233e-08	12.1979814806156
C6orf136	0.448223933615725	3.06350448802241	6.53139359092661	6.84802633956483e-10	1.75780948357599e-08	12.1532654143607
NOL3	0.676387994384179	3.4965836268173	6.52937210273527	6.92271691495949e-10	1.77465884208197e-08	12.1427677919164
ALKBH7	0.622607938462176	4.51345391065103	6.52909636056028	6.9329670437932e-10	1.77496627540246e-08	12.141336009586
MTMR2	-0.385236594737332	2.99667934507846	-6.52576638709303	7.05793691903985e-10	1.8046049663532e-08	12.1240481021066
HOPX	-0.808085989729676	2.90070152181963	-6.52179060350615	7.21004825696882e-10	1.84109708811739e-08	12.1034143553693
PAXX	0.670493732549239	4.4942271180596	6.51803420112478	7.35672715000134e-10	1.87610892247954e-08	12.0839261230767
TLE6	0.404090464291346	0.755385155382773	6.51746329096111	7.37927536565439e-10	1.87941518436167e-08	12.080964830753
FMO1	-0.700199938456562	1.32986001572291	-6.51426675514051	7.50678487954356e-10	1.90941061313526e-08	12.0643873922543
NCKAP1L	-0.819119256527926	1.92330912722436	-6.51336509409749	7.54314231500946e-10	1.91617310802656e-08	12.0597122071147
ADAMTS5	-0.392716604084017	0.867438817083875	-6.51310193465602	7.55378624068986e-10	1.91639459205911e-08	12.0583477777757
HLA-DRA	-1.16196422851706	8.92686996214731	-6.51261189228091	7.57364621626268e-10	1.91853116802664e-08	12.0558070941615
MT-CO2	0.763959606945136	12.6220886639945	6.51241171020158	7.58177377604734e-10	1.91853116802664e-08	12.0547692592676
STARD10	0.752767071964349	4.76577725832657	6.50941067902005	7.70465161081085e-10	1.94711240643829e-08	12.039212856076
SUSD6	-0.523219034549777	4.47067420776052	-6.50870322291533	7.73390268681618e-10	1.94979077621703e-08	12.0355462559025
RIF1	-0.338472202460246	1.97664661697717	-6.50867348886441	7.73513448522182e-10	1.94979077621703e-08	12.0353921556691
DDTL	0.343922994139978	1.15045805738885	6.50741847328266	7.78730262212497e-10	1.96042094637346e-08	12.0288882764813
ANOS1	-0.612288043557207	1.22097837617405	-6.50691608589414	7.80828258801811e-10	1.9631824337644e-08	12.0262849617011
ZMAT3	-0.455911448375443	2.22706044499465	-6.50346455460407	7.95393119805675e-10	1.99724128969387e-08	12.008402796575
TNS1	-0.853607750118459	3.99430855543643	-6.5001709420816	8.09540631862174e-10	2.03016641067124e-08	11.9913441420876
NUDT14	0.568445520593792	3.54645638982189	6.49977100675864	8.11275293892737e-10	2.03191823608307e-08	11.9892731068339
TMEM39A	-0.341627100209317	2.90402822718508	-6.49893371733992	8.14918764960526e-10	2.03844029332154e-08	11.9849375153829
SNX29	-0.470142240249063	1.9475142354703	-6.49725701764637	8.22263390981783e-10	2.05419202045143e-08	11.976256365388
VTA1	-0.312246662084652	2.50754655475427	-6.4959165648014	8.28181920001151e-10	2.06634550039982e-08	11.9693171150491
CCIN	-0.191600666370087	0.265195904257017	-6.49280825398722	8.42067825332416e-10	2.0983217436587e-08	11.9532293575489
ZNF106	-0.480981160472991	2.46900592415034	-6.49076048531108	8.51340788639181e-10	2.11873657436586e-08	11.9426332184485
TAGAP	-0.773502632931464	1.54472929702078	-6.49010579806091	8.54326559905396e-10	2.12347251790934e-08	11.9392459787589
YAP1	-0.746059979689349	4.12986069600893	-6.48940034828653	8.57555368048424e-10	2.1287997876959e-08	11.9355963339451
ZFP36L1	-0.81860606424729	6.10459457580735	-6.48892110559241	8.59755681248424e-10	2.12934254668133e-08	11.9331171085807
IGFBP7	-0.762189061834089	8.64516826624977	-6.48887979873993	8.59945590215499e-10	2.12934254668133e-08	11.9329034245516
EXT2	-0.326984405662652	4.07495257786415	-6.48826405001059	8.62781402150375e-10	2.13367037548184e-08	11.9297181991353
HGF	-0.51924399802133	0.958898996823393	-6.48772911578738	8.65252490351785e-10	2.13708647207668e-08	11.9269511701053
TNFSF4	-0.65682417777653	1.52129460343247	-6.48653557968175	8.7079106042965e-10	2.14806081585986e-08	11.9207779201589
CGGBP1	-0.368955124443294	3.74734995462679	-6.48441170814233	8.80733189988332e-10	2.16985660664085e-08	11.9097944574032
C1orf35	0.438336479316168	2.37033642834419	6.48048020258588	8.99432581670382e-10	2.21314584179898e-08	11.8894686849784
SMURF2	-0.43073533695725	2.60713634316606	-6.47957428877264	9.03796419845087e-10	2.22109669042381e-08	11.884786195466
CTDSP2	-0.447958647248551	5.38258277643296	-6.47527956869693	9.24769330209919e-10	2.26979365891699e-08	11.8625930383257
MRGPRF	-0.885270944026576	2.34943427641898	-6.47435088181082	9.29367049810241e-10	2.27822715172858e-08	11.8577951813665
UBXN7	-0.38498264010848	2.22943425463387	-6.47178158752985	9.42204503643281e-10	2.30681304880754e-08	11.8445236624816
FLVCR2	-0.481568685260374	1.25005178666655	-6.47143567730659	9.43946106917525e-10	2.30819539934658e-08	11.842737130439
MAP3K2	-0.382235713418315	2.84410606946591	-6.46974547294295	9.52501652992907e-10	2.32621543173648e-08	11.8340085192737
RNF217	-0.3755260901259	1.22924558631117	-6.46682143673159	9.6748310263547e-10	2.35823199594625e-08	11.8189113815804
PGM2	-0.493570339574452	3.10726000000856	-6.46671819219464	9.68016295312187e-10	2.35823199594625e-08	11.8183783938546
SMAD1	-0.392660124971689	1.78095904892081	-6.46489173551035	9.77496705217271e-10	2.37837318685061e-08	11.8089503818193
DKK3	-0.802141863262496	4.62508714537223	-6.4603519055408	1.00145848804608e-09	2.4336558127722e-08	11.7855231839114
PLSCR4	-0.706872051445889	3.10513264779223	-6.45689925936313	1.02006780322281e-09	2.47581060507458e-08	11.7677129565988
NUP153	-0.470146707983293	2.89709651513968	-6.45664371853693	1.02145857248148e-09	2.47612163967049e-08	11.7663949978499
SLC38A2	-0.588031945373703	4.72436945711085	-6.45575395797731	1.02631561852858e-09	2.48482414752642e-08	11.7618062813008
PLPP3	-0.694987564642977	3.47865520173142	-6.45539980443073	1.0282551929907e-09	2.48645038097911e-08	11.7599799304502
TTC28	-0.404580380782712	1.4428809606444	-6.45036137106691	1.05624248360171e-09	2.55098169284644e-08	11.7340036076672
SPART	-0.62716080263298	2.76265602831546	-6.45001610396359	1.05818755105825e-09	2.55253580120583e-08	11.7322239888117
PDGFRL	-0.916338761447681	2.67864331558126	-6.44795842324697	1.06985278417001e-09	2.57750404795553e-08	11.7216192373917
TSHZ2	-0.601831556529664	1.921202054998	-6.44668328996713	1.07714502735082e-09	2.59188848237754e-08	11.715048566857
OMD	-1.05404913439301	1.94839327041361	-6.44634096051599	1.0791110517101e-09	2.59343711214299e-08	11.7132847025629
PIK3CD	-0.67509155921525	2.06785753331054	-6.44537430984928	1.08468166994005e-09	2.60363429977898e-08	11.7083043099507
JTB	0.436581335000823	6.54189974767337	6.44511260468393	1.0861946832224e-09	2.60407872037586e-08	11.7069560268492
TMEM30A	-0.42976497446586	5.07489240256592	-6.43962057639402	1.11842915669532e-09	2.67808476092209e-08	11.6786692599606
LRRC17	-0.806509502434804	2.02426445436989	-6.43883243462186	1.12313152948296e-09	2.68606492984029e-08	11.6746111321381
CPA3	-1.13651262312344	3.24913146272968	-6.436112233182	1.13951117185135e-09	2.72191882961958e-08	11.6606071928728
ENTPD7	-0.524732830228317	2.1349019178431	-6.43532975205743	1.1442662116523e-09	2.72995190714273e-08	11.6565795506929
MSH5-SAPCD1	0.281027848453762	0.36754988156517	6.43464960604562	1.14841521909609e-09	2.73652136837102e-08	11.6530788979753
ITGA8	-0.484739346025463	0.953542650291863	-6.43417160911921	1.15133992939079e-09	2.73788543346765e-08	11.6506188243299
RPS6KL1	0.495719830516564	0.994566782545824	6.43409981291148	1.15177985957412e-09	2.73788543346765e-08	11.6502493254062
METTL24	-0.406489539532856	0.788253471790898	-6.43205526062771	1.16437742747261e-09	2.76448011261082e-08	11.6397281015786
SAV1	-0.448503350135746	3.04274577968246	-6.43102400334478	1.17078284922366e-09	2.77470511203726e-08	11.6344220480071
ST8SIA4	-0.586157699497838	1.40110827905192	-6.43090666508501	1.17151386097948e-09	2.77470511203726e-08	11.6338183488805
MARCKS	-0.44393674831251	5.57931928721203	-6.42785306168011	1.19069626005132e-09	2.81673635173299e-08	11.6181100886395
RUNX1	-0.649004241094576	3.2919110218199	-6.42573718345392	1.20416875721797e-09	2.84517512021706e-08	11.6072283230765
ENTPD6	0.526769817940534	4.17189621260932	6.42485480521655	1.20983133284806e-09	2.85511459307862e-08	11.6026909809832
LRRC56	0.548772084056388	1.54998369430999	6.42334689425688	1.21956886112708e-09	2.87463520860133e-08	11.594937923307
MAML2	-0.572768758775096	2.55106812123433	-6.42163968882253	1.23068638148143e-09	2.89735781839525e-08	11.5861615194294
NCAM2	-0.247073547472325	0.379433742957147	-6.42017795020123	1.24028452730821e-09	2.91645322122797e-08	11.5786481462625
ADARB1	-0.431970000379094	1.56527586839897	-6.41929589772944	1.24611187013323e-09	2.92664669283627e-08	11.5741148809673
RNF13	-0.399746922391733	3.95341207553022	-6.41757214973739	1.25757774194142e-09	2.95004271497766e-08	11.5652568638108
EXD3	0.489683454571669	1.6917352922798	6.41506052036747	1.27447026129658e-09	2.9860975261992e-08	11.552352680382
EMILIN2	-0.574720581176229	2.22458389831385	-6.413275912246	1.2866084028811e-09	3.01094002254192e-08	11.5431856482777
FBXO30	-0.356466569183366	1.43788206952468	-6.41032265127122	1.30694533594723e-09	3.05411615583759e-08	11.5280190077026
ARHGAP42	-0.512649313965878	1.6404958869261	-6.41014585953683	1.30817274534882e-09	3.05411615583759e-08	11.5271112194988
CSF2RB	-0.895654399978803	2.11974220330932	-6.40694784624782	1.33057220727204e-09	3.10271718868156e-08	11.510692747839
PCP2	0.495125795651619	0.856469974311022	6.40671301904313	1.33223175919768e-09	3.10289750945673e-08	11.5094873524641
CCDC159	0.394899753744637	2.24425320208471	6.40550838032386	1.34077713007375e-09	3.11909612074453e-08	11.5033042278754
ISLR	-1.1656676402624	6.29788937174633	-6.40488872516882	1.34519375481587e-09	3.12566288219124e-08	11.5001239629266
GPRC5C	0.67933617334297	3.21952668426289	6.40347918347775	1.35529367447172e-09	3.14540405326213e-08	11.4928904553287
PRICKLE1	-0.531085119225901	1.38494113595755	-6.40321282067895	1.35721062551769e-09	3.14612973723728e-08	11.4915236404183
ABL1	-0.482927563970956	4.07080851674635	-6.40170437455151	1.36811695400441e-09	3.16766724734126e-08	11.4837838536728
ADAMTS13	0.401718435519009	0.995333011927948	6.40111677599645	1.37238867063808e-09	3.17381063913719e-08	11.4807692080839
MARVELD1	-0.67516200478622	4.73641760972449	-6.39968829179838	1.3828282035354e-09	3.19418656060456e-08	11.4734411485832
SDCBP	-0.495482151541712	5.48022297096237	-6.3990729897239	1.38734892177014e-09	3.20085878880404e-08	11.4702849862003
NR3C1	-0.572454679617606	2.83377946002747	-6.39686197255851	1.40371381942598e-09	3.23480983698741e-08	11.4589452185237
LGALS1	-1.00533114802457	8.06330941725015	-6.39439629974692	1.42218740332516e-09	3.2716896662534e-08	11.4463022241768
CRISPLD1	-0.67536244515239	1.58553293989961	-6.39428140358296	1.42305404380916e-09	3.2716896662534e-08	11.4457131551701
CCDC71L	-0.553651504452002	3.2081618529981	-6.39394017491527	1.42563092978997e-09	3.27377613162894e-08	11.4439637249144
NUS1	-0.329096859556037	2.73749265640033	-6.39023134092987	1.45393680835044e-09	3.33179708706959e-08	11.4249527697444
CLDN11	-0.69332658396663	1.58356434129245	-6.39018483907156	1.45429519480474e-09	3.33179708706959e-08	11.4247144508969
CHST3	-0.683566362608715	2.55382822716921	-6.38749539999873	1.47517090878155e-09	3.37567989406242e-08	11.4109330745653
SRPX	-1.04841639027784	3.44985678977502	-6.38577052618801	1.48871430102605e-09	3.40270118384869e-08	11.4020962572723
PPT1	-0.495466115526877	5.27649011420893	-6.38491419912885	1.4954833481448e-09	3.41419370669006e-08	11.3977096960614
IGF2R	-0.477582228477405	3.52963900577469	-6.38353590853477	1.50644196724633e-09	3.43521318833347e-08	11.3906501214559
HCN3	0.571403073326701	1.5859553226715	6.38067757795411	1.52942037677837e-09	3.48356132508718e-08	11.376012805556
TSPAN18	-0.692579884315735	2.09002084833232	-6.37875526723398	1.54506741769225e-09	3.51511799632979e-08	11.3661710547382
DPP7	0.624423453498211	5.49004442514224	6.37850103733323	1.54714851845934e-09	3.51577399716177e-08	11.3648695979427
CRYBG3	-0.486429574120486	1.30971267698371	-6.3766080257251	1.56273139687075e-09	3.54657389317102e-08	11.3551798751807
PRICKLE2	-0.550138899076235	1.7701884149271	-6.37612905130306	1.56669860510249e-09	3.54657389317102e-08	11.3527284388813
HDAC10	0.5137101751858	1.57391155752389	6.37611534369733	1.56681228685609e-09	3.54657389317102e-08	11.3526582837322
SAR1A	-0.294627151229888	4.0215097690795	-6.3759798833698	1.56793614062479e-09	3.54657389317102e-08	11.3519650065012
ZNF653	0.376264365237709	1.60274136486818	6.37452754801883	1.58003541340896e-09	3.56982425027225e-08	11.3445326183231
MITF	-0.603963972121158	1.9039162026424	-6.37314947595192	1.59160082898368e-09	3.5918163241886e-08	11.3374812410244
CLDND2	0.460674786173255	0.956571824907133	6.37206500378595	1.60076068304894e-09	3.60833537416928e-08	11.331932829224
RAB30	-0.358772054805983	0.982604310618821	-6.3708448104839	1.61112883850635e-09	3.62753704385166e-08	11.3256907329021
ANKRD33B	-0.292191774722878	0.467902367510379	-6.3702457855404	1.61624296414318e-09	3.63487852864815e-08	11.3226265937681
CAP1	-0.58887899320403	6.75045821058624	-6.36900799720723	1.62686107563608e-09	3.65456730289796e-08	11.3162956082091
PIK3CG	-0.546515707662182	0.95681956077251	-6.36855394927335	1.63077319376577e-09	3.65916397058817e-08	11.31397345406
PCSK5	-0.625829464478979	1.79987767708159	-6.36706479797528	1.64366885521764e-09	3.68388456224836e-08	11.3063581496475
TRIO	-0.491679238416089	2.71134509828856	-6.36680356420178	1.6459413810681e-09	3.68476671508293e-08	11.3050223512477
TM7SF2	0.544080684524844	2.50417331415881	6.36482810108915	1.66322659220317e-09	3.71921741159594e-08	11.2949220712
NUAK1	-0.709712008582007	2.53397572158646	-6.36122675016502	1.69519849918358e-09	3.78639382317644e-08	11.2765138249713
TNFAIP8L3	-0.659206609111861	1.52902892392951	-6.36066689492888	1.70022270295575e-09	3.79102785626055e-08	11.2736527122422
ANTKMT	0.754937282610325	2.69426503468137	6.36056491923804	1.70113941844337e-09	3.79102785626055e-08	11.2731315872288
SPATA24	0.331418719649669	1.64631671713044	6.35851277887721	1.71969081885832e-09	3.82802005092287e-08	11.2626456592695
HNRNPLL	-0.30975503094617	2.66217644718867	-6.35590215272394	1.74357850073073e-09	3.87679342152271e-08	11.2493090309022
ARHGAP25	-0.691565074116658	1.78307808627744	-6.3540099625684	1.76109589334018e-09	3.91130821792686e-08	11.2396447173609
ABHD5	-0.392624744958701	2.29976491887876	-6.35373411599384	1.7636640094668e-09	3.91258086987031e-08	11.2382359865934
USP1	-0.398957070484554	3.18355008834727	-6.35121147088781	1.78732106099593e-09	3.96058229685776e-08	11.2253547552684
FOLR2	-1.08256140515425	3.21025544860626	-6.34881548467405	1.81007892926299e-09	4.00648508823663e-08	11.2131232062459
ZNF524	0.570776670462793	3.88980675944697	6.34782712623274	1.8195494248766e-09	4.02290685132525e-08	11.2080784525877
CNTLN	-0.232617786165468	0.800041649808606	-6.34713680392279	1.82619298831982e-09	4.03304850156983e-08	11.2045552157395
LYVE1	-0.843453547072523	1.3284362170913	-6.34542443030928	1.84277569652592e-09	4.06509270917545e-08	11.1958167025594
FCGR3A	-1.13500585237157	4.17224470089592	-6.34256478489799	1.87079910835376e-09	4.12227430493546e-08	11.1812267368275
MAP7D3	-0.416983795979894	1.29391915818352	-6.34220498514335	1.87435453035232e-09	4.12547325417951e-08	11.1793913202225
NRBP1	-0.325037421055124	4.53513516337579	-6.33872583454052	1.90907866220458e-09	4.19370924017307e-08	11.1616467480056
SSR3	-0.341437082895378	5.13917825468385	-6.33867074450726	1.90963354825075e-09	4.19370924017307e-08	11.1613658230732
GIMAP6	-0.82974406789099	2.31712665457317	-6.33651083795902	1.93151423484213e-09	4.23701629300771e-08	11.1503528355654
CBL	-0.424390997774136	1.98861854235476	-6.33446328257998	1.95248412656252e-09	4.27823086100755e-08	11.1399148570379
VGLL4	-0.537142523204487	2.8864648061219	-6.32753832734537	2.02507667812917e-09	4.4323413766508e-08	11.1046285054011
KPNA3	-0.384029763535632	3.41260214870703	-6.32656162382227	2.03552630564771e-09	4.45024597325052e-08	11.0996536073448
GNG12	-0.598483598903105	4.81233629286752	-6.32512730329501	2.05096801154963e-09	4.47901265863027e-08	11.0923486745065
EPHA10	0.554500533656396	1.20707747066719	6.32275637588319	2.07674583409822e-09	4.53026279783095e-08	11.0802759002673
TIMP3	-0.767491537719324	1.80483206206071	-6.32164303955483	2.0889601171246e-09	4.55184409521449e-08	11.0746077569987
COA3	0.446461821665472	4.66000200162974	6.32077478869267	2.09853455422991e-09	4.56763164739209e-08	11.0701878071728
WDR82	-0.415792369303152	4.4493672767645	-6.32011202059235	2.10587208089326e-09	4.57765293627888e-08	11.0668141495569
ICAM1	-0.925897694448235	4.0293156761619	-6.31993761196856	2.1078071497934e-09	4.57765293627888e-08	11.0659264020231
ABL2	-0.429163581277394	2.13755056770322	-6.31960007252339	2.11155712338772e-09	4.58072419765006e-08	11.0642083547441
HIF1A	-0.718342753503202	5.25763402539198	-6.31547579674254	2.1579094467733e-09	4.67610631609627e-08	11.0432207496799
LRRN4CL	-0.678730227699421	1.41781850993295	-6.31319710985175	2.18394660457052e-09	4.72730428942963e-08	11.0316286304145
UQCRQ	0.457329980883171	5.97544441402503	6.31149895775886	2.20355081561805e-09	4.76448015932587e-08	11.0229914973373
SKI	-0.507784043566987	3.98906411107206	-6.30965637302978	2.22501799966374e-09	4.80559779641032e-08	11.013621388699
BAG2	-0.535423867617105	1.26807178461245	-6.30809957290887	2.24331564737446e-09	4.83968858608987e-08	11.0057059108641
FOXN2	-0.438531889791867	2.19187903641662	-6.30789441771313	2.24573790900096e-09	4.83968858608987e-08	11.0046628995675
CD274	-0.422496628456286	1.07788394463707	-6.30638477334706	2.26364142823628e-09	4.87291680012533e-08	10.9969885009476
ITGB2	-1.00637920670915	4.11355332200761	-6.30568886572651	2.27194163851871e-09	4.88542187203842e-08	10.9934511840831
BAG4	-0.397836610771367	2.36848251549479	-6.30343726456881	2.29900226045645e-09	4.93819642166609e-08	10.9820079032915
VCPIP1	-0.344965525205293	1.99934554794182	-6.29990619286861	2.3420789353763e-09	5.02521991265477e-08	10.9640671203144
RCSD1	-0.877557744347464	1.93143183743778	-6.29947847827066	2.34735029900338e-09	5.03102587035578e-08	10.9618944000224
FBLN5	-0.942430452641726	3.6590299269217	-6.29789261379434	2.36699717993863e-09	5.06759625499742e-08	10.9538392709249
MS4A6A	-0.91390123096525	2.93401699779351	-6.29162390176107	2.44625229094783e-09	5.23156528656248e-08	10.922010808751
HSPG2	-0.891494813708711	4.70064269626763	-6.29018816486656	2.46476792619389e-09	5.26542089331029e-08	10.9147238526221
NRP2	-0.776879058805939	2.89575962457058	-6.28913574642154	2.47842755446415e-09	5.28884034500505e-08	10.9093830555777
ARL5A	-0.367620302368962	2.70930356238961	-6.2819106534483	2.57423242261616e-09	5.48390740760809e-08	10.8727323498533
SYNE3	-0.352213393367479	0.675009193321764	-6.28182190885595	2.57543150395546e-09	5.48390740760809e-08	10.8722823392685
KDSR	-0.328821383705177	2.85591986499469	-6.28058237539788	2.59223703702512e-09	5.51370504697394e-08	10.8659972658863
CPPED1	-0.444107461593443	2.20628471024788	-6.28027524686144	2.59641769257315e-09	5.51661401614866e-08	10.864440085921
ARHGAP10	-0.31885141440718	1.33682380297848	-6.27897154051572	2.61423767542154e-09	5.54846483254241e-08	10.8578306627762
GOPC	-0.399188916766746	3.20346365374671	-6.27719129274757	2.6387655090271e-09	5.59446815108436e-08	10.8488066964893
VPS35L	-0.394936229628719	2.48212198115118	-6.27686946330006	2.64322365950903e-09	5.5978681627032e-08	10.8471755338345
EFR3A	-0.522524771994944	3.81571670897365	-6.27596476161361	2.65579572737376e-09	5.61842610674508e-08	10.8425904179193
CYTIP	-0.879140508532987	2.35001846967912	-6.26939173717953	2.74891712554804e-09	5.80916096434511e-08	10.8092901253578
NOL12	0.373898402073391	1.47447884722704	6.26486913622464	2.81484440913556e-09	5.94207897820856e-08	10.7863904038753
FYN	-0.543957900380706	2.87954657648371	-6.26376052935864	2.83124040124346e-09	5.97026403320273e-08	10.7807786697132
KIAA1755	-0.494704617898534	1.35137097057999	-6.26253929209128	2.84941074445854e-09	6.00212611273646e-08	10.7745975252208
ICA1	0.525719112650719	3.46817657710719	6.26202836002795	2.85704665063223e-09	6.01175341905029e-08	10.7720117288877
AHNAK	-0.725824660233542	5.71727501949019	-6.2586977039081	2.90731827857452e-09	6.11097735917737e-08	10.7551587248803
ATP5F1D	0.671842143325361	4.65431277276269	6.25829875519515	2.91339780660956e-09	6.11107907861834e-08	10.7531404358228
REX1BD	0.729253532710838	3.08326741693133	6.25828556854959	2.91359896920511e-09	6.11107907861834e-08	10.7530737257138
TBCEL	-0.408518499479659	1.80983995434832	-6.25584595262049	2.95105102462337e-09	6.1788933322545e-08	10.7407334369912
SRCIN1	0.551029998752123	0.875032997964007	6.25576949072182	2.95223244726045e-09	6.1788933322545e-08	10.7403467192595
HOMER1	-0.344126425318442	1.04890157136912	-6.25513119328702	2.96211300242397e-09	6.1929635490977e-08	10.7371185483498
AGPS	-0.394794054261777	2.86660666209675	-6.25247857081945	3.00352344891874e-09	6.272853925106e-08	10.7237052040419
PAM16	0.451465228395697	2.11726316190357	6.25222069079569	3.00757943925814e-09	6.27464259396716e-08	10.7224013895266
GBP5	-0.740897660148495	1.19126529953939	-6.25028938580322	3.03812685797353e-09	6.33163717446535e-08	10.7126379874716
FCER1G	-0.988115099520516	4.99925461863004	-6.24932485643876	3.05349667156109e-09	6.35691329362894e-08	10.7077626743523
WDR13	0.426584670786506	3.77556843423334	6.24606755347209	3.10596837479214e-09	6.45223905720522e-08	10.691301798331
TP53I13	0.693803253590761	3.41965398308597	6.24597590602275	3.10745745251503e-09	6.45223905720522e-08	10.6908387333469
MNDA	-0.918915001640592	2.41958880957867	-6.24587141665936	3.1091560394977e-09	6.45223905720522e-08	10.690310787531
MRPL41	0.717806505680217	4.68449791462321	6.24364331485202	3.14559400256986e-09	6.52095602372066e-08	10.6790543422313
AEBP1	-1.18827179290535	7.06260895948768	-6.24233484712482	3.16718752732346e-09	6.55878718039497e-08	10.6724450973771
LCN12	0.544998047063792	0.893408961395533	6.2419279543252	3.17393206267781e-09	6.55987232575276e-08	10.6703900053727
FAM98A	-0.311956444013877	3.08847531003101	-6.24189966342711	3.17440152829502e-09	6.55987232575276e-08	10.6702471197709
MCAM	-0.674055837825797	3.90675764854868	-6.24155565070569	3.1801156122315e-09	6.56476287068127e-08	10.668509686705
ALDH1L2	-0.638627671486876	1.54467631044056	-6.24111798154411	3.18739993862758e-09	6.57288119836229e-08	10.6662993298014
GPR68	-0.748586262531617	2.30790445743605	-6.24077744681751	3.19307894313906e-09	6.57767554137605e-08	10.664579597631
CCNO	0.733785984021147	1.9713430503437	6.23940924671202	3.21599636166538e-09	6.61793333143964e-08	10.6576706549883
SRGAP2C	-0.261441548130442	0.95549512015468	-6.23796426808304	3.24037517897528e-09	6.6611108631954e-08	10.6503750429899
CRK	-0.350428470636279	4.01483748112843	-6.23474233800481	3.2953889030716e-09	6.7671069924751e-08	10.634111541355
TNFSF8	-0.655752968348649	0.912292996290006	-6.23416864314373	3.30528033943441e-09	6.77267435438613e-08	10.6312162277672
CAPZA1	-0.533949543299856	5.07585481334839	-6.23416394767604	3.30536141711844e-09	6.77267435438613e-08	10.6311925314526
GTF2H1	-0.260013353014261	2.58516087825079	-6.23398455033087	3.30846057391358e-09	6.77267435438613e-08	10.6302871868418
CDC42EP3	-0.488340614156457	2.57645823641161	-6.23256015288892	3.33316904628869e-09	6.81454843683465e-08	10.6230994217374
ARL6IP5	-0.455904135439921	5.96962365973598	-6.23240531570966	3.33586584027396e-09	6.81454843683465e-08	10.6223181479455
ZFP69B	-0.215842661441418	0.646855995315395	-6.22976883835181	3.38211544761894e-09	6.90183829794538e-08	10.6090169511756
HSPA13	-0.572739791022672	2.94292756459881	-6.22727356063599	3.42646771593201e-09	6.9850788333828e-08	10.5964313856062
SNX2	-0.364725786805628	3.88865624750687	-6.22638049107667	3.44247992293587e-09	7.01043341315632e-08	10.5919277360141
MAP4K4	-0.495168721139062	4.07109195691504	-6.2231167221547	3.50162463073807e-09	7.12348139350668e-08	10.575472383158
EIF2AK2	-0.441193229632382	2.94605124605595	-6.22281947712648	3.50706049124954e-09	7.12714645532587e-08	10.5739739962738
CASP8AP2	-0.33462984869093	1.39443477217691	-6.2217086819112	3.52744755516903e-09	7.15990114940631e-08	10.5683749721722
KLHL6	-0.658413655732755	1.15202995175699	-6.22154399465127	3.53048004256586e-09	7.15990114940631e-08	10.5675449107515
NFE2L2	-0.441330642747164	4.32362688621856	-6.22103813832004	3.53981069880204e-09	7.171407811385e-08	10.5649953660297
ILVBL	0.426267859272585	3.77011251376937	6.22078140452107	3.54455548020569e-09	7.17360965142557e-08	10.5637014631487
IQGAP1	-0.55483579805102	4.75988243457392	-6.21796003627665	3.59711121726326e-09	7.2724688744072e-08	10.5494843793359
DPM3	0.64177569608269	4.99252887699035	6.21020642453042	3.74551542497063e-09	7.56470679702359e-08	10.5104343535754
PRR22	0.481788592448407	0.970070652110995	6.20975755089758	3.7542885393928e-09	7.57462474753417e-08	10.5081746053916
SLCO2B1	-0.854406473388597	2.81224917253341	-6.20938732414775	3.76153969981005e-09	7.5814547844784e-08	10.5063108641185
MAP3K7	-0.32067413163727	2.73334240606883	-6.20701855265309	3.8082602851734e-09	7.66774049820694e-08	10.4943880059273
MAPK1	-0.383634379194731	3.48080086851045	-6.20476651192996	3.85320654360536e-09	7.75028036170716e-08	10.4830553649858
ZFP1	-0.304471519589423	1.67798372854699	-6.20421868626857	3.86421855748165e-09	7.76446620192342e-08	10.4802990094975
PTGS1	-0.629129125541889	2.23748216147419	-6.20327437151705	3.88327308936598e-09	7.79476648470382e-08	10.4755481021776
TLR6	-0.393533544692924	0.861932300555308	-6.20171815574912	3.91487608913960e-09	7.85016717629004e-08	10.4677196814881
C16orf87	-0.214954148553328	1.08348104249988	-6.19713448294847	4.00943362893928e-09	8.03156311513057e-08	10.4446691084486
HLA-DMB	-0.90570904313863	3.46521189772374	-6.19640883384102	4.02460732887814e-09	8.05373207414584e-08	10.4410209231179
ATMIN	-0.276816553358727	3.18777443251794	-6.19587999904695	4.03570103351907e-09	8.06769958902574e-08	10.4383623881481
BCAP29	-0.297442011335691	2.60914022622039	-6.19562690729829	4.04102091523528e-09	8.07010806198362e-08	10.4370901073656
CNN1	-1.2814587555686	3.70890436651521	-6.1938372388989	4.07883592315679e-09	8.13733990732735e-08	10.4280944657047
CD38	-0.567607421544883	0.811975588318294	-6.19347556722583	4.0865199890564e-09	8.14155808779403e-08	10.4262767488156
BLOC1S6	-0.368962397637585	3.03627448192873	-6.19334707569939	4.0892533356163e-09	8.14155808779403e-08	10.4256309825775
PIK3R5	-0.634886528571763	1.38864687963427	-6.19266427930824	4.10380831075431e-09	8.15494589713499e-08	10.4221995614512
MROH1	0.511143113479718	2.70677950760825	6.19264152066831	4.10429432485454e-09	8.15494589713499e-08	10.4220851911104
WT1	-0.5051429847215	0.675497887073569	-6.19209291228933	4.11602704792682e-09	8.16998040859239e-08	10.419328317625
CD209	-0.663442990811424	1.06103091718134	-6.19139331462823	4.1310366469503e-09	8.19148227334098e-08	10.4158129157618
SPTY2D1	-0.390620080823124	2.74451397801981	-6.19111318120837	4.13706185353057e-09	8.19514343531192e-08	10.4144053465724
XYLT1	-0.602407231693216	2.1416543693965	-6.18939110684818	4.17429077195951e-09	8.25971933814748e-08	10.4057534331611
RAB34	-0.842057353024844	3.89102702199268	-6.18921646827564	4.17808453594529e-09	8.25971933814748e-08	10.4048761127995
PIEZO2	-0.441285686198983	0.926568439958882	-6.1875839207866	4.21371329509019e-09	8.32176550151195e-08	10.3966755509001
BCL2L11	-0.400899388902515	2.5362933983984	-6.18614252536153	4.24541810905468e-09	8.37594512441361e-08	10.3894363197786
CDYL2	-0.403606371436419	1.34177269495933	-6.18404656015495	4.2919389656809e-09	8.45921759356464e-08	10.3789115035767
LRRC36	0.361835652800058	0.681258520888409	6.18374310105721	4.29871570390365e-09	8.46406763747535e-08	10.377387882032
ROCK1	-0.487088711384907	2.78534155497443	-6.18304952948004	4.31424374840905e-09	8.48612178034603e-08	10.3739057439476
DACT3	-0.574388268307547	1.51995426115032	-6.18261221092807	4.32406295174026e-09	8.48916186194652e-08	10.3717102746296
PIK3R1	-0.599441721459168	2.71656949636119	-6.18259513342503	4.32444684110172e-09	8.48916186194652e-08	10.3716245424821
MIER1	-0.392370851122387	2.62737726528311	-6.18223202571899	4.33261714939148e-09	8.49669549167164e-08	10.3698017118699
ITPRIPL1	-0.261945265059322	0.475663748567268	-6.18119989151224	4.35592409245113e-09	8.53386886883708e-08	10.3646206845855
INPP5J	0.376363241113479	0.952688952935409	6.18095944384697	4.36137136355358e-09	8.53601335435622e-08	10.3634137829804
CALCRL	-0.78097352508071	2.39472580460673	-6.17994576397781	4.38440958280078e-09	8.57254798886402e-08	10.3583260522223
INPP4A	-0.342200221608705	1.64287469540196	-6.17947868678774	4.39506514839385e-09	8.58482297063266e-08	10.355981937356
RGL3	0.80782758076178	2.40656381352184	6.17857489264886	4.41575588515585e-09	8.61665558843695e-08	10.3514463960214
CPT1B	0.401238830814465	0.756895011418191	6.17794944337612	4.43013035774121e-09	8.63611197272991e-08	10.3483079292578
ERG	-0.581278979283277	1.67726857267964	-6.17707355802393	4.45033772867118e-09	8.66688909602488e-08	10.3439131288713
NEIL1	0.624738979850582	1.76211457954997	6.1748953305268	4.50098421091322e-09	8.75682553176777e-08	10.3329854770653
GALNT15	-0.614824105448842	1.10961758714183	-6.17451248225253	4.50994416867963e-09	8.75891444479193e-08	10.3310650711807
SOS1	-0.390273051257297	2.59202242699584	-6.17425800439653	4.51590950242153e-09	8.75891444479193e-08	10.329788626277
FZD1	-0.619770216548758	2.92333805881177	-6.17410083834685	4.51959757232423e-09	8.75891444479193e-08	10.3290003079843
NAXE	0.449856628663337	5.21857380790206	6.17408696719899	4.5199232156083e-09	8.75891444479193e-08	10.3289307332685
ZYG11B	-0.364766898729788	2.26386583067492	-6.17389152162704	4.52451400403919e-09	8.75915539320954e-08	10.3279504305835
PLA2G6	0.568564883931274	1.7126356571339	6.17291894159256	4.54742690604244e-09	8.79483126769214e-08	10.3230725229853
FBXO5	-0.292977780631661	1.25446224009502	-6.17171940167846	4.57584361550596e-09	8.84107085159482e-08	10.3170569873475
DEK	-0.42542242953783	4.44594147035148	-6.16931813254085	4.63325350384057e-09	8.94318252596628e-08	10.3050171726045
ACAP2	-0.404912767937193	2.44713801419108	-6.16831261368838	4.6575030313786e-09	8.98114965077343e-08	10.2999764493554
PCYT1A	-0.31055695183187	3.11944498965436	-6.16600949429692	4.71351639382295e-09	9.08023280935774e-08	10.2884327524357
NAV3	-0.337844995101588	0.670487866641205	-6.16563969959078	4.72257142464494e-09	9.08874859751834e-08	10.2865795229229
SULF2	-0.80221128852952	5.01616772972349	-6.16428822799779	4.75580985935754e-09	9.14374383841772e-08	10.2798072130522
CFAP97	-0.425003824072534	2.70456845363696	-6.1618723151661	4.81580038399752e-09	9.25001580123168e-08	10.2677032776153
AMOTL2	-0.621713006580664	3.26463515702679	-6.16126776098405	4.83092810510152e-09	9.26999325529803e-08	10.264674881096
NDUFA7	0.381245579613348	1.42103837487084	6.16073035146193	4.84441481470936e-09	9.28678581928302e-08	10.2619829916978
DUSP14	-0.48495734636108	2.81873542251915	-6.16019930746938	4.8577780686107e-09	9.30330915073482e-08	10.2593231343315
HLA-DPA1	-1.06713227428297	5.34383582737677	-6.15955532145261	4.87403194774531e-09	9.32533078314471e-08	10.2560977766786
EME2	0.501400793710512	1.54399889302363	6.15853827252958	4.89981050395499e-09	9.36551498957713e-08	10.251004398184
GPR171	-0.726562950922071	1.08226931522528	-6.15816834228492	4.90922005757755e-09	9.37436363672379e-08	10.2491519214479
LMCD1	-0.647719632578479	2.7820046379971	-6.15794019907731	4.91503195077628e-09	9.37633186640793e-08	10.248009498238
TUBB	-0.457875287491848	7.15319039386463	-6.15738270750888	4.92926233701302e-09	9.39434049476796e-08	10.2452179823127
BOC	-0.781213549158722	2.0285687036165	-6.15614788666788	4.96092616335157e-09	9.44550708635803e-08	10.2390354635733
DCBLD2	-0.985149205917387	2.91437015461845	-6.15420978712002	5.01102667553256e-09	9.53164346594267e-08	10.2293333540656
PPP1R2	-0.345784983187716	3.71749897729717	-6.15320578596239	5.03717531601389e-09	9.5720973955764e-08	10.224308099452
MINDY2	-0.480275449447013	2.28386093795508	-6.14827838463268	5.16746027326606e-09	9.81017070852089e-08	10.1996529205925
RAB6A	-0.410614421901847	4.71845146249258	-6.14659464335818	5.21273344936341e-09	9.88654890478393e-08	10.1912308961031
MALT1	-0.368526369034306	1.76819430075231	-6.145679531718	5.23750238620815e-09	9.91299845732088e-08	10.1866541526072
C19orf73	0.426634354670321	0.99921303252574	6.14557710545858	5.24028188996385e-09	9.91299845732088e-08	10.1861419157352
XRN1	-0.392925485694853	2.13021390554549	-6.14551958053512	5.24184355731056e-09	9.91299845732088e-08	10.1858542342166
DIPK1A	-0.488185512935486	2.31417775131611	-6.14498486704521	5.25638164767212e-09	9.93091526902677e-08	10.1831802201798
RNGTT	-0.386459895559227	1.98412234930804	-6.14452304402941	5.26896978660001e-09	9.9451170822919e-08	10.1808708390482
ARHGAP23	-0.788923725401581	2.72172130812762	-6.1402813561838	5.38597972437394e-09	1.01561969591055e-07	10.1596651452969
CLIC2	-0.763472144205621	2.42477605191487	-6.13907119017085	5.41982792017543e-09	1.02102060847801e-07	10.1536168152421
IFIT2	-0.700838336013851	2.58206014295696	-6.13392153936956	5.56621181981647e-09	1.0475909788716e-07	10.1278877277406
METTL8	-0.265679773987667	1.21723905777672	-6.13366285489478	5.57366662328835e-09	1.04798826605281e-07	10.1265956326404
WDR97	0.196507087716631	0.273035744695878	6.13343245563515	5.58031454674891e-09	1.04823322391085e-07	10.1254448478561
FGL2	-0.973031468364796	2.8491588784711	-6.13277651679447	5.59928358895368e-09	1.05078995658345e-07	10.1221687543229
SSR4	0.614370567895402	5.5771991014347	6.1322922219276	5.61332945647121e-09	1.05196783310591e-07	10.1197500823882
PLIN2	-0.826990509725483	3.44280184098261	-6.13219035002974	5.61628841600064e-09	1.05196783310591e-07	10.119241327953
DDRGK1	0.459550640467129	5.07929170036796	6.13173169337852	5.62962947081961e-09	1.05346053007866e-07	10.1169508358501
ZNHIT2	0.651327950656421	3.11080665317344	6.13118540410298	5.64556009102769e-09	1.05543449900042e-07	10.11422285705
RSAD2	-0.845660768888659	2.29861881630424	-6.12854840523715	5.72308311945159e-09	1.068908410053e-07	10.1010567902819
COL14A1	-1.20304455610109	3.68164131958257	-6.12813337396951	5.73537904040463e-09	1.06955049580608e-07	10.0989849433359
CRACR2B	1.06571041037126	3.41017057184728	6.12803913728061	5.7381745514931e-09	1.06955049580608e-07	10.0985145238413
RAB32	-0.623589760599149	4.45080573474497	-6.12774837975209	5.74680823886865e-09	1.06955049580608e-07	10.0970631224954
DR1	-0.344003819677755	2.74014589097882	-6.1276969653098	5.74833625301927e-09	1.06955049580608e-07	10.0968064768417
TLE5	0.430403842827974	6.23788425275215	6.12350400955917	5.87429999064097e-09	1.09195163143564e-07	10.0758811300172
P2RY10	-0.697888112409447	0.874062830255995	-6.1224511599031	5.9063524017445e-09	1.09586182474886e-07	10.0706282252456
CAPRIN1	-0.374442061142286	4.74941558391483	-6.12244595146856	5.90651139033982e-09	1.09586182474886e-07	10.0706022406286
CASS4	-0.331738339044913	0.599905539571831	-6.11767400469419	6.05395418600329e-09	1.12215591249254e-07	10.0468011962029
TNFAIP8	-0.532370791628528	2.01289581556753	-6.11640773130943	6.09368166109151e-09	1.12767546664784e-07	10.04048740189
PAK1IP1	-0.351928072885477	3.06907022731558	-6.11635847252173	6.09523224030755e-09	1.12767546664784e-07	10.0402418084849
CFAP65	0.256003217288661	0.203666852723519	6.11563231120108	6.1181354705519e-09	1.13084594451455e-07	10.0366214762669
CD4	-0.8839574808778	3.6670223033433	-6.11527762970535	6.12935284208172e-09	1.13185252905899e-07	10.0348532851141
BCAT2	0.440926750530168	2.95030369909114	6.11157001910538	6.24782643277976e-09	1.15264463003992e-07	10.016373701578
CRB3	0.70235157792707	3.75638450074773	6.11035373936241	6.28717876767875e-09	1.15881450012169e-07	10.0103130515164
LILRB2	-0.601167195532853	1.39560056173314	-6.10976386697885	6.30635134901326e-09	1.1612568667183e-07	10.0073740313093
CXCR6	-0.618795101621074	1.05821643957795	-6.10919089670074	6.32502946839491e-09	1.16360368578511e-07	10.0045193998153
ACVR1	-0.476945320474885	3.90147497518238	-6.10757361989862	6.37804393478387e-09	1.17225697849153e-07	9.99646279066818
MAPK14	-0.320138970176485	3.20239598509427	-6.10535004176813	6.45164522503776e-09	1.18467429314808e-07	9.98538807528464
CCDC102B	-0.405451108548899	1.02344233353431	-6.10079598123771	6.60499636284187e-09	1.21169863116644e-07	9.9627142923192
DDX20	-0.266258119667659	1.65684472388653	-6.09845828695974	6.68509767849731e-09	1.22524720161692e-07	9.95107959363473
PLEK	-0.929379421195175	2.47910902148373	-6.09767858652724	6.71202549177291e-09	1.22903391147674e-07	9.94719966458316
CXorf21	-0.582318203985378	1.19442420175765	-6.09718124300586	6.72925734241651e-09	1.23103979237062e-07	9.94472496088694
LAX1	-0.561470629529939	0.714885446382169	-6.09558318619295	6.78492070599867e-09	1.23992115599297e-07	9.93677415920133
SAMD4A	-0.470839199020429	1.66757901102807	-6.09542512164015	6.79045087724466e-09	1.23992115599297e-07	9.93598781457252
TEAD1	-0.513876547902154	3.02396906037674	-6.09461452377068	6.81888063982511e-09	1.24395412304754e-07	9.93195543247185
CLEC2B	-0.679378040870509	2.54566019951932	-6.09395074685325	6.84224792634074e-09	1.24705691527387e-07	9.92865367975506
MEDAG	-1.30365197866414	2.8027646427005	-6.09185219258286	6.91664229780883e-09	1.25944542341995e-07	9.91821659496486
PTOV1	0.51580756681485	4.39089742881439	6.09115393708008	6.94157112232881e-09	1.26281216400733e-07	9.91474435951751
TTL	-0.302476608428694	1.5995988893381	-6.08980299966314	6.99005215313757e-09	1.2693815626039e-07	9.90802724169212
BTK	-0.71986481003389	1.54710310728595	-6.08978700449457	6.99062815568921e-09	1.2693815626039e-07	9.90794771642151
HBS1L	-0.28293559067345	1.88928815950432	-6.08905040674505	7.01720429648398e-09	1.27302861663596e-07	9.90428562291111
SNX18	-0.453696096024937	2.72948379799203	-6.08722476146903	7.08350071522371e-09	1.28386813795057e-07	9.89521041566494
EOGT	-0.424605128834102	2.37408867904413	-6.08633330448414	7.11609588625486e-09	1.28858500854427e-07	9.89077965720824
UCKL1	0.448236565826936	3.6524445196728	6.08390333294255	7.20569402846161e-09	1.30360577114539e-07	9.87870423108559
EIF4G2	-0.367806876281865	6.43524864208036	-6.0835617263881	7.21837815350085e-09	1.30469690293369e-07	9.87700691123743
PARD6A	0.539758650946828	2.43983607549237	6.08235076396466	7.26351880646951e-09	1.31128465743438e-07	9.87099057058862
MTDH	-0.501609521891829	4.30782197798688	-6.08222564500367	7.26819857544832e-09	1.31128465743438e-07	9.8703689947637
HLA-DOA	-0.989447437811069	3.18578459519675	-6.08156209647758	7.29306645451568e-09	1.31456182205429e-07	9.86707270402228
RABL6	0.417049401246593	3.58092527068684	6.08088388934358	7.31856992272511e-09	1.31794742658e-07	9.86370383389834
C3AR1	-0.921010469475824	2.95848942019776	-6.07876031058184	7.39899251154084e-09	1.33120772609016e-07	9.85315691208044
BICC1	-0.854060037290495	3.09632839135304	-6.07826575147655	7.41784615127726e-09	1.33337654328779e-07	9.850700986495
TM6SF1	-0.478072083029394	1.07855574275302	-6.07801098673319	7.42757670079014e-09	1.33390299156772e-07	9.84943590340769
EIF5B	-0.387421614718202	3.79918016710516	-6.07617457733276	7.49808827372391e-09	1.34533402686184e-07	9.84031787376236
SLC1A3	-0.778386264095638	1.7555988647406	-6.07125829249102	7.69010306454005e-09	1.3785247824378e-07	9.81591659010438
CDK14	-0.69435640790049	2.73728222660328	-6.07021244892722	7.73156820004489e-09	1.38469209106009e-07	9.81072733962998
PPP1R8	-0.2942121320493	3.76896401906417	-6.06891436226534	7.78333920253755e-09	1.39269219982631e-07	9.80428731679956
ADGRF5	-0.573410282854014	2.50633347057734	-6.06847829206551	7.80080695637772e-09	1.39454535297651e-07	9.80212410010125
NRK	-0.413008905873128	0.581170727865589	-6.06550217483293	7.92105264349766e-09	1.41434116601002e-07	9.7873631364646
KPNA1	-0.269409702100394	2.60731171008526	-6.06538154335031	7.92596472104945e-09	1.41434116601002e-07	9.78676492646663
A2M	-0.798664793730063	6.6666096884103	-6.06148992994237	8.08604254328608e-09	1.43994313807251e-07	9.76747059359694
SEPTIN6	-0.645001164435966	2.85677191269201	-6.06145990474676	8.08728984231423e-09	1.43994313807251e-07	9.76732176203171
UQCC3	0.528985290276238	3.01457884634739	6.06130307799594	8.09380776609567e-09	1.43994313807251e-07	9.76654439697088
FLNC	-1.01573059265987	2.26863699404992	-6.06118284662141	8.09880822647485e-09	1.43994313807251e-07	9.76594843813681
AFAP1	-0.535172085381069	2.98722081136963	-6.06071164181105	8.11843499917442e-09	1.44212526058704e-07	9.763612859719
TIMM13	0.498738083785611	4.59304033157095	6.06012999010495	8.14272646862023e-09	1.44513130114128e-07	9.7607300011787
TMEM200A	-0.664888005634348	2.04460823041573	-6.05978416294873	8.15720298754134e-09	1.44639157132616e-07	9.75901605211391
ACADVL	0.460262516113309	5.85725127560728	6.05879155856524	8.19889427962160e-09	1.45247078335735e-07	9.75409697124159
PTPN1	-0.430649465014354	4.17381953254002	-6.05850450757361	8.21098987257298e-09	1.45330074360134e-07	9.75267452081733
USP25	-0.399137648734366	2.47368439309311	-6.05754219431259	8.25166707669447e-09	1.4591834358977e-07	9.7479061988934
HCLS1	-0.92513715855568	3.43443688298572	-6.0563972875548	8.30031999266834e-09	1.466464643029e-07	9.74223375369875
DYNC1I2	-0.431054609324045	4.16011582278015	-6.05423996717917	8.3927610515201e-09	1.48079588387538e-07	9.73154718805582
MERTK	-0.582327821170585	1.74790393212505	-6.05415232502137	8.39653777405242e-09	1.48079588387538e-07	9.73111309341291
PRNP	-0.591209760821817	5.17768463217076	-6.05309400934404	8.44227504113325e-09	1.48752431115601e-07	9.72587154059269
TEX45	0.289142269751141	0.346753972102325	6.05233491627709	8.47523114965797e-09	1.49199064700128e-07	9.72211232248985
PPP1R12A	-0.441175373107617	2.46005402008922	-6.05092690013353	8.53669464341023e-09	1.50146294755083e-07	9.71514028441426
CCR5	-0.739957902952963	1.51692984246882	-6.05037510637241	8.56090086246892e-09	1.50437120800966e-07	9.71240826786912
PLCL1	-0.253555813125303	0.545938613771693	-6.04834137358646	8.65069963858832e-09	1.51754352086404e-07	9.70234033578423
RYK	-0.384643599443211	2.87149301428717	-6.04832701785474	8.6513367820407e-09	1.51754352086404e-07	9.70226927597163
TCF21	-0.479099132249791	1.18687311352099	-6.04610711818593	8.75041717877576e-09	1.53355166481655e-07	9.69128225246039
CFAP410	0.516149346180659	2.08973683180515	6.04449440288692	8.82309408228336e-09	1.54490801828267e-07	9.68330202727897
SPR	0.530951262941458	4.77458545666605	6.04371935842002	8.85823163580247e-09	1.549676901068e-07	9.67946735354172
HDDC3	0.313565616813578	2.18672699104945	6.04120188842261	8.97331330807495e-09	1.5677530228727e-07	9.6670139133282
LATS1	-0.394070028601607	2.11004424804903	-6.04110988987687	8.97754650291186e-09	1.5677530228727e-07	9.66655887797724
YWHAQ	-0.334537881863246	6.13503910711005	-6.04033067106627	9.01347986435841e-09	1.57262770124495e-07	9.66270495281562
ARL4C	-0.919733833925698	4.68264171426848	-6.0379047191923	9.12625691309119e-09	1.59088910509006e-07	9.65070854488608
ZNF784	0.376245447017972	2.25023356631132	6.03538821412603	9.24470526119629e-09	1.60992027150546e-07	9.6382676554202
SLC25A10	0.624933696963994	2.44431236927218	6.0352374494378	9.25184919681126e-09	1.60992027150546e-07	9.63752242438508
AGL	-0.343695981128681	1.84959151790011	-6.03382775923698	9.3189093344224e-09	1.62015187018934e-07	9.6305548998998
PCSK4	0.47755116730337	0.96033976168673	6.0321545933818	9.39912185330569e-09	1.63264994388997e-07	9.62228649514091
CTSC	-0.687793441943549	4.00556032815467	-6.02935078888551	9.53505787319717e-09	1.6547966367369e-07	9.60843407317528
C1QC	-1.05503789459773	6.34136763719108	-6.02759632884794	9.6210971968567e-09	1.66825231766186e-07	9.59976815187632
PLEKHO1	-0.671506202526029	3.03625201263127	-6.02558480499018	9.72067977768059e-09	1.68335572202777e-07	9.58983451651702
SLC7A6	-0.343765453460888	1.18915344698108	-6.02549059186375	9.72536858425099e-09	1.68335572202777e-07	9.58936931075483
ITSN1	-0.34207549414701	1.49400159802335	-6.02517484415741	9.74109891405442e-09	1.68459162966068e-07	9.58781024560953
MORF4L1	-0.384887286835284	5.10441632578734	-6.02415743697844	9.79195528182707e-09	1.69189458177895e-07	9.5827869631881
HSD17B6	-0.600196101342636	1.30056660618821	-6.02304552255158	9.84783339316974e-09	1.70004524725072e-07	9.57729769787719
SIL1	0.386776823176322	4.11862025215203	6.02287430492909	9.85646548428977e-09	1.70004524725072e-07	9.57645249451376
MTG1	0.403436222515307	1.38314125553296	6.02234899254015	9.88299589715004e-09	1.70312330877864e-07	9.57385942562728
SPRED1	-0.473413713686188	2.94711907320629	-6.02212616692018	9.89427063029482e-09	1.70356928297376e-07	9.5727595489875
SIRPA	-0.685691277795544	3.70750757582963	-6.01939417587474	1.00335355807369e-08	1.72528080682496e-07	9.559276479796
ILK	-0.400369488289891	2.34683759560722	-6.01930788580059	1.00379654305608e-08	1.72528080682496e-07	9.55885068127184
MAN1A2	-0.414163477408522	2.67238001285795	-6.01772245710793	1.01196981896151e-08	1.73780561468075e-07	9.55102808801086
IFIH1	-0.5909450985897	2.96705392688269	-6.01712852512703	1.01504845136858e-08	1.74156738230877e-07	9.54809794016757
CLBA1	0.417423333998022	1.98642865764339	6.01603865356206	1.0207216731359e-08	1.74977034369476e-07	9.54272157741613
BTN2A2	-0.435969945172572	1.66302964016677	-6.01552791452972	1.02339096030898e-08	1.75281398450825e-07	9.54020230775505
SIKE1	-0.325614780243777	2.43115352979734	-6.01474381714788	1.02750222744188e-08	1.75705338068654e-07	9.53633494278855
AMH	0.697692422955987	0.810154061619322	6.01471415682112	1.02765806315204e-08	1.75705338068654e-07	9.53618865706459
KAT2A	0.560695825276584	4.05227057318633	6.01385529993924	1.03218056894588e-08	1.76324853114962e-07	9.53195295005927
DDX6	-0.337809771299554	3.64875902653945	-6.01237586482443	1.04001665831555e-08	1.77508848444093e-07	9.5246576021027
TMUB1	0.59589644097733	4.47049320424132	6.00840899513472	1.06131681041445e-08	1.80986817122067e-07	9.50510206353961
LAPTM4A	-0.348412846171651	7.44627955124009	-6.00818607049417	1.06252641369112e-08	1.81035668973906e-07	9.50400335828217
KIAA0355	-0.370895157275983	2.55102734851845	-6.00785112178047	1.06434640753939e-08	1.81188345470964e-07	9.50235258172926
ATP8B4	-0.235873752956334	0.466717752245569	-6.00664416629276	1.07092995864885e-08	1.8205834339563e-07	9.4964046650161
SP100	-0.519884690103233	2.94846462751592	-6.00657404121111	1.07131369271611e-08	1.8205834339563e-07	9.49605911024769
PMVK	0.520438602011438	5.2966705436913	6.00491735509871	1.08041860903551e-08	1.83446660967926e-07	9.48789623778525
FOXF1	-0.671246048756042	2.17323763240867	-6.00401799879279	1.0853930636229e-08	1.84131863068414e-07	9.48346551829876
CCR4	-0.700415672801859	0.95463794729261	-6.00302008509449	1.09093892655219e-08	1.84912733695895e-07	9.47854975826741
HTRA1	-0.869544741495401	6.43392322922509	-6.00256735778319	1.09346408845191e-08	1.85180692906998e-07	9.47631978253724
POLR2J	0.479855615186231	4.59486456473581	6.00145558213239	1.09968953493948e-08	1.86074300860208e-07	9.47084403200109
TWISTNB	-0.316099665538924	2.60927827704556	-6.00113688245132	1.10148050792129e-08	1.86216674490038e-07	9.46927448495757
TOR1AIP1	-0.37092744728075	2.92763264393651	-6.00067776660555	1.10406559378025e-08	1.86492940220711e-07	9.46701350550801
TPM1	-0.734845048049549	5.06967162539564	-6.00048357006381	1.10516082046861e-08	1.86517287867555e-07	9.46605719178298
CLASRP	0.496600454895141	3.17865387986743	5.99943223165743	1.11110865534129e-08	1.87359861048135e-07	9.4608802653451
ZNF579	0.5329368023556	2.5357778905813	5.99785190548154	1.12010824967217e-08	1.88715145054304e-07	9.45309964919299
CAB39	-0.439848942293713	4.37094855424433	-5.9966289809119	1.12712152040888e-08	1.89733735079301e-07	9.44707959172908
RBMS2	-0.453515226321797	2.88088957744039	-5.99482221667672	1.13756184096891e-08	1.91326974813391e-07	9.43818695047627
DDX3X	-0.460566117477227	4.87842201549901	-5.99421633421302	1.14108408548031e-08	1.91754927166703e-07	9.43520527367257
LOXL2	-1.02766788822656	3.81832894337575	-5.99376861545321	1.14369372429314e-08	1.9202891804035e-07	9.43300208072938
SGMS2	-0.651196608717088	2.89488969386892	-5.99249227858477	1.15116531377828e-08	1.93118075008604e-07	9.42672190599407
MTPN	-0.425322854214772	5.30411790062653	-5.99016766967919	1.16489651450886e-08	1.95122815472317e-07	9.4152859888221
TRANK1	-0.449156470937452	2.15855389179061	-5.99013251703094	1.16510538431535e-08	1.95122815472317e-07	9.41511307758215
ZNF644	-0.356777146093031	2.38526030525455	-5.98904093868722	1.17160961502753e-08	1.96044677135707e-07	9.40974407794527
ZFAND2B	0.395186747328657	3.40971983832436	5.98768440451358	1.17974220398081e-08	1.97237206839451e-07	9.40307276756494
MTHFD2	-0.482612160220668	3.32715720689224	-5.9856467956477	1.19206197868766e-08	1.99127150460338e-07	9.39305385236184
MYOF	-0.88533509089926	4.76174644630922	-5.9818288329437	1.21548647382652e-08	2.02777750324054e-07	9.37428695278657
PSMC1	-0.275930619008221	1.85289923522889	-5.98174851543991	1.21598406190958e-08	2.02777750324054e-07	9.37389224251299
ZC3HAV1	-0.342686333061455	2.71507965724284	-5.98154418121041	1.21725086634259e-08	2.02816539845747e-07	9.37288808327806
PYGL	-0.740723292745861	3.00964079066623	-5.97955768472888	1.22963408291698e-08	2.04705891341977e-07	9.36312701888873
IKZF1	-0.752125795989691	1.31277043796143	-5.97882233655203	1.23424925665735e-08	2.05299933607355e-07	9.35951427090914
CLSPN	-0.281939949295769	0.603744537390521	-5.97836227753852	1.23714529485541e-08	2.05607257435673e-07	9.35725415999562
CD302	-0.571714796804162	1.52260834621366	-5.97799101756018	1.23948720358358e-08	2.05822045296169e-07	9.35543037111482
CTNNB1	-0.44721884705315	6.07079090450308	-5.97746650177966	1.24280325604691e-08	2.061980935223e-07	9.35285385020787
SZRD1	-0.319666408478295	4.67032830651583	-5.97694866870225	1.2460855870481e-08	2.06425400358027e-07	9.35031030130456
CXCL10	-1.25572588597841	2.70548856070282	-5.97691827771745	1.24627848668555e-08	2.06425400358027e-07	9.35016102804109
CNTNAP1	-0.536793908023662	1.65780019927755	-5.97521638531177	1.25712767776813e-08	2.08046674166336e-07	9.34180253256045
RNASE6	-0.963682342552398	3.8351948403842	-5.97427652774405	1.26315867370605e-08	2.08868505481022e-07	9.3371872835285
MYADM	-0.685205796744258	5.95432895006337	-5.97400832673172	1.26488489302092e-08	2.08977739149396e-07	9.33587034734366
ARMC8	-0.250404771402392	2.19954209001169	-5.9736241007988	1.26736191083394e-08	2.09210727553573e-07	9.33398376638533
RCAN1	-0.536808391104702	2.83300636728094	-5.97204545741285	1.27758904644978e-08	2.10721604625119e-07	9.32623333227369
POLL	0.335903495861185	2.63188573131414	5.97111532000646	1.28365269397592e-08	2.11487334278757e-07	9.32166740177391
ITGA11	-1.02860468376842	2.64223022272887	-5.97100275418512	1.28438843060527e-08	2.11487334278757e-07	9.32111486159175
FBXO11	-0.408146990212392	2.17152482595928	-5.97048736155713	1.2877623466328e-08	2.11864994797113e-07	9.31858509444838
IFNAR1	-0.290419197795626	3.77978886165286	-5.96981099203156	1.29220324545093e-08	2.12417416986909e-07	9.31526540123796
CCDC130	0.4974097046632	3.22054344759615	5.96933272497384	1.29535249894822e-08	2.12756765970466e-07	9.31291816478945
PI15	-0.678501784482031	1.19611383653086	-5.9683937364048	1.30155736546298e-08	2.13596999950581e-07	9.30831016067295
HVCN1	-0.591548102109595	1.58946614609059	-5.96526636493768	1.32243388882745e-08	2.16762245431369e-07	9.29296628943432
TECR	0.385714253663365	4.20538924213507	5.96517399374397	1.32305546775457e-08	2.16762245431369e-07	9.29251316745473
TLR1	-0.499066614346206	1.49321290067843	-5.96459983592298	1.32692548215837e-08	2.17214821624438e-07	9.28969677007033
FEZ2	-0.329682136065896	2.48795499804525	-5.96409481027625	1.33033868982639e-08	2.17591926990703e-07	9.28721963155452
IL6ST	-0.631343741473732	4.2141458536977	-5.96349762994741	1.33438582470541e-08	2.17999347067139e-07	9.28429065423568
EPS15	-0.390063592306652	3.39651839171363	-5.96339937546547	1.33505285721092e-08	2.17999347067139e-07	9.28380876606927
ARIH1	-0.241585289298613	1.92683155544571	-5.96302167058526	1.33762007283289e-08	2.18236832348801e-07	9.28195636463203
MFSD14B	-0.405189817171692	4.30751241741825	-5.96276635205891	1.3393581820271e-08	2.1833876398781e-07	9.28070423380566
PPOX	0.340299771264966	1.97262895523264	5.96184203141234	1.34566912393873e-08	2.19185358717295e-07	9.27617148319578
QSER1	-0.3352200665328	2.12166843313485	-5.96087449668578	1.35230632654481e-08	2.20083646222989e-07	9.27142731056057
GLI1	-0.582311471147355	1.72243463440343	-5.95951817140832	1.36166462389783e-08	2.21422926527863e-07	9.26477760863212
APOL6	-0.539744796617381	2.98401517921437	-5.95589775981363	1.38695637397461e-08	2.25348810687789e-07	9.24703256274364
IPO11	-0.263414412218097	1.79053158654807	-5.95396079888592	1.40067614833436e-08	2.27389569081003e-07	9.23754167372303
SLC4A7	-0.520723306869238	1.76453353758948	-5.95355173592306	1.40359056024993e-08	2.27674230579498e-07	9.23553757111639
KLRD1	-0.145253501377425	0.22517809091277	-5.95319156864812	1.40616152744028e-08	2.2790275797216e-07	9.23377309575901
GABPA	-0.371619085822873	2.41609402078471	-5.95125626932997	1.42005539539195e-08	2.29964544665826e-07	9.22429318100973
ITPR2	-0.575316122269904	1.89221026846104	-5.95087475952605	1.42281015083734e-08	2.30117534655226e-07	9.22242462378465
STX11	-0.52844693635551	1.54552586632282	-5.9508005023217	1.42334694577935e-08	2.30117534655226e-07	9.22206093629959
SMC4	-0.519848617426086	2.03759166197624	-5.9470339529532	1.45083663603222e-08	2.34368676023294e-07	9.20361752665263
NME3	0.756098919816423	4.73672060587612	5.945866032628	1.45946571371458e-08	2.35568577050671e-07	9.19790021028453
MTERF2	0.439198003359744	1.8601677900537	5.94340206290803	1.47783579588964e-08	2.38094866667541e-07	9.18584077249204
CARMIL3	0.358501393129322	0.489925097043301	5.94339832611551	1.4778638267726e-08	2.38094866667541e-07	9.18582248596091
TMEM185B	-0.376609821760985	3.32951533451364	-5.94327894561746	1.47875961246782e-08	2.38094866667541e-07	9.1852382843234
GNB1	-0.373571951658583	5.90399170478755	-5.94283271813418	1.48211264556338e-08	2.38438975325213e-07	9.18305468932306
RRP1B	-0.325020233626867	2.84756643885497	-5.94190510708272	1.48910673258707e-08	2.39367804366927e-07	9.17851581002804
TPGS1	0.482208251885169	0.983825372757426	5.94043218248089	1.50027890780828e-08	2.40966172489993e-07	9.17130962419716
GASK1A	-0.604783371486053	1.39873795293892	-5.93965194338984	1.50623026975947e-08	2.41724073815491e-07	9.16749283304451
LPAR4	-0.111650842936016	0.175191829607265	-5.93643332112001	1.53102609931755e-08	2.45502476154673e-07	9.15175139624436
SSC5D	-0.76178816413494	2.46169191142211	-5.9343972926579	1.54691739458087e-08	2.47848014911156e-07	9.14179661930151
NDUFS7	0.551822761365984	2.58022714870444	5.93119850489503	1.57221095760462e-08	2.51655402121015e-07	9.12616129787624
WDR83	0.342925750894294	2.07739454983804	5.93106852302958	1.57324727449066e-08	2.51655402121015e-07	9.12552607841999
SP110	-0.368060610811123	1.27132207840055	-5.93050592153576	1.57774049368221e-08	2.52168450053805e-07	9.12277675911933
ADAMTSL1	-0.380389598769309	0.723576076020583	-5.92272715812461	1.64116913154916e-08	2.62052918281333e-07	9.08478116428638
ARHGAP28	-0.246781549746282	0.445459005255111	-5.92259631872704	1.64225708310519e-08	2.62052918281333e-07	9.08414235702202
THAP1	-0.295046647301589	2.0436715621933	-5.92225064445581	1.64513482236814e-08	2.62298691068794e-07	9.08245468975259
SEC62	-0.338685423107319	4.19526672187659	-5.92073620273466	1.65780088288758e-08	2.64103437159288e-07	9.07506157773093
LAIR1	-0.718964302582669	2.13194839774204	-5.92014355368177	1.66278347326081e-08	2.64682197192514e-07	9.07216875867378
GPR34	-0.821880324675427	1.96855363711914	-5.91988108301876	1.6649948318126e-08	2.64819250986836e-07	9.07088765663496
ACSL4	-0.526211894144057	3.57632860816602	-5.91826430247177	1.67868013117244e-08	2.66779546616067e-07	9.06299708475347
MANBA	-0.387867054579821	2.69236586462798	-5.91739595971447	1.68607566364522e-08	2.67737893439242e-07	9.05875979327589
ABHD14A	0.572060323960803	2.70295758450073	5.91704121384103	1.68910614878303e-08	2.68002109092103e-07	9.05702884200125
GPR65	-0.466470812489494	0.977926676862695	-5.91467955768469	1.70941746583592e-08	2.71005545048571e-07	9.0455070970946
LSP1	-0.878921293415444	3.60730684032174	-5.9136588961661	1.71826947129524e-08	2.72188874002997e-07	9.04052856584678
KLF10	-0.54623747255427	4.25684384506046	-5.91332201438405	1.72120102612906e-08	2.72433198736215e-07	9.03888546560193
ADAMTS4	-0.767493891958286	2.47794832867005	-5.91203920909866	1.73240894138165e-08	2.73986062495447e-07	9.03262930428771
TMEM125	0.670671689059878	3.61527894741132	5.91054688992893	1.74553734723041e-08	2.75839910689247e-07	9.02535248659484
CCNYL1	-0.376666054448013	2.3544772149483	-5.90688032094549	1.77820850490113e-08	2.80505115956707e-07	9.0074787966066
UTRN	-0.554075849728587	2.71311434793237	-5.90677937956484	1.77911636691102e-08	2.80505115956707e-07	9.00698683415708
LDLRAD3	-0.531971393883974	1.93591765805167	-5.90675339077875	1.77935018229638e-08	2.80505115956707e-07	9.00686017236733
FOXF2	-0.594085280468564	2.08187827754263	-5.90638428146925	1.78267422812772e-08	2.80803407934239e-07	9.00506128070082
SGTB	-0.373242610797303	1.36158294160433	-5.90595566609957	1.78654179241954e-08	2.81186766381538e-07	9.00297247359305
VSIG4	-1.0903136201872	3.66906302518081	-5.90553785376677	1.79031978548608e-08	2.81555423521793e-07	9.00093641041956
NABP1	-0.43984694300472	1.38821037298673	-5.90523669468429	1.79304781368557e-08	2.81758498991889e-07	8.99946887545708
CDK17	-0.420819452388774	2.34800663549907	-5.90498663305005	1.79531607237903e-08	2.81889059210769e-07	8.9982503737656
JCAD	-0.571315674890068	2.62004442763327	-5.90414499821917	1.80297103676745e-08	2.82689389213663e-07	8.99414950199722
NUDCD1	-0.363992647314226	2.32150404600814	-5.90406774009013	1.80367532623874e-08	2.82689389213663e-07	8.99377308060376
PLEKHG2	-0.542345947634648	2.44020729128823	-5.9039512544571	1.80473772523332e-08	2.82689389213663e-07	8.99320553892963
KLF7	-0.49889269747874	2.49511481269768	-5.90323940748915	1.81124340333173e-08	2.8348199826607e-07	8.98973743697526
LCP1	-1.03917261688483	4.37463215465551	-5.90149867679571	1.82724910830244e-08	2.85759029209882e-07	8.98125780410691
PARP14	-0.580653446224029	3.5077923618711	-5.90067541971692	1.83486697258821e-08	2.867217227046e-07	8.97724804349887
SIGLEC10	-0.769254399377518	1.88167441365871	-5.89860753001787	1.85413926448598e-08	2.89502588501867e-07	8.9671778029777
AGFG2	0.570080570590626	3.4244155415939	5.89686658549482	1.87051807624177e-08	2.91827605355428e-07	8.95870153877835
CCDC88A	-0.447418147994141	1.71066441288663	-5.89540667017202	1.88436211745864e-08	2.93753779693811e-07	8.95159482069191
PRRG2	0.517562193782796	3.0736692524457	5.89460915868687	1.89196705963425e-08	2.94705051679803e-07	8.94771310930874
REEP6	0.812949214592325	2.9942405550148	5.89162480210865	1.92069299378144e-08	2.98942145246412e-07	8.93319050158962
ARHGDIB	-0.748134387654456	6.04892831962438	-5.89130846330722	1.92376283295162e-08	2.9915890986384e-07	8.93165140570877
SETX	-0.394652767633667	3.0223210917508	-5.8911670573627	1.92513662866843e-08	2.9915890986384e-07	8.93096343541644
OPA1	-0.306193390065201	3.00466004584246	-5.89037063073767	1.93289208229515e-08	3.00126259904119e-07	8.92708885344581
KCNE4	-0.784520939609177	2.8798427031887	-5.88983300720785	1.93814464739781e-08	3.00703755380683e-07	8.92447353413381
STAT3	-0.367622797931261	4.85014699725505	-5.8891183493624	1.94514847525345e-08	3.01551832001545e-07	8.92099726028027
C1orf216	-0.380668350493903	2.61869472884108	-5.88886056628337	1.9476808917275e-08	3.01705923915229e-07	8.91974340784256
ZNF146	-0.390735004641114	4.23506337066889	-5.88664835530095	1.96954641499567e-08	3.0485220792802e-07	8.90898474965391
C2CD4D	0.334434179099434	0.556241242914859	5.88528494565653	1.98314189929844e-08	3.06714477816575e-07	8.90235540844534
CWF19L2	-0.330365472315541	2.21689427076881	-5.88311921604264	2.00492699353926e-08	3.09839426873904e-07	8.89182702294747
PHLDB2	-0.530347528457665	1.95837612951996	-5.88074668308276	2.0290613037032e-08	3.13322214385224e-07	8.88029624692406
ASPSCR1	0.415870581027896	1.71046317122976	5.88000674896943	2.03664621854093e-08	3.14246018818303e-07	8.87670071637995
CD84	-0.652821784404063	1.39901565244876	-5.87821596658617	2.05511824908452e-08	3.16846886657205e-07	8.86800008766432
AKAP13	-0.519793788437182	3.51085388026649	-5.87750794446101	2.06246670196838e-08	3.17730043144555e-07	8.86456060358162
PLEKHH3	0.518859174082235	2.75431521182819	5.87668011138585	2.07109128297457e-08	3.18808250788181e-07	8.86053944195659
PRKDC	-0.469123757175412	3.27434941543391	-5.87641832845278	2.0738259472316e-08	3.18978828636541e-07	8.8592679215953
JCHAIN	-1.9023422148491	5.69979576648026	-5.87572086807539	2.08112909934836e-08	3.19851275605962e-07	8.85588043205358
GOLGA6L9	0.22828065718641	0.508723378648023	5.8736824188422	2.10261847624719e-08	3.2290094704529e-07	8.84598143750509
CRTC3	-0.335044342935306	2.58143643341579	-5.87200995192209	2.12041177230115e-08	3.25378679707338e-07	8.83786141040096
NLRP3	-0.471360805264335	0.998535905670759	-5.87164596916957	2.12430365580347e-08	3.25721024190475e-07	8.83609443438813
BORCS8	0.329053393883985	1.79267004621446	5.87141456517513	2.12678157724579e-08	3.25846199307557e-07	8.83497110776607
CST7	-0.896416544316841	2.87778984716083	-5.8710813741199	2.13035442681434e-08	3.26138802999656e-07	8.83335371818378
ARSI	-0.657296142696057	1.49901113096756	-5.86913187362615	2.15137724486481e-08	3.29076864141856e-07	8.82389159768216
TGM2	-1.12367728566103	5.98544051583157	-5.86899120282713	2.15290202791291e-08	3.29076864141856e-07	8.82320891698945
ALDH1B1	-0.676183032949306	3.91423336505318	-5.86754722426282	2.16861514657095e-08	3.31074095732232e-07	8.81620186425446
PHACTR2	-0.438783998691741	1.94700108337079	-5.86748041887867	2.16934482186486e-08	3.31074095732232e-07	8.81587771211621
B3GALNT1	-0.40463377813046	2.20175667340674	-5.86603606276076	2.18517956585584e-08	3.33231387760489e-07	8.80887002866321
RBFOX2	-0.416020865051643	3.3261399032162	-5.86587155565066	2.18699024990562e-08	3.3324837444366e-07	8.80807195089321
RELL1	-0.433437419555039	1.78701880244459	-5.8655966715758	2.19001910084216e-08	3.33450812007885e-07	8.80673843164017
DDX19A	-0.210600277548723	2.40978042385605	-5.8653038840857	2.19324973978193e-08	3.33683635739825e-07	8.80531810499905
PTGER3	-0.436265856040403	0.829045545258605	-5.86423226224427	2.20511393199816e-08	3.35228599383069e-07	8.80012001692776
NRIP3	-0.35652640065389	0.811302413009768	-5.86397998164674	2.20791611694755e-08	3.35394600847858e-07	8.79889637801119
HMGN4	-0.437544755353505	5.2051835076983	-5.86257328581816	2.22360489766004e-08	3.37516374984605e-07	8.79207411106485
DHPS	0.379911514553015	4.07551138387299	5.86225984188213	2.22711555591881e-08	3.37787804850146e-07	8.79055410282433
GLI2	-0.476623342272204	1.43237297727025	-5.86195251140522	2.2305630098935e-08	3.38049236375745e-07	8.78906379362827
WDR44	-0.405980238582176	2.5687600186683	-5.86130727483727	2.2378179037208e-08	3.38886848724854e-07	8.78593507711387
TMEM273	-0.577715334615024	1.73239720116373	-5.86040248556975	2.24803006999532e-08	3.40170661286097e-07	8.78154819039062
MOSPD1	-0.330648746515343	2.26378273370644	-5.85741814411264	2.28203816108185e-08	3.45050504063039e-07	8.76708175787318
RLF	-0.355558561240881	2.21013406215259	-5.85698425373253	2.28702431204984e-08	3.45538010659549e-07	8.76497890689918
CD3G	-0.570555152325522	0.882463372833709	-5.85385537423619	2.32329765260715e-08	3.50748192958266e-07	8.74981785879454
SIGIRR	0.592570935348458	3.89075961628314	5.85192135604423	2.34599987786959e-08	3.5390310465308e-07	8.74044923734329
UBE2Q2	-0.399721585918975	3.60771696604115	-5.85139486714881	2.35221751086719e-08	3.5456831364809e-07	8.73789921817403
ARHGAP30	-0.782193105914912	2.7337136195615	-5.84684670950764	2.40660538322134e-08	3.62488004380597e-07	8.71587684910497
KIAA1586	-0.318899465462476	1.30554708774889	-5.84628352594199	2.41342511653102e-08	3.63236223793475e-07	8.71315068619249
CCL5	-1.04769532757399	4.06870271551304	-5.84592940954825	2.41772288478743e-08	3.63604014521214e-07	8.71143662976292
APOL4	-0.643712451431419	1.77279091784865	-5.8438572004902	2.44302304312578e-08	3.67127393860074e-07	8.70140774920606
KLHL4	-0.291987394334747	0.38530165311852	-5.8429801219436	2.45380941863835e-08	3.68465976331674e-07	8.69716366309435
TLR8	-0.523930230885143	0.818404022946496	-5.84271336181679	2.45709928887968e-08	3.68677690544908e-07	8.69587292473203
PCBD1	0.455455725592866	5.23328750399846	5.84116913424928	2.47622877472914e-08	3.71093189620743e-07	8.68840184047875
BTN3A1	-0.535975132052181	3.01500241364122	-5.84110855081979	2.47698223045002e-08	3.71093189620743e-07	8.68810876038087
GUCY1A1	-0.725640895311977	2.40786665361701	-5.83564599211043	2.54584851651779e-08	3.81086333706015e-07	8.66169128450915
KMT5C	0.504827388977312	1.88845982337236	5.83551121050427	2.54757117683232e-08	3.81086333706015e-07	8.66103967619576
WFIKKN1	0.25886585792966	0.292452875215511	5.8351331149804	2.5524097537286e-08	3.81519113417466e-07	8.65921180848204
GPATCH11	-0.301051536053153	1.8133614243346	-5.83491831042567	2.55516266317209e-08	3.81639718107143e-07	8.65817339108358
COL5A3	-0.74428021022356	2.51730262481412	-5.8347362970639	2.55749759888205e-08	3.81697758079725e-07	8.65729351428772
BRICD5	0.565069870104426	1.45213532682827	5.83305346837158	2.57918470252486e-08	3.84641758184144e-07	8.64915936615114
BICDL1	0.61455778020763	2.3041829972665	5.83272653563309	2.58341881127159e-08	3.84729312227434e-07	8.64757928083682
ASCC3	-0.362739988329473	2.08204209760278	-5.83268936189841	2.58390067915813e-08	3.84729312227434e-07	8.64739962172393
JARID2	-0.352767913243118	2.19023295545526	-5.83255258104481	2.58567447073129e-08	3.84729312227434e-07	8.64673857214502
PIGQ	0.444806206260647	3.17333277518877	5.83240273943321	2.58761900376312e-08	3.84729312227434e-07	8.64601441300014
PTK7	-0.707558089093774	3.88342341642683	-5.83062012686041	2.61086250455598e-08	3.87891095279146e-07	8.63740030314441
ABCA6	-0.373255985304448	0.683812343740873	-5.83011839073753	2.61744141422709e-08	3.88574137580677e-07	8.63497608395814
TIGIT	-0.572327595965657	0.833519845859112	-5.82827000651345	2.64181824040453e-08	3.91896350322036e-07	8.62604652151278
ADCY3	-0.482539183342313	2.54734172171432	-5.82737520875307	2.65369867216531e-08	3.93361184125729e-07	8.62172442559171
SASH3	-0.94133864504119	2.77678911002489	-5.82722255369107	2.65573072227673e-08	3.93365069445385e-07	8.62098710800658
FAS	-0.535786582335616	2.654294946052	-5.82553137226396	2.67834482168273e-08	3.96415247532226e-07	8.61281963754223
SFXN4	0.394800329670133	3.44078010797776	5.82517813199315	2.68309200840893e-08	3.96818381424643e-07	8.61111388293546
TRMU	0.375111314556023	1.90838611414147	5.82465773474002	2.69010061814422e-08	3.97555110945187e-07	8.60860107365132
PRPF40A	-0.340028024785433	3.37768137344234	-5.82407703574536	2.69794251184245e-08	3.98413784636613e-07	8.60579726667291
ZNF511	0.41107347603084	2.45935569974623	5.82252595084783	2.71899856853068e-08	4.0122107545113e-07	8.59830903344253
CLEC7A	-0.670086865655418	1.76561836895373	-5.82212180824013	2.72451118228583e-08	4.01629620293224e-07	8.59635815781215
SH3D19	-0.567468676839313	3.55908520687365	-5.82202281367709	2.72586316154342e-08	4.01629620293224e-07	8.59588030547505
CD28	-0.526815061386016	0.745325339046881	-5.81861943188164	2.77274490612528e-08	4.0823048313831e-07	8.57945530126899
GLYCTK	0.566689243139402	2.04000010917887	5.8169886314289	2.79548799386058e-08	4.11270180402099e-07	8.57158720397734
ITGBL1	-1.00331817136274	2.6585022247054	-5.81644199295358	2.80315216820435e-08	4.11888048177006e-07	8.56895017684138
DDX58	-0.548429604942682	2.82546991343733	-5.81638956264174	2.8038883499888e-08	4.11888048177006e-07	8.56869725761385
NPM2	0.68015634781644	1.4415999812223	5.81589048185127	2.81090549618155e-08	4.1260978806599e-07	8.56628981217813
SAPCD1	0.278556259290433	0.477680372294695	5.81528273852713	2.81947366048563e-08	4.13557950305039e-07	8.56335839194044
ECSIT	0.38588649490503	3.9417112211672	5.81491055802976	2.82473339546305e-08	4.1401978040677e-07	8.56156329892686
GZMB	-0.757172712608524	1.48585375139929	-5.81407543403396	2.83657051648074e-08	4.15444244949244e-07	8.55753562719042
CERCAM	-0.749664990538597	4.01370092583043	-5.81360769028989	2.84322154991884e-08	4.16107595637748e-07	8.55527994218252
ERI1	-0.320310831833293	1.70055939785146	-5.8128328822761	2.85427244252031e-08	4.17413399479984e-07	8.55154371363538
TMEM198	0.531011137796266	1.6390078901077	5.81256774242049	2.85806370951835e-08	4.17656389026561e-07	8.5502652502831
EVC2	-0.349907990848959	1.05806446053394	-5.81188752416554	2.8678127852604e-08	4.18686434077694e-07	8.54698552207852
ATP1B3	-0.564725922562003	5.20997042084664	-5.81177822495515	2.86938232318811e-08	4.18686434077694e-07	8.54645855097168
S1PR2	-0.441999876560796	2.26943574090356	-5.81149014821622	2.87352313689143e-08	4.18978901394631e-07	8.54506966046666
NOD1	-0.32488407306579	1.62857685964495	-5.81003964822165	2.89446162189719e-08	4.21718327392464e-07	8.53807713668987
MYL3	-0.234309541834169	0.468074418841151	-5.80579715613929	2.95656412553114e-08	4.30446763665859e-07	8.51763179296718
PDE4B	-0.563566148800712	1.40346179516655	-5.80208246345309	3.0120097556423e-08	4.38193793159505e-07	8.49973824724424
MCC	-0.428861255267894	1.68119283448143	-5.7998099740909	3.04642922493989e-08	4.42872672574471e-07	8.48879553864359
CALHM2	-0.534949473227354	3.11015340260492	-5.79686762260776	3.09156671711442e-08	4.49101591772821e-07	8.47463152668521
TBCCD1	-0.296262555115558	2.20100142899561	-5.79347976517772	3.14434931133205e-08	4.56431046221561e-07	8.45832890674328
SLC2A9	-0.241742391482509	0.703802972605624	-5.7915275729453	3.17516367376298e-08	4.60366471114673e-07	8.44893772542312
ZNF649	-0.380142142341126	1.40485989505145	-5.79146505214033	3.17615539961324e-08	4.60366471114673e-07	8.44863699914275
LSM7	0.594857352487218	4.53126043367966	5.79083397779599	3.18618269408362e-08	4.61268642118734e-07	8.44560164167017
TRAPPC3L	-0.0260272510302178	0.03224035144916	-5.79077735935246	3.18708383086474e-08	4.61268642118734e-07	8.4453293277184
FASTK	0.494034034424889	4.35641840470583	5.79047308308998	3.1919309515766e-08	4.61629482974695e-07	8.4438659011631
HBP1	-0.393085274420805	2.92035907532795	-5.78952698723658	3.20704837959846e-08	4.62832866161956e-07	8.43931595312224
KLHDC4	0.340480444275328	1.94144490016518	5.7895130745956	3.20727120797356e-08	4.62832866161956e-07	8.43924904842015
CSF2RA	-0.684749132098543	1.94881693193163	-5.78950928338164	3.20733193164091e-08	4.62832866161956e-07	8.43923081681481
CR1	-0.408473446496162	0.476627359700574	-5.78863189577001	3.2214152940941e-08	4.64523348032937e-07	8.43501175522236
GPR89B	0.186186213778842	0.68779993169228	5.78833036711466	3.22626922725516e-08	4.64609937236527e-07	8.43356190483799
BST1	-0.541668623263188	2.04017227912361	-5.78830027478143	3.22675403863214e-08	4.64609937236527e-07	8.43341721364943
LILRB5	-0.404821270440473	0.633215680448528	-5.78795781750552	3.23227632053615e-08	4.65063616449263e-07	8.43177063223155
WRN	-0.326485515194996	1.64222758880764	-5.78769977530257	3.2364434775303e-08	4.65321796465151e-07	8.43052997336064
CAMKK2	-0.350231242493505	3.11415313317283	-5.78541777590146	3.27352528233222e-08	4.70308456496829e-07	8.41955981255631
TGS1	-0.361639123050057	2.61589153573303	-5.7846192882833	3.28659837451903e-08	4.71841000898189e-07	8.41572196436282
PCNX1	-0.39137484866812	2.10354916302365	-5.78372610359202	3.30128240141995e-08	4.73602408004731e-07	8.41142938728975
FZD6	-0.54782888289056	3.1457649634729	-5.78173543949833	3.3342403806961e-08	4.77980907206369e-07	8.40186401526011
ZNF267	-0.342395570320968	2.01488513485102	-5.77750485673567	3.40535558225676e-08	4.87819052765795e-07	8.38154294419959
CSF1R	-0.874326562246012	3.56427402081984	-5.77595303332911	3.43181160463047e-08	4.91250053856994e-07	8.37409147010574
GGT7	0.471293789755723	3.39719233229667	5.77555105053841	3.4386974675698e-08	4.91876703402708e-07	8.37216146780697
ASIC3	0.458240186385083	0.756418792605277	5.77467085368685	3.45382224614278e-08	4.93680087967245e-07	8.36793577753535
GAL3ST1	0.706358467406277	1.89727449466866	5.773598033343	3.47234496562685e-08	4.95966184420307e-07	8.36278591884115
STX1A	0.820659949641993	3.31042673293416	5.77242360803452	3.49273335583764e-08	4.98515239019883e-07	8.35714906604694
COPS2	-0.282268885733563	3.15865861259424	-5.77181010621298	3.50343045562467e-08	4.99678361201858e-07	8.35420476801565
MRPL57	0.43703956285113	4.09739306337429	5.7707456421327	3.52206668238181e-08	5.01971291483936e-07	8.34909672763416
CFL2	-0.473295142588024	1.84923005560367	-5.76960192854807	3.54219844792686e-08	5.04473883531545e-07	8.34360910155655
PAQR3	-0.20695705114635	0.804637117643803	-5.76915643367848	3.55007051787235e-08	5.05228105413604e-07	8.34147178146947
CPNE2	-0.383973928747529	2.19710509848899	-5.76707961415682	3.58699514968239e-08	5.10010225734888e-07	8.33150943780237
UBE2L6	-0.576876715849528	5.17455557105918	-5.76697448948777	3.58887415998238e-08	5.10010225734888e-07	8.33100522724194
SIRT6	0.479177882853723	3.25755438818037	5.76518812828444	3.62095135891936e-08	5.14196068789049e-07	8.32243823303341
WDR43	-0.367935624814374	3.30727197949135	-5.76068189672451	3.70311963419864e-08	5.25483930146668e-07	8.30083530726398
KLHL7	-0.28364065958011	2.07337371461388	-5.76004681113497	3.71484567136647e-08	5.26270139912713e-07	8.29779161743387
CEP128	-0.153915104842487	0.498718845623741	-5.75989637439337	3.71762860769907e-08	5.26270139912713e-07	8.29707067259413
ASCL5	0.369770995313907	0.435532910108898	5.75980753823626	3.71927294942241e-08	5.26270139912713e-07	8.29664494501454
PTGIS	-1.17378334258704	3.44503027635202	-5.75980098437031	3.71939428850655e-08	5.26270139912713e-07	8.29661353724138
OSR2	-0.607157295508371	1.81430728364335	-5.75912737569357	3.7318862341635e-08	5.27656964226247e-07	8.29338556396915
MEOX2	-0.618342116785786	1.35484378663991	-5.75823272281749	3.74854086350346e-08	5.29629934251919e-07	8.28909872819822
DBT	-0.255344184052975	1.51992108349245	-5.75790344398568	3.75468891753556e-08	5.30116662071921e-07	8.28752106283006
WASHC1	0.553401325352439	2.02493498953162	5.75773247171458	3.75788507574592e-08	5.30186217413333e-07	8.28670191175582
TCEAL7	-0.655341873856325	2.06255716297397	-5.75742023748618	3.76372885570159e-08	5.30628947441868e-07	8.28520599814717
YIPF5	-0.359816565911215	4.02077451148071	-5.75350147324791	3.83783260956017e-08	5.40687753635665e-07	8.26643587157918
SLC35B4	-0.28821463012371	1.82324098427873	-5.75253870018132	3.8562558671264e-08	5.42893279326747e-07	8.26182569682534
PHPT1	0.42836519585568	5.34382822623273	5.75221612234444	3.86244791672548e-08	5.43329889271811e-07	8.26028117107539
BUD23	0.38371923497977	3.57426779100197	5.75208861076418	3.86489824860627e-08	5.43329889271811e-07	8.25967065267324
ZDHHC18	-0.336869645256509	2.79826911014619	-5.74994082001381	3.90640056342662e-08	5.48770927287675e-07	8.24938852565417
SH3RF3	-0.459049194736914	2.07235974960585	-5.74824360350955	3.93950431352538e-08	5.53025190354661e-07	8.24126527302343
WDR41	-0.259567905685963	2.23817086049133	-5.7479386462059	3.94548143041303e-08	5.53468071043133e-07	8.2398058521557
JMJD1C	-0.444904745570326	2.90113669994526	-5.74656679971318	3.97247928008164e-08	5.56856977567412e-07	8.23324131462483
SKIL	-0.635772066848418	3.71185776526055	-5.74499160265097	4.00370191610813e-08	5.60832844834261e-07	8.22570501603818
FGF17	0.247544618741673	0.210859063797974	5.74387324231942	4.02601495053417e-08	5.63555882904537e-07	8.22035523508736
USP9X	-0.366615166189571	3.43915975912604	-5.74234402962989	4.0567220626838e-08	5.67449189524194e-07	8.21304124564546
PALMD	-0.506510190049872	1.36341562372265	-5.74174940192945	4.06872413316673e-08	5.68722373310996e-07	8.2101975889956
AMD1	-0.335911335263598	3.21767608771451	-5.74104476572366	4.08299159480514e-08	5.70310172120539e-07	8.20682810283461
TMEM45A	-0.757508789650259	2.61754332361708	-5.74081823873579	4.08758869313133e-08	5.7054592071885e-07	8.20574493737018
PCDHGA12	-0.289223918947671	0.655896767547799	-5.74038655415158	4.0963632409039e-08	5.71364007947129e-07	8.20368086690181
SLIT3	-0.870859182073678	1.92892362385933	-5.74000053762889	4.10422512401651e-08	5.72053723575606e-07	8.20183524426001
CTSO	-0.553676320133422	4.26726507840033	-5.73967220273938	4.1109238337615e-08	5.72580449601539e-07	8.20026547531943
TNS3	-0.458683507258054	3.73237284258138	-5.73896325248657	4.1254243699327e-08	5.74192315959901e-07	8.19687619213133
PBRM1	-0.364019565445831	2.50576245969968	-5.73842660618776	4.13643393014012e-08	5.75316353219702e-07	8.19431083233507
SERPINH1	-0.78066222559563	6.00128597845809	-5.73667794099949	4.17250836331681e-08	5.79922477058865e-07	8.18595272057588
RARB	-0.465962711906069	1.77951260275965	-5.73513978595448	4.20449422555225e-08	5.83954222785448e-07	8.17860221424397
RAB26	0.95202445991947	1.91657320206395	5.73394928959137	4.22941502689548e-08	5.86999703414347e-07	8.17291401053221
MAMDC4	0.598188597674113	1.45607367862396	5.73306197109355	4.24808325912697e-08	5.89063262141414e-07	8.16867491480401
ADAMTS7	-0.521539922392556	1.48213898275443	-5.73291060484775	4.25127587773558e-08	5.89063262141414e-07	8.16795181867288
MXRA8	-0.924887840135585	5.46048548545926	-5.73273528565905	4.25497664465233e-08	5.89063262141414e-07	8.16711431242638
MILR1	-0.694534400801989	2.04188866098179	-5.73267271416858	4.25629821250514e-08	5.89063262141414e-07	8.16681541031086
UTP11	-0.27369240657951	3.04684226293297	-5.73231408475403	4.2638805443904e-08	5.89696483469958e-07	8.16510229115953
TRPC3	-0.0725272514232373	0.132353624675684	-5.73179717413216	4.2748325841741e-08	5.90794515914294e-07	8.16263321427281
RGS18	-0.454223935708237	0.799266937201555	-5.7315488168707	4.28010443009163e-08	5.90910754487008e-07	8.16144696394174
ATG4D	0.432816204531715	3.05574949948396	5.73147370952388	4.2816999751468e-08	5.90910754487008e-07	8.16108822907559
SYNPO2	-0.951541214804739	1.87855641400628	-5.72982381560973	4.31689662217504e-08	5.95349224032874e-07	8.15320865340817
NPAT	-0.341748015377654	1.78029877011108	-5.72923229591363	4.32958408580739e-08	5.96679364067243e-07	8.15038404422434
CDH5	-0.618873673528574	2.93163867698996	-5.7285877468677	4.34345048351339e-08	5.98169996012508e-07	8.14730643607348
SLC31A2	-0.282206417013857	0.694646854099772	-5.72776149631991	4.36128941119777e-08	6.00052963161525e-07	8.14336157908639
SPAG9	-0.393453630633272	3.01929621101289	-5.72767122621053	4.36324269781416e-08	6.00052963161525e-07	8.14293061619021
LDLRAD4	-0.440243653509303	1.55881906974975	-5.72733484355937	4.37052896312852e-08	6.00633801653212e-07	8.14132471611486
BLOC1S1	0.457926010325585	4.34529520527582	5.72687763154377	4.38045154830803e-08	6.01575877548101e-07	8.13914207599583
ARPC2	-0.42406898445221	5.62471817180722	-5.72590227134699	4.40169285064383e-08	6.04069968467293e-07	8.13448629397127
CD180	-0.577851643879529	1.0682882289575	-5.72307644809318	4.46380353617213e-08	6.11735638629212e-07	8.12100055700508
MYH10	-0.670184784297201	3.10804781917173	-5.7230319606534	4.46478817509884e-08	6.11735638629212e-07	8.12078828480105
ATXN1L	-0.370459782112739	2.72668950610108	-5.72293619183002	4.46690854376132e-08	6.11735638629212e-07	8.12033132683562
CHST15	-0.645012885251412	3.01777529615387	-5.72219246735022	4.48340851379624e-08	6.13566813426784e-07	8.11678284543262
HOOK3	-0.382802110584189	2.14529045394623	-5.72015295875081	4.52896260147494e-08	6.19368797611751e-07	8.10705348661661
PPP1R37	0.482583352788013	2.97699501961906	5.71967800263558	4.53963592361087e-08	6.2039581949779e-07	8.10478807411282
NR2F2	-0.554639694471514	3.78366400899618	-5.71946548374361	4.54441965688736e-08	6.20617088378955e-07	8.10377445775268
STARD8	-0.438584407683369	1.48153380901145	-5.71787050176402	4.58047983975747e-08	6.25106403183603e-07	8.09616795205328
CD226	-0.189648866543475	0.279490867207411	-5.71465657334932	4.65399384422181e-08	6.346973107026e-07	8.08084503596189
RTN4	-0.378522368231758	5.45125821047724	-5.7098604035526	4.76584907310759e-08	6.49458474842459e-07	8.05798943185771
DUSP11	-0.27251908289268	2.764203770828	-5.70973302752293	4.7688552535472e-08	6.49458474842459e-07	8.0573826138397
TANGO6	-0.227866954980686	1.48897262702763	-5.70885466752747	4.78963580798196e-08	6.51835862805927e-07	8.05319836725581
NPRL2	0.343792129902985	2.58632303823183	5.70853319490949	4.7972634292505e-08	6.519823795499e-07	8.0516670765651
BCL2	-0.575716475833465	1.42558487062556	-5.70852906275707	4.79736155061193e-08	6.519823795499e-07	8.05164739400634
MYH11	-1.27169930312546	3.22709257954002	-5.70804768204705	4.80880576988734e-08	6.53085110479644e-07	8.04935451397169
CCR8	-0.330033466882471	0.456230133929334	-5.70622125232876	4.85247006880648e-08	6.58559103940235e-07	8.04065618491874
CD96	-0.601153865532328	1.10499315539146	-5.70550291396097	4.86974931361021e-08	6.60447121640455e-07	8.03723563455956
IGFBP4	-0.734634840651519	8.35735816461852	-5.70507339556616	4.88010986904799e-08	6.61394848941949e-07	8.03519051388216
SP3	-0.384303480656525	3.04699695004803	-5.70347732578008	4.91879834363455e-08	6.6585878385485e-07	8.02759186234377
RAB3IL1	-0.591313912909229	2.82468922042009	-5.70343461588208	4.91983773293395e-08	6.6585878385485e-07	8.02738854675135
GAL3ST4	-0.575750480931701	2.17430748575134	-5.70324071858387	4.92455912371513e-08	6.66038130863292e-07	8.02646553384786
MYO9A	-0.264843297945778	1.18421840993216	-5.70228056773415	4.94800410415066e-08	6.68442838487763e-07	8.02189522502261
PHLDB1	-0.53023044624612	2.58043174074907	-5.70223350460231	4.94915609343854e-08	6.68442838487763e-07	8.02167121844646
AP3S1	-0.363948485468188	4.05022667782827	-5.69894525594298	5.03029672862396e-08	6.78934268031965e-07	8.00602324776095
MPND	0.341103193095248	3.39656208440283	5.69848260825972	5.04181684650808e-08	6.8002111538425e-07	8.00382211437782
NINJ2	-0.581413287483296	2.05435273101546	-5.69797065297042	5.05459480396318e-08	6.81276004814584e-07	8.00138653278048
NR2F1	-0.664078484799788	2.72647896271207	-5.69711562376106	5.07600620599195e-08	6.83692017209534e-07	7.99731914029875
TRPT1	0.360708158258231	3.53557992374368	5.69645289914551	5.09266293722386e-08	6.85464741673967e-07	7.99416683126502
BGN	-0.905387782757021	8.66059450249027	-5.6960950939802	5.10167810795769e-08	6.86207197360482e-07	7.99246500288304
LILRB1	-0.498259824888517	1.05448316458373	-5.69527658608626	5.1223597312532e-08	6.88516769634041e-07	7.98857220867594
CD2	-0.984638754827168	2.78176608438736	-5.69498777154229	5.12967688671793e-08	6.89028037160447e-07	7.98719870812454
ANKRD24	0.339790276640319	0.636361372840278	5.69437654477651	5.14519610708231e-08	6.90639567802814e-07	7.98429208493444
NOTCH3	-0.678973742841237	4.18897251994626	-5.69259654175443	5.1906527868241e-08	6.96163128678553e-07	7.97582868425896
WDR90	0.448965011834149	1.88502998599529	5.69247763365685	5.19370334078586e-08	6.96163128678553e-07	7.97526337489652
TNIP3	-0.16232572471714	0.194010826876537	-5.6923160983023	5.19785029260165e-08	6.96163128678553e-07	7.97449542119647
AATK	0.717716223551072	1.82294782484872	5.69221117888163	5.20054552809178e-08	6.96163128678553e-07	7.97399663273737
KIFC2	0.753769191889444	2.41057774244706	5.69166763638555	5.21453027131929e-08	6.97559025585557e-07	7.97141272420106
PSME4	-0.330466757539533	3.04659747408435	-5.69134707509195	5.22279518153154e-08	6.97992382424569e-07	7.96988890929245
HRH2	-0.303650382895948	0.530974442477479	-5.69126597582712	5.22488816174222e-08	6.97992382424569e-07	7.96950340644001
HCRT	0.199811657416628	0.167177346442439	5.68996571776912	5.2585569031637e-08	7.02011977045224e-07	7.96332318180493
MMP24OS	0.401970806004472	3.59601487914901	5.68912294226128	5.28049281455417e-08	7.04392517572986e-07	7.95931792107181
SMIM32	1.12744443235051	1.3461821434653	5.68900489696801	5.2835724509197e-08	7.04392517572986e-07	7.95875694733447
FAM3A	0.395726162586395	3.39225788401916	5.6866848513113	5.34445673499828e-08	7.12025414606327e-07	7.94773326105631
KIF2A	-0.393460491695913	2.48802701582263	-5.68609441503216	5.36006052239084e-08	7.13409324754855e-07	7.94492829590867
DOCK8	-0.610215791120343	1.69830891241653	-5.68601661302714	5.36211995659913e-08	7.13409324754855e-07	7.94455869945354
G3BP1	-0.346684277104185	3.64570222507676	-5.68451523307787	5.40201357863899e-08	7.18229751123317e-07	7.93742710845963
FDX2	0.33721054738168	1.28410323055702	5.68284280475867	5.44679376529104e-08	7.23692903327389e-07	7.92948454828757
SPACA4	0.619990233197741	1.01454711808597	5.68232168863074	5.46082092499992e-08	7.25065397157572e-07	7.92701003235047
FBN2	-0.234178343062063	0.327255464594454	-5.68069491680772	5.50483713019706e-08	7.30240754465694e-07	7.91928631640882
IL21R	-0.455603550708195	0.7333983326864	-5.68060624417804	5.50724632020173e-08	7.30240754465694e-07	7.91886535291857
FGF10	-0.477256115178377	0.646034996426826	-5.67879408887971	5.55670798701867e-08	7.3630135360421e-07	7.91026333011801
STK17A	-0.469831416312368	3.11001651595741	-5.67862707149585	5.56128841437247e-08	7.36410716369065e-07	7.90947061867839
ASNSD1	-0.254601982824861	3.92751648281292	-5.67801274693454	5.57816794606858e-08	7.38147446628549e-07	7.90655499880383
ATP5MC2	0.366643294993795	5.74791788124459	5.67779746935269	5.5840948749758e-08	7.38433476690158e-07	7.90553332998484
RCN2	-0.352165282374627	2.4700426050566	-5.67524402133237	5.65486646028923e-08	7.47288316393074e-07	7.89341714372073
SELENOO	0.509232160380382	3.50214244772527	5.67352267758251	5.70306923097748e-08	7.53150779048481e-07	7.88525142025726
EDIL3	-0.878745687620422	3.46860670099644	-5.67315654011959	5.71337384472938e-08	7.5400386587475e-07	7.88351475314835
SASH1	-0.475207438248218	1.94451661196929	-5.67145546818246	5.7614881465781e-08	7.59842259869154e-07	7.87544721640449
DOCK9	-0.434767797711307	2.58102883748603	-5.6705443669953	5.78742097504345e-08	7.62303094501741e-07	7.87112689108591
CAPN10	0.394339688954761	2.02003176479356	5.67052681727073	5.78792161395693e-08	7.62303094501741e-07	7.87104367719932
SFRP4	-1.33808100862341	5.25857606115309	-5.67028586566656	5.79479949286372e-08	7.62696730567452e-07	7.86990119734945
DPH7	0.395160636351133	2.43521354861185	5.66662292637975	5.90034570957296e-08	7.76067603691719e-07	7.85253734461604
USP34	-0.484952339124989	2.01446417710422	-5.66489376356022	5.95082138848824e-08	7.82182025801895e-07	7.84434306462436
COL4A5	-0.502811397833271	1.33527455042499	-5.66419178373778	5.97143296031975e-08	7.84365517647894e-07	7.84101696144057
SNX16	-0.332989039469276	1.59350036525213	-5.66354156023385	5.99058708836306e-08	7.86354775032717e-07	7.83793634063465
NMD3	-0.315271641967317	3.50897296876962	-5.66270674415188	6.01526694369214e-08	7.89066220954826e-07	7.83398151463118
SRGAP2B	-0.139984690523695	0.367569572657596	-5.66237063114757	6.02523155775047e-08	7.8984502726634e-07	7.83238933842853
ZNF414	0.459540699823254	2.13196209202611	5.6620836832645	6.03375135447005e-08	7.90433519121657e-07	7.83103010994489
C5AR1	-0.80595137316327	3.0762834728905	-5.65945080278615	6.1124760205509e-08	8.00212064345952e-07	7.81856075913299
FAM98C	0.402906174688108	2.48423146196835	5.65820779226177	6.1499906824924e-08	8.04586172610797e-07	7.81267522902884
MVK	0.335431093671864	1.84241906146077	5.65798316080749	6.15679412997187e-08	8.04939264552523e-07	7.81161171618467
CCN1	-1.17739828148013	6.20953478025159	-5.65756051504517	6.16961480906083e-08	8.06078054766768e-07	7.80961078727818
UTS2B	-0.0632754805549835	0.0837864068482063	-5.65661089253248	6.19851620781552e-08	8.09314922446539e-07	7.80511536981273
C4orf3	-0.348928615001451	5.37403463504138	-5.65631805520199	6.20745525766068e-08	8.09942814757043e-07	7.80372921172581
DOHH	0.458980055441253	2.75510661932814	5.65481334766741	6.25358645732349e-08	8.15419441586243e-07	7.79660739007634
ARL6IP4	0.311474873359693	0.874919655708504	5.65372101805411	6.28728469336895e-08	8.19268705127299e-07	7.7914381784958
C11orf95	-0.372540070768626	2.14408698791334	-5.65038559265645	6.3912839451391e-08	8.3226739341383e-07	7.77565824562408
UACA	-0.489456645456738	3.15616386406622	-5.64896690533145	6.43602669597958e-08	8.37537621332818e-07	7.76894835802055
PXK	-0.416168669495544	1.9984503412244	-5.64569408189918	6.54041602174534e-08	8.50008897038274e-07	7.75347347691669
NEPRO	-0.222230293001663	2.74542126574108	-5.64567656198948	6.54097926050158e-08	8.50008897038274e-07	7.75339065415132
SCAF8	-0.341725978477696	2.70111816942932	-5.64555574010783	6.5448647928601e-08	8.50008897038274e-07	7.7528194914952
CD8A	-0.83057080882712	1.8023918512492	-5.64439457814238	6.58232197176083e-08	8.54067983455016e-07	7.74733074534676
SPRY1	-0.622531335564241	3.91694533700401	-5.64431709546285	6.58482887656919e-08	8.54067983455016e-07	7.74696451675395
TAF4B	-0.35879473797766	1.09943966536713	-5.64210170393074	6.65690246451689e-08	8.62845434445742e-07	7.73649473790976
ENDOG	0.520008979254739	2.03144938565678	5.64137170097069	6.68082012716776e-08	8.65373603130033e-07	7.73304541570727
SLC35A5	-0.322933354243331	2.71358187772706	-5.64122370117363	6.68567938718783e-08	8.65431408991026e-07	7.73234614225351
SH3GLB2	0.50062261506047	3.87504944224831	5.64093679493757	6.69510918325675e-08	8.66080383857837e-07	7.73099059579661
RCN3	-0.818526884841374	4.87809779872788	-5.63991513949474	6.7287937446391e-08	8.69864035109542e-07	7.72616396306226
ANKRD50	-0.519121722961384	2.43039288268713	-5.63900833890061	6.75883013391396e-08	8.73171394968292e-07	7.72188044533659
RARRES1	-1.11157237933032	4.23067087231255	-5.63676340375233	6.83375487275387e-08	8.81839594971998e-07	7.71127792438685
HSPA12A	-0.396078837782338	1.21698983498909	-5.63672868027633	6.83492011808392e-08	8.81839594971998e-07	7.71111395296446
TUBA1B	-0.473354975328634	5.5558828676038	-5.63512988060896	6.88878314369637e-08	8.88204643202035e-07	7.70356484311617
PTPN9	-0.319747094721814	2.81578590781387	-5.63136427121904	7.01728904066779e-08	9.04179076061341e-07	7.68579045033716
SERGEF	0.359429823563302	2.49222206065675	5.63094996585321	7.03156989753644e-08	9.05424276169319e-07	7.68383534934925
TEAD2	-0.584036143369217	3.35746324123389	-5.63032619533372	7.05312445851079e-08	9.07603830418997e-07	7.68089197205171
NOP53	0.543106088564492	5.92981171089048	5.62875636783131	7.10765630618303e-08	9.1402129718397e-07	7.6734854418445
PAG1	-0.474039031397565	1.61181641077398	-5.62696988019423	7.17021551593615e-08	9.21461969089278e-07	7.66505842708482
PALM2-AKAP2	-0.0574424438638521	0.0828590127167063	-5.62620458220561	7.19717898238941e-08	9.2432139504675e-07	7.66144901457185
MT-CO3	0.636767089630899	12.7273154661818	5.62574572327589	7.21339326346887e-08	9.25797482263665e-07	7.65928503775372
HOXD8	-0.337095688846836	1.09549846690952	-5.62528589794565	7.22967748714128e-08	9.27280609550867e-07	7.6571166253155
STPG3	0.218691479837642	0.273860248544929	5.62435223922872	7.26285257287782e-08	9.30926809194164e-07	7.65271411776032
MMP16	-0.308115072713347	0.625104212797702	-5.6241316436376	7.27071254347912e-08	9.31325562966486e-07	7.65167401058738
CLIP1	-0.377522750502421	2.43692930675095	-5.62388219411999	7.27961060967193e-08	9.31856681894753e-07	7.65049789113831
CCDC50	-0.382038277335771	3.3966374972698	-5.62350437716233	7.29310790659314e-08	9.32975467424646e-07	7.64871660565859
KERA	-0.235369241351532	0.366628681840031	-5.62153951711211	7.36369651964905e-08	9.41391476185381e-07	7.63945425147243
DDX21	-0.499334707599507	4.31298717169039	-5.62132436360003	7.37146644096352e-08	9.41770868884271e-07	7.63844015285371
PURG	-0.0841855521864476	0.177933903572893	-5.62117818615867	7.37674997118423e-08	9.41832315656861e-07	7.63775117939778
FBXW4	0.377857446497988	3.84475153834077	5.620030331481	7.41836752829626e-08	9.4652963954078e-07	7.63234146178317
MRPS26	0.497999181905514	4.81773780341136	5.61698862780211	7.52976225391618e-08	9.60118124587453e-07	7.61800991666885
MTHFD1L	-0.416175502856041	2.84221556536376	-5.61626839438665	7.55637727768343e-08	9.62885736144572e-07	7.61461718794212
CRIM1	-0.560716044495333	3.81659235962475	-5.61572875984186	7.57637876498658e-08	9.64807558182804e-07	7.61207538412798
ACVRL1	-0.473769028427622	3.03803211145507	-5.61502311830845	7.60261131756981e-08	9.67519860797284e-07	7.60875190301183
YTHDF3	-0.381037650191025	3.46830597770852	-5.61447379447116	7.62309408034133e-08	9.69497393058196e-07	7.60616485756826
TRIM44	-0.289731319277339	3.03753164868352	-5.6141305093341	7.63592158744452e-08	9.7049940538804e-07	7.60454824182296
TMEM47	-0.719914151130114	3.21586045452377	-5.61281233852419	7.6853737628257e-08	9.76151974499837e-07	7.59834127865461
PRR26	0.306445622638381	0.738328222825198	5.61207592660966	7.71313686131943e-08	9.79044187620293e-07	7.59487412206874
RASAL2	-0.399590241388113	2.04404502948604	-5.61138719757345	7.73919092626243e-08	9.81715868401892e-07	7.59163174887356
MAMDC2	-0.559608465526047	1.07383137048885	-5.61122805113396	7.74522352299938e-08	9.81846014929159e-07	7.59088256417668
NCOA4	-0.389223223567644	5.29150166357201	-5.6105225045027	7.77202329799429e-08	9.8460690501916e-07	7.58756136742562
DLAT	-0.340557672799721	2.95098717914896	-5.61027343059477	7.78150583776371e-08	9.8517179460545e-07	7.58638897872791
AMMECR1L	-0.283679309211389	3.04016141371336	-5.60944605557985	7.81308617068155e-08	9.88531825117651e-07	7.58249478961788
P3H1	-0.485755487313428	3.16588201700598	-5.60915611595652	7.82418255764415e-08	9.8929751217253e-07	7.58113023049254
CXCL9	-1.30556743669819	2.69907332086004	-5.60877879020901	7.83864638350656e-08	9.90487720534453e-07	7.57935447404354
KAT6A	-0.389291598950623	2.48266482023874	-5.60841222761011	7.85272263759133e-08	9.91627454255013e-07	7.57762944968175
PSMD5	-0.319577852260453	2.9958244422872	-5.60789667959241	7.87256181975387e-08	9.93492984859673e-07	7.57520343944555
TSSK6	0.27295039331889	0.93248167057001	5.6069135872715	7.91052868375047e-08	9.97642302360325e-07	7.57057773635902
KDM2A	-0.356943928367637	3.73010639621954	-5.60627564870397	7.93526137775968e-08	9.994921970528e-07	7.56757637029303
MBD5	-0.207968781123129	1.12091481081456	-5.60627233383419	7.93539009133246e-08	9.994921970528e-07	7.56756077514741
IRF4	-0.574713889335486	0.780160340411116	-5.604348637411	8.01043055801182e-08	1.0082962366699e-06	7.55851162161183
MARCH1	-0.435125667754396	1.06768464135488	-5.60390860904687	8.02769254242047e-08	1.00982090089421e-06	7.55644201000953
ATP6V1A	-0.343603541396661	3.882783079769	-5.60255799913189	8.08090315587716e-08	1.01553915912057e-06	7.55009030695382
CLTC	-0.388916003930466	4.99999494220945	-5.6024921216102	8.08350735499059e-08	1.01553915912057e-06	7.54978052252408
CREB1	-0.311500189761157	2.39976248552801	-5.60042128738679	8.16578847108312e-08	1.02521944754425e-06	7.540043852607
CD44	-0.614339787514806	5.17324605851049	-5.59925398854941	8.2125290112765e-08	1.03042806423636e-06	7.534556530941
TMEM259	0.511897799592919	5.1102246929537	5.5961763659713	8.33701811446517e-08	1.04537891459576e-06	7.5200928132921
CCL11	-0.785562109922962	1.71814901952462	-5.59585862536587	8.34997511095145e-08	1.04633458083622e-06	7.51859985996944
PLEKHH1	0.519004502181327	1.42687866178913	5.59560325656351	8.36040292843977e-08	1.04697229776266e-06	7.51740001268141
GPX7	-0.58601101912335	3.04675601382552	-5.59470263502691	8.39728083158651e-08	1.05091942813174e-06	7.51316875530725
TXNDC5	-0.459828465523955	1.39327410591506	-5.59049269928574	8.57178324362036e-08	1.07201294916015e-06	7.49339608282563
MACROD1	0.605463138751829	2.99236290527947	5.59037387501217	8.57675955959554e-08	1.07201294916015e-06	7.4928381540235
ITCH	-0.346088401021324	3.31933678221359	-5.58980186089872	8.6007548018458e-08	1.07432740394266e-06	7.49015242748751
CWC22	-0.286252613179915	3.2012065663955	-5.58926456682177	8.62335328332128e-08	1.07646455276393e-06	7.48762989203073
SCPEP1	-0.605782356881703	4.01166801549839	-5.58866256002468	8.64874244916468e-08	1.07894712576698e-06	7.48480373694544
WDR47	-0.369384418905427	2.08431763817493	-5.58610182884789	8.75755731840194e-08	1.09182744164768e-06	7.47278459345475
GIMAP8	-0.642254650617953	1.96769309422181	-5.58571843792093	8.77396364364919e-08	1.09317789717665e-06	7.47098542368746
FOXO3B	-0.174645720654018	0.455912103783954	-5.58535169868798	8.78968548138231e-08	1.09412687689462e-06	7.4692644766865
PRF1	-0.619954235467342	1.84131037331754	-5.58528055471221	8.79273855482084e-08	1.09412687689462e-06	7.46893063814988
SH2D1A	-0.625260839766197	0.940074127422022	-5.58463827330625	8.82034834088111e-08	1.09686652703246e-06	7.46591690718803
C1QB	-1.03525269110589	6.34708776078981	-5.58321836196895	8.88168693054388e-08	1.10328078187385e-06	7.45925521089876
PLPP4	-1.02046849721133	2.61516738284839	-5.58313927041231	8.88511581672249e-08	1.10328078187385e-06	7.45888417720316
EPSTI1	-0.716145289408376	3.05441587769785	-5.58305419784833	8.8888054426632e-08	1.10328078187385e-06	7.4584850895161
MAP1A	-0.568288562928718	2.13362463861716	-5.58283412925032	8.89835683432091e-08	1.10376771586254e-06	7.4574527354721
ZC3H13	-0.362185360030371	2.85813808837958	-5.58112914781026	8.97269659795165e-08	1.11228541708236e-06	7.44945552779822
ARCN1	-0.311340097477241	5.51844738873685	-5.57869770494387	9.0797611812652e-08	1.12484647205175e-06	7.43805378383767
SMIM22	0.857798964171045	4.76509573807845	5.57848848300977	9.08903199296885e-08	1.12528413140222e-06	7.43707284210756
SCAND1	0.729607801081714	4.46878785329847	5.57799169202972	9.11108229055314e-08	1.1270696388253e-06	7.43474372860514
MAPKAP1	-0.242174088346847	3.44309325660118	-5.57790471952998	9.11494797397849e-08	1.1270696388253e-06	7.43433598875991
SURF2	0.494223216658369	3.94030153497994	5.57774542552693	9.12203229814862e-08	1.12723487964078e-06	7.43358920651731
PPFIA3	0.582908195343943	1.40963144803998	5.57644587560811	9.18002870863006e-08	1.1336872985198e-06	7.4274973712034
SLC16A11	0.564225779719367	0.885347660442588	5.57611465008878	9.19486814516437e-08	1.13480528127639e-06	7.42594485922443
ANKRD40	-0.297425784631855	3.29835956681201	-5.57570088571025	9.21343836105752e-08	1.13638201068364e-06	7.42400556298007
CCL21	-1.72180737115883	4.62141597358135	-5.57538357622385	9.22770437578052e-08	1.13742621315796e-06	7.42251841435386
TNFAIP3	-0.746669135745859	3.55661972770604	-5.57490427824973	9.24929418239419e-08	1.13937128273199e-06	7.42027217826705
CAMK4	-0.325618879443292	0.665254568020514	-5.57158249284839	9.40028406941043e-08	1.15724401057883e-06	7.40470826886649
TAF12	-0.300542471965902	3.08381987600895	-5.56928448486068	9.50614420706394e-08	1.16836189974928e-06	7.39394493687656
MTOR	-0.309101619706605	2.40055613231072	-5.5692600366595	9.50727667240911e-08	1.16836189974928e-06	7.39383044378251
SFMBT2	-0.388913760275851	1.09913890735653	-5.56923432820772	9.50846765590662e-08	1.16836189974928e-06	7.39371004919927
MYO9B	-0.39659597810328	3.60712764409154	-5.56898102303137	9.52021019782175e-08	1.16907227419839e-06	7.39252382292272
ZDHHC1	0.388220061811632	2.80251736987583	5.56845047433662	9.54485089832122e-08	1.1713646493553e-06	7.39003938862651
RASL12	-0.578295104573012	2.35806782684086	-5.56744919875053	9.59152369786446e-08	1.1763562929257e-06	7.38535109896915
HTRA3	-1.07742127044702	5.6744052058571	-5.56701191528582	9.61197677364235e-08	1.17812797817438e-06	7.38330378276634
SIGLEC7	-0.448423839439702	0.977679345002197	-5.56688116023299	9.6181008498658e-08	1.17814225962972e-06	7.38269162273619
PTPRO	-0.278029889592376	0.60092266257916	-5.56627025062087	9.64676407673959e-08	1.18091566984357e-06	7.37983164030196
NDUFB7	0.523448232148533	6.78161480380499	5.56486198196353	9.71315660157867e-08	1.18830139808833e-06	7.37323963973702
CCDC8	-0.632576004910968	2.7739940930933	-5.56313695983281	9.79509047754968e-08	1.19757805084306e-06	7.36516651800314
IL1RAP	-0.537704004340232	1.73981662287704	-5.56178860245443	9.85960324565141e-08	1.20457391110759e-06	7.35885740163998
XRCC5	-0.347845125339954	5.688847371255	-5.5616684154922	9.86537373831343e-08	1.20457391110759e-06	7.35829508483982
BRAT1	0.492334155755097	3.22900622628132	5.5615567673299	9.87073721457293e-08	1.20457391110759e-06	7.35777272594737
YBX1	-0.403049478661785	7.32901902499765	-5.55891295564313	9.99857857786995e-08	1.21941619708089e-06	7.34540547473205
RBMXL1	-0.327599680650069	2.15808932917862	-5.55652810397094	1.01152835767853e-07	1.2328826987218e-06	7.33425309508303
CDC5L	-0.280441047991452	3.04242307651489	-5.55564285044971	1.0158941840911e-07	1.23743483504413e-06	7.33011419426834
GLI4	0.557580646236879	2.31078691636882	5.55498248188713	1.0191629130319e-07	1.24064580307068e-06	7.32702701570227
RIPK2	-0.512350160920719	3.10218461803267	-5.55292185135517	1.02942887605543e-07	1.25236536528059e-06	7.31739534708693
H6PD	-0.500313861535763	3.90361956541537	-5.55244550825295	1.03181632013616e-07	1.25449162146251e-06	7.31516920797355
DECR2	0.53429284671949	2.62696059814465	5.55223447183813	1.03287576705146e-07	1.25500165227052e-06	7.31418299406194
CBLB	-0.345060148826161	2.25715828784356	-5.55177027092805	1.03520989068183e-07	1.25652778524114e-06	7.31201378532778
POLRMT	0.414251333493812	3.2943804245637	5.55172987845195	1.03541323795303e-07	1.25652778524114e-06	7.31182503743715
SRP72	-0.324511304749338	4.27739527060663	-5.5513594322054	1.0372799897063e-07	1.25706382518743e-06	7.31009404308152
SCRN2	0.456622930462713	3.59123155852831	5.5513028273325	1.0375655220281e-07	1.25706382518743e-06	7.3098295510127
ANXA6	-0.676436948018523	5.1138539660711	-5.55126072525309	1.03777794756945e-07	1.25706382518743e-06	7.30963282594906
PREX1	-0.654207989421968	2.78526657891294	-5.55066200844044	1.04080336439718e-07	1.25995029501192e-06	7.30683538991172
SIRT1	-0.363922508417992	2.51719151950729	-5.54986128494385	1.04486301479712e-07	1.26408442832735e-06	7.30309442875344
TFEC	-0.383664702950231	0.711509392522237	-5.54954797861485	1.04645567446571e-07	1.26523071713607e-06	7.30163077122535
ZNF217	-0.563913838541108	3.22987829546263	-5.54851463931437	1.05172536009167e-07	1.27081860978174e-06	7.29680377913943
PHKA2	0.348777788103876	2.30627051299529	5.54746939822375	1.05708208997815e-07	1.27650473316265e-06	7.29192182709195
RNF11	-0.419516466607601	4.65797548811815	-5.54697485996662	1.059625808436e-07	1.27878902949159e-06	7.28961223658794
ULK3	0.481281832771296	3.59510415593936	5.54571973808508	1.06610853656436e-07	1.28582131061277e-06	7.28375121503656
FBXL3	-0.328791587546867	2.92219212547095	-5.54340635308434	1.07815879697509e-07	1.2995557570669e-06	7.27295085934865
CCR2	-0.572127089333812	1.01696107796493	-5.54198184604404	1.08564498052005e-07	1.30764145122227e-06	7.26630191350178
COL27A1	0.560405137353568	2.131701700786	5.54187650963078	1.08620056297031e-07	1.30764145122227e-06	7.26581029866611
FSCN2	0.295002545906199	0.625847633003261	5.53929015773473	1.09992930922994e-07	1.32335666768763e-06	7.25374159576054
HNRNPR	-0.30595021719152	3.87859899765287	-5.53841979461485	1.10458730186557e-07	1.32814601942892e-06	7.24968109992454
RNASEH1	-0.299791101120711	2.52175968390594	-5.5367778501814	1.11342710382461e-07	1.33795459148924e-06	7.24202216453279
EPHA3	-0.778332124546894	2.10483861553078	-5.53662246154448	1.11426724324625e-07	1.33806802605528e-06	7.24129742811103
SLC25A39	0.396239589978869	5.29594527514312	5.53650807128527	1.11488611216885e-07	1.33806802605528e-06	7.24076391818958
DOCK7	-0.320426928981005	2.031412074658	-5.53623768076308	1.11635030050925e-07	1.33900585585853e-06	7.23950286210391
SAMD9L	-0.652456418942104	2.57616958389665	-5.53567215593536	1.11941873693301e-07	1.34186557762795e-06	7.23686548785679
CTDSPL2	-0.292067187458136	2.03897797732568	-5.53551790406375	1.12025710774622e-07	1.34205022235865e-06	7.23614615342729
POLE3	-0.330952371831634	4.33053188963261	-5.5344320673705	1.12617607818161e-07	1.34831740349326e-06	7.23108288436157
PLXNC1	-0.619028077521749	2.14034776651679	-5.53410502116958	1.12796480261804e-07	1.34963500574389e-06	7.22955799983526
UVRAG	-0.308805240281234	2.37251006882294	-5.53242580245307	1.1371927649854e-07	1.35984678744687e-06	7.22172946975958
PSD3	-0.408390171989246	1.70505647405408	-5.53165804888214	1.1414363753868e-07	1.36371762491957e-06	7.21815074882486
LBH	-0.66070718598543	4.91768505334004	-5.53158867613563	1.14182058034671e-07	1.36371762491957e-06	7.21782739949824
IPO7	-0.393879862557539	4.21680300665606	-5.53139806826045	1.14287686800949e-07	1.36414840283226e-06	7.21693898263314
ARL2BP	-0.323343843571072	1.90967926423492	-5.53028572656236	1.14906015647007e-07	1.3706945698622e-06	7.21175482146218
CCDC57	0.390607835714779	1.84665526723675	5.52983210508914	1.15159110999489e-07	1.37287861751427e-06	7.20964088955381
PEMT	0.778753824379701	3.43279814610305	5.52880691354587	1.15733116252847e-07	1.37888344036123e-06	7.20486381638495
C5orf51	-0.31178203999264	2.73049135506283	-5.52763248678448	1.16394110176106e-07	1.38591675450128e-06	7.19939211305075
CAPZB	-0.40276487165962	6.38360110611991	-5.5270829560742	1.16704662340494e-07	1.3887713186647e-06	7.19683210508064
MBLAC1	0.355210930872117	1.10065351045763	5.52490609626797	1.17942820051792e-07	1.40265412009441e-06	7.18669287332103
CDC42	-0.362078234495275	5.89794947358077	-5.52431136153385	1.18283317759253e-07	1.40585099671316e-06	7.18392324262327
CYTH4	-0.565069725200865	1.84438373759416	-5.52322312818103	1.18908838661942e-07	1.41242957904261e-06	7.17885596837682
EPN1	0.439334749854014	3.37282671931481	5.52298135600026	1.19048247914334e-07	1.41248533524741e-06	7.17773026958691
ABHD12	0.334006992132084	4.63075395226518	5.52296517647897	1.19057582946508e-07	1.41248533524741e-06	7.17765493846106
PPP4R2	-0.316534307932434	3.18764740010238	-5.52266882258406	1.19228695461976e-07	1.41366018543217e-06	7.17627515527065
C5orf63	0.217010712542766	0.761202859568345	5.52199703745162	1.19617468233038e-07	1.41741279124961e-06	7.17314760702868
ZRANB1	-0.316796769401059	1.84644187565737	-5.52158855456313	1.19854468291455e-07	1.41936351308195e-06	7.17124601287411
KIDINS220	-0.417239771051941	2.92596596498465	-5.52124733447616	1.2005279395765e-07	1.42085415950722e-06	7.16965761987306
BRCA2	-0.188294711315729	0.538441769661614	-5.51652431195209	1.22831047627691e-07	1.45285867010052e-06	7.14767880683385
SERTAD2	-0.477533007726619	2.78115553515457	-5.51596367260648	1.23164972740535e-07	1.45593024738676e-06	7.14507071724345
VCAM1	-0.886732239288991	3.22583166440405	-5.51537986297194	1.23513639872744e-07	1.45917228406289e-06	7.14235503655921
ZNFX1	-0.385353712187299	3.52717242154691	-5.51314882192495	1.24854973698748e-07	1.47413057748715e-06	7.13197885564186
SCX	0.740525628487299	1.47924386222405	5.51298893923821	1.24951641366083e-07	1.47425805257802e-06	7.13123538198293
TMEM141	0.580948486270048	5.34501531440606	5.51288236140127	1.2501612061788e-07	1.47425805257802e-06	7.13073979063903
FAM78A	-0.569417256149843	1.45623523104217	-5.51220804244023	1.25424834627342e-07	1.47818896146443e-06	7.12760433489202
BIRC2	-0.346850999049436	3.87790026365495	-5.51184907933734	1.25642938567764e-07	1.47987007102247e-06	7.12593533367516
FUT11	-0.342071541170839	2.61822848536951	-5.51163722144301	1.25771835829734e-07	1.48049908310739e-06	7.12495033472139
IL10RA	-0.713092157220312	2.34931371695802	-5.51035637710698	1.26553871698095e-07	1.4888110245179e-06	7.11899582043788
CHAMP1	-0.333592839088369	2.32394126548912	-5.50992804076861	1.26816455011793e-07	1.49100569498578e-06	7.11700474458481
CNEP1R1	-0.249641354544066	1.90914472336592	-5.50816658187892	1.27901882516321e-07	1.5028662780273e-06	7.10881792861792
CTSB	-0.581884962968137	7.32223099358099	-5.5057999148271	1.29374526343403e-07	1.51899218320902e-06	7.09782114146752
CREM	-0.428274107687189	2.24118102589365	-5.50571256476645	1.29429194744902e-07	1.51899218320902e-06	7.09741533015751
BCAT1	-0.748785509581086	2.03904893753593	-5.50536047422237	1.29649780699069e-07	1.52067096249368e-06	7.09577963198736
EXO5	-0.279675941135256	1.43772772417688	-5.50452776763823	1.30172934859802e-07	1.52589445638708e-06	7.09191143932
G6PC3	0.372496636416489	3.64597044297092	5.50345183248923	1.30851949915006e-07	1.53293762830537e-06	7.08691397742258
ARHGAP18	-0.417242012943371	3.46136754339384	-5.50080422191136	1.32537586180267e-07	1.55175797169028e-06	7.07461937075723
CD3E	-0.964369319794912	2.51908515289354	-5.50007791311049	1.33003691184201e-07	1.55628603091489e-06	7.07124736284254
TMEM160	0.606087192698338	3.06427858770929	5.49964661418486	1.33281231474426e-07	1.55860359597196e-06	7.06924513430406
SLC12A4	-0.406638246019342	3.04317482056206	-5.49583321929208	1.3575985561779e-07	1.58664274643652e-06	7.05154691267027
PXDC1	-0.51854667594189	4.31423082675098	-5.4940842759299	1.36911618154439e-07	1.59915053223746e-06	7.04343282648661
FOXO3	-0.441060626504782	3.37509494804124	-5.49278415511515	1.37773981115742e-07	1.60826520456001e-06	7.0374021904613
EEA1	-0.41058802117102	1.92298497447842	-5.49239439841212	1.38033535367583e-07	1.61033650332758e-06	7.0355944912454
RPS6KA2	-0.410523209626458	3.00050245479297	-5.4921627931329	1.38187996276797e-07	1.6111800207992e-06	7.03452034402535
STX7	-0.343917377457122	2.44527587628399	-5.49191782030064	1.38351555693077e-07	1.61212855537548e-06	7.03338423485063
CCDC36	-0.0783048432607841	0.147915387762307	-5.48881870144552	1.40437102072883e-07	1.63545843750078e-06	7.01901453665558
PPFIA2	-0.190997817524897	0.346979623251682	-5.48638493570944	1.42096368993565e-07	1.65379934263075e-06	7.00773387261188
GOLT1A	0.739521825705404	2.73269807258815	5.48621019289474	1.42216236363915e-07	1.65421269948561e-06	7.00692406324369
REPIN1	0.434764081172613	4.28046162170126	5.48572883364786	1.42546942046864e-07	1.65707651480798e-06	7.00469339714451
PPP1CB	-0.390668058337141	5.46434987959104	-5.48558037298239	1.42649089461688e-07	1.65728157193907e-06	7.00400544352845
RBSN	-0.237236045012027	2.09316263801025	-5.48416945972694	1.43623429914674e-07	1.66761343046576e-06	6.99746804820025
ZNF845	-0.266763982595687	1.45747441727068	-5.48382340206097	1.43863398059162e-07	1.66941130138356e-06	6.99586478771627
MARCH7	-0.341984059655543	3.44423294248733	-5.48205974388174	1.45092467233959e-07	1.68267792721772e-06	6.98769498839595
ADAP2	-0.467492604036938	1.85081447284753	-5.48148594981551	1.45494540182221e-07	1.68634363328223e-06	6.98503739808205
IDUA	0.531585399211175	2.71801969953129	5.4799509048613	1.46575537961272e-07	1.69786938863468e-06	6.97792862879694
RPH3AL	0.636265681480964	2.16187081979447	5.4792324204444	1.47084191329941e-07	1.70275565299379e-06	6.97460181900312
ANKRD28	-0.301752733400323	2.33437930004315	-5.47868791425694	1.47470822694908e-07	1.70559120141914e-06	6.97208078742644
ITGB3	-0.410265204915621	0.872731748111125	-5.47864256422409	1.47503068563911e-07	1.70559120141914e-06	6.97187082738352
TMEM175	0.544506082663913	2.89656265240463	5.47695722226396	1.48706309994639e-07	1.71849112864164e-06	6.96406895406771
C2orf69	-0.31886583056623	2.14697981675103	-5.47584985696845	1.49502114075255e-07	1.72667017616598e-06	6.95894359862478
CCDC117	-0.216501767130046	0.568193450174261	-5.47461185367732	1.50396718853438e-07	1.73598001967908e-06	6.95321445735693
TES	-0.551039550242686	4.49669875441335	-5.47303035988969	1.51547134582887e-07	1.74822991547352e-06	6.94589706013788
RPS6KB1	-0.275446523256487	2.20870896051906	-5.47230206009862	1.52079798999091e-07	1.75334329110592e-06	6.94252779709938
MB21D2	-0.365233929028824	1.80595146361863	-5.47152900066048	1.52647197562438e-07	1.75885087626144e-06	6.93895181166931
REL	-0.304007271030875	0.863299126254699	-5.47051890551508	1.53391684241302e-07	1.76639126227608e-06	6.93427989179293
KBTBD2	-0.292006953060215	3.50817216090625	-5.46997302843198	1.5379549364579e-07	1.77000201049741e-06	6.93175533851584
MRPL55	0.489673856229127	3.96004200176281	5.46844909239633	1.54928311792596e-07	1.78199362027249e-06	6.92470842998126
NTHL1	0.513273494902592	2.95072015801598	5.46830799300102	1.55033608736195e-07	1.78215949643935e-06	6.92405603508572
FBXW2	-0.267756018530256	2.65047680156816	-5.46715777087246	1.55894581940422e-07	1.79100682274963e-06	6.91873824668962
GIT2	-0.290181215054192	1.48869212394151	-5.46548534671463	1.57154762780419e-07	1.80442743143255e-06	6.91100758086153
SNX20	-0.519861272403081	1.15412557588447	-5.46526245321261	1.57323462725228e-07	1.80530744734023e-06	6.90997739661953
TEX22	0.162646157338491	0.287712821868107	5.46367383951586	1.58530952026884e-07	1.81741917996136e-06	6.90263589076701
SIGLEC1	-0.684324335854494	1.56667664172238	-5.46353380790286	1.58637821075255e-07	1.81741917996136e-06	6.90198883070441
MYCT1	-0.543313534754954	1.83670492140799	-5.46350874011847	1.58656959670279e-07	1.81741917996136e-06	6.90187299836258
STX12	-0.352159607661766	4.02323123516057	-5.46317675591673	1.58910633368403e-07	1.81926236484982e-06	6.90033901264515
PLXDC1	-0.445171062520491	1.91809365295024	-5.46271946845023	1.59260700786222e-07	1.82220630286966e-06	6.89822615071604
MSC	-0.669645912475078	3.02748587568367	-5.46147381469327	1.60218105474168e-07	1.83199257818607e-06	6.89247133377335
FAM193B	0.55774059547525	3.02488586024093	5.46127199482506	1.60373750900387e-07	1.83199257818607e-06	6.89153902970277
PRKCB	-0.653685675308901	0.991127311595052	-5.46124281054958	1.60396270294502e-07	1.83199257818607e-06	6.89140421535573
IREB2	-0.325120283883686	2.33754633749547	-5.45707818001666	1.63641632592954e-07	1.86797209358581e-06	6.87217125037757
FAM47E	0.260057811116824	0.47141986922312	5.45545428036756	1.64924361922337e-07	1.88151929125012e-06	6.86467460875334
ABCE1	-0.333715782030458	3.29511105148118	-5.45507386518536	1.65226269015693e-07	1.88386765213184e-06	6.86291867064296
LDB2	-0.524340778990707	2.1161887970393	-5.45352138238199	1.66463955907324e-07	1.89687660621647e-06	6.85575354274268
S1PR1	-0.761063375555977	3.2593812100217	-5.45264688031694	1.67165111585623e-07	1.90376016452129e-06	6.85171811204217
SERBP1	-0.283817354664977	4.81985804910442	-5.45226734172151	1.67470312317297e-07	1.90612901616628e-06	6.84996685536117
FAM174B	0.603702518287279	3.19863814228313	5.45138317621115	1.6818341064507e-07	1.91313507317893e-06	6.84588749609594
SNAI1	-0.702834001062671	2.8339569962887	-5.45041109102562	1.68970835305534e-07	1.92097800068222e-06	6.84140303160596
RHBDD1	-0.251379166398459	2.35708764953335	-5.44980458344913	1.69463948664665e-07	1.9254678431418e-06	6.8386053508241
NIBAN1	-0.680145822343694	2.50603030000581	-5.44936127865886	1.69825259422419e-07	1.92845579764509e-06	6.83656062603317
ARHGEF25	-0.544266016169264	2.7102128697824	-5.44843977476918	1.70578726417009e-07	1.9358908586597e-06	6.83231060319471
HMOX1	-0.698987577314363	3.79626045013113	-5.44750175950902	1.71349041421195e-07	1.94350841602722e-06	6.82798494962629
IRS1	-0.54378440987146	2.7125881267743	-5.44665712481143	1.7204557216025e-07	1.95028076048247e-06	6.82409036957166
ZBTB11	-0.291008272894343	2.05128615651759	-5.44591821627283	1.72657178950796e-07	1.95608315216872e-06	6.82068363832606
PNO1	-0.274940393313417	3.0560046149942	-5.44419623603058	1.74090729015535e-07	1.97118550041781e-06	6.81274572905887
ARF4	-0.43411641249242	6.53896628419543	-5.44299065909013	1.75101272892493e-07	1.98148359070668e-06	6.80718936726189
SLC2A5	-0.473161553981048	1.05743500466635	-5.44219560140637	1.75770836843113e-07	1.98791342637271e-06	6.80352551542371
FOSL2	-0.626832881221324	4.81209232199115	-5.43978995085896	1.778120139234e-07	2.00983942654283e-06	6.79244189457686
RHBG	0.05147230968672	0.05980347910192	5.43942737990605	1.78121650060312e-07	2.01217953878616e-06	6.79077171129263
HAGH	0.326544962699914	2.77107060476208	5.43916247587155	1.7834821080354e-07	2.01357902249178e-06	6.78955148040816
LCA5	-0.33283854919644	1.25357608834234	-5.43879331561175	1.78664405952992e-07	2.01584542556299e-06	6.7878510826993
KLF8	-0.232012181543096	0.603187788466974	-5.43868820537243	1.78754535467546e-07	2.01584542556299e-06	6.78736694687066
CDC40	-0.337319533336561	1.86908127413237	-5.43850038359634	1.78915698537388e-07	2.01650331265328e-06	6.78650185967479
CACFD1	0.462614416993822	3.85216599353166	5.43792452424536	1.79410706148247e-07	2.02092094099556e-06	6.78384964402185
MEF2A	-0.439241882586082	3.07654554194336	-5.43773436625044	1.79574458676324e-07	2.02160431062078e-06	6.78297388342507
UTP23	-0.286510134684093	1.99377520673813	-5.43689534389849	1.80298715414275e-07	2.02859329201913e-06	6.77911007736963
PREX2	-0.371226455971145	0.8567333110718	-5.4365782903617	1.80573141580825e-07	2.03051598597566e-06	6.77765011459334
CBX8	0.374239364528816	1.6184874360966	5.43586252925972	1.81194167951399e-07	2.03633170641541e-06	6.77435441105881
FCGR2B	-0.506972927707172	1.24344256891671	-5.43511497439405	1.81845003081926e-07	2.04247557585318e-06	6.77091264118488
TRIL	-0.426202878792964	1.30604378568943	-5.43493818907041	1.81999248574708e-07	2.04303793005072e-06	6.77009876399168
APOBEC3C	-0.605873368759828	3.91707389844015	-5.4344217902885	1.82450538238674e-07	2.04693221132645e-06	6.76772149505832
ZBTB6	-0.294796715709278	1.97468770611736	-5.43345018506407	1.83302599834849e-07	2.05531577207618e-06	6.76324909194267
DUSP28	0.211414508950656	1.06926079720127	5.43255279126965	1.84093026297245e-07	2.06299905069444e-06	6.75911879394042
LIN7B	0.518620007684716	1.62737372890575	5.43222862467142	1.84379369148074e-07	2.06502787456475e-06	6.75762692013826
ITK	-0.587131350014266	0.810347693300603	-5.43165994955538	1.8488274062481e-07	2.06948369086367e-06	6.75500992553261
ELK1	-0.326893288847682	3.72007309789369	-5.42840220715448	1.87792306491026e-07	2.09990937898741e-06	6.74002180393934
C2orf72	0.826032757658043	2.51088565948449	5.42832958548473	1.87857672585239e-07	2.09990937898741e-06	6.73968776081557
OVOL2	0.59426325886282	2.32880295770065	5.42825799358647	1.87922133502774e-07	2.09990937898741e-06	6.73935845749863
SLC6A6	-0.683786043894894	3.92280174084141	-5.42792350615532	1.88223589824382e-07	2.10208019364804e-06	6.73781994671391
NDUFA2	0.353431513068627	5.03009361547567	5.42749727283334	1.88608415198392e-07	2.10517907254164e-06	6.73585953800802
STK4	-0.391071764064533	2.74859549053708	-5.42737111437468	1.88722464581137e-07	2.10525384124043e-06	6.73527930828655
BIN2	-0.610891099091085	1.70421858400264	-5.42689435654869	1.89154069147579e-07	2.10886893124114e-06	6.73308668324533
IL17RA	-0.315486015843182	2.36251141252599	-5.42618936360448	1.89794056933798e-07	2.11480184689131e-06	6.7298446469652
SNRNP70	0.512674958570548	5.30522886126838	5.42592989446667	1.90030132267985e-07	2.11615257000078e-06	6.72865150666773
SOD2	-0.684963345131028	4.34399311290392	-5.4258190270246	1.90131091139736e-07	2.11615257000078e-06	6.72814170723136
THSD7A	-0.384933545461343	0.865981526929811	-5.42444861446744	1.91383351570182e-07	2.12888196689895e-06	6.72184077628549
CCER2	0.301886119948984	0.369936002104707	5.42309013492944	1.92632641899034e-07	2.14156391172446e-06	6.7155958226685
BZW1	-0.434942474240061	3.80264130712505	-5.42099758331078	1.94572571151301e-07	2.16124132412627e-06	6.70597849255982
DOCK4	-0.354610681575994	1.22615897466299	-5.42094342989264	1.94623026791443e-07	2.16124132412627e-06	6.70572963927704
SEPTIN10	-0.47571172555477	3.72718437324728	-5.42016744314255	1.95347428881903e-07	2.16805796706451e-06	6.70216391078933
SNN	-0.476610304144687	3.12245069623869	-5.41989309685648	1.95604166008832e-07	2.1696794680991e-06	6.70090335152378
CCL13	-0.972638898273188	1.98690356423828	-5.41971414551808	1.95771808410314e-07	2.17031143851592e-06	6.70008113484927
SLC26A2	-0.418672922229176	1.97317367932497	-5.41906660221196	1.96379600970405e-07	2.17581940939583e-06	6.69710606814661
TLR7	-0.447373958381481	0.836518577221552	-5.41840378009764	1.97003639297928e-07	2.18150105605401e-06	6.69406106525295
TEK	-0.614400097537973	1.93506834527619	-5.41788569451873	1.97492755612959e-07	2.18568308709128e-06	6.69168116519162
RIPOR2	-0.636120305895034	0.9855268437397	-5.41754338427658	1.97816574468197e-07	2.18803205972691e-06	6.69010880262477
F12	0.724235753498295	1.90719254054106	5.41668171706699	1.9863398775031e-07	2.19583491193423e-06	6.6861511451964
ITGB5	-0.632144449450311	5.57104023415255	-5.41584344770967	1.99432363971644e-07	2.20341864216784e-06	6.68230138242523
DAPP1	-0.602153608225263	2.01216946115364	-5.41270604368238	2.0244831455416e-07	2.23548079770362e-06	6.66789655974863
UBP1	-0.269329319206885	2.96830581287814	-5.41163691790181	2.0348617310544e-07	2.24567661270163e-06	6.66298921314807
PLA2G7	-0.815428543605525	2.28969900866867	-5.41121422901041	2.03897929112054e-07	2.24895516750084e-06	6.66104923716895
APOBEC3G	-0.450850080045896	1.77195217157524	-5.41106725144088	2.04041295295675e-07	2.24927141205367e-06	6.6603746930175
STAT2	-0.419776086765667	4.21301278425443	-5.40974295277807	2.05337493409917e-07	2.2622885299224e-06	6.65429749458906
CDYL	-0.298031027452005	2.62584011541103	-5.40891780526636	2.06149186566722e-07	2.26995603467714e-06	6.65051143082325
PID1	-0.608962047645788	2.09889334289837	-5.40812708511249	2.06929947625156e-07	2.2772745246223e-06	6.64688371585799
CORIN	-0.44218722553282	0.851016710678309	-5.40768029336128	2.07372385622436e-07	2.28086363120673e-06	6.64483406319018
CAMSAP2	-0.389471622276526	2.70014792272625	-5.40737901831694	2.07671245230941e-07	2.28287039810762e-06	6.64345203472063
HMGXB4	-0.304698907664952	2.25773025805682	-5.40506664851867	2.09979093978426e-07	2.30694678544029e-06	6.63284639929203
TMEM35A	-0.370886181851995	0.598880603077997	-5.40401607631193	2.11035852237781e-07	2.31725873361429e-06	6.6280290347576
SCIMP	-0.563570162180021	1.15784947476406	-5.40214915155483	2.12926574058352e-07	2.33671127244451e-06	6.61946995126842
WDFY4	-0.598242053652879	1.0366441884019	-5.40027410870272	2.14842131024096e-07	2.3564109488088e-06	6.61087576157806
PRTG	-0.0768386996923551	0.158536073521506	-5.40015734681509	2.14961969681247e-07	2.3564109488088e-06	6.61034065779622
CD8B	-0.595313747178662	1.15327983940715	-5.39979991617933	2.15329223999727e-07	2.35874468007631e-06	6.60870265305249
ZNF497	0.265754848494844	0.572237677670643	5.39971611586837	2.15415415940884e-07	2.35874468007631e-06	6.60831863077394
UBE2E1	-0.326640522367832	4.21870880188812	-5.3966296931493	2.18613454795869e-07	2.39242659709921e-06	6.59417777488019
TBC1D17	0.359860696711353	3.46676744426287	5.39616840208433	2.19095385034445e-07	2.39636341099303e-06	6.5920648015756
PCDHGC3	-0.566136688239766	2.06922348776182	-5.39560047882878	2.19690140599288e-07	2.40152917909288e-06	6.58946356881851
ZMYM4	-0.315800616376169	2.94520309064637	-5.39502595518783	2.20293409247343e-07	2.40678219986053e-06	6.58683230242407
C1QTNF3	-0.922502295541677	2.69367838032386	-5.3947257337376	2.20609293517981e-07	2.40889134475564e-06	6.58545739444334
ARL14EP	-0.223988890823081	2.27322743631954	-5.39445067303272	2.20899091832352e-07	2.41071346128228e-06	6.58419776146552
NFKB1	-0.380241448310558	3.62987516528158	-5.39408496630865	2.21284967514996e-07	2.41358147827396e-06	6.58252308815588
GSTO2	0.397902616125244	1.71470782132223	5.3936611379872	2.2173299205832e-07	2.41712379502819e-06	6.58058236067915
BNIP2	-0.428530800775611	3.09747896771607	-5.39350020832651	2.21903340587117e-07	2.41763689569664e-06	6.5798454854523
GGT5	-0.643982293758273	4.03527075998531	-5.39321211581863	2.22208613104047e-07	2.41961860720903e-06	6.57852638768638
CHN1	-0.562939034068715	2.07158950159303	-5.39280328564665	2.22642525894434e-07	2.4229980995093e-06	6.57665455067751
TCF7L1	-0.402017418868238	1.81099534356134	-5.39095836589079	2.24610927852473e-07	2.44306428514413e-06	6.56820880299656
SDHAF1	0.406549829436444	3.54938473588546	5.3898977416176	2.25750207053577e-07	2.45374709060477e-06	6.5633543641026
HAGHL	0.557121751385426	1.43831615807822	5.3895315230372	2.26144890403569e-07	2.45374709060477e-06	6.56167835255264
KIAA1217	-0.581148118643176	3.53856538088516	-5.38952264757556	2.26154464061685e-07	2.45374709060477e-06	6.56163773471073
HNF1A	0.457880871037396	1.18217327958647	5.38948725701681	2.26192642579135e-07	2.45374709060477e-06	6.56147577311562
RO60	-0.321988782392332	2.0506728279931	-5.38946311454722	2.26218690521311e-07	2.45374709060477e-06	6.56136528778625
SPN	-0.60302547175847	1.48521442224905	-5.38887296593836	2.26856327104527e-07	2.459303167964e-06	6.55866464763398
TRAM1	-0.448067733363717	6.06389697294086	-5.38851278610786	2.27246350109925e-07	2.46217026077666e-06	6.55701649469881
ACP6	0.422061421103268	1.64243886901389	5.38676463307432	2.29148649753079e-07	2.48141036460941e-06	6.54901820415005
CXCL12	-1.03492370425126	3.28496356626583	-5.38642658653733	2.29518290430518e-07	2.4840414975899e-06	6.54747175926756
PDE3A	-0.581979277943997	1.82477012233709	-5.38619456099335	2.29772337491768e-07	2.48541936599618e-06	6.5464103633411
PGAP3	0.560434671146598	3.9645472939047	5.38593536764577	2.30056454866961e-07	2.48654375833026e-06	6.54522472730996
FAM166C	0.579311674163864	1.12597837265488	5.38586844162807	2.30129872080435e-07	2.48654375833026e-06	6.54491859217616
SLC43A3	-0.534964387174079	2.81112173209444	-5.38390569546699	2.32293167899576e-07	2.50832389632812e-06	6.5359417386597
TOPBP1	-0.316778794329437	2.4908329552779	-5.38380793496263	2.32401433870185e-07	2.50832389632812e-06	6.53549468016963
TMOD3	-0.4991121015135	3.3248957335099	-5.38330385492538	2.32960463842612e-07	2.51297450848045e-06	6.53318961531464
CRTAM	-0.315908512300221	0.549729305018057	-5.3821013769047	2.34299320678658e-07	2.5260274754421e-06	6.52769152540025
ICOS	-0.419307419136133	0.605085488119759	-5.38153196923216	2.3493592048489e-07	2.53149908605999e-06	6.52508832765634
ATP13A3	-0.44430391471903	3.2176367147878	-5.38028394090591	2.36337121446027e-07	2.5451989503998e-06	6.51938332149933
DARS	-0.352968013047157	4.15734888393244	-5.37798160397044	2.38943425638281e-07	2.57108098158127e-06	6.50886131420167
PARD3B	-0.395836452208601	1.73740920796522	-5.37792958684308	2.39002632676694e-07	2.57108098158127e-06	6.5086236255518
GPC4	-0.589226513346639	3.26402572937804	-5.37711687865179	2.39929533462741e-07	2.57963710566766e-06	6.50491022441753
CCDC12	0.395449143702913	3.49719869132367	5.37650631092635	2.4062819443954e-07	2.58573124446784e-06	6.50212070002232
AARSD1	0.244033488304685	1.18172884312699	5.37596248504879	2.41252152769843e-07	2.59101641181237e-06	6.49963629154659
MRPL34	0.416358140208854	4.23062281845904	5.37574262401302	2.41504857455172e-07	2.59214122818735e-06	6.49863193146253
FCF1	-0.31035919957276	3.22052017785062	-5.37557227347714	2.41700832890114e-07	2.59214122818735e-06	6.49785376330056
ABI3BP	-0.768147820405662	1.99317050798252	-5.37552658591841	2.41753419323577e-07	2.59214122818735e-06	6.49764506366336
GNG11	-0.591709595054849	3.4390934618622	-5.3736436853791	2.43930363275138e-07	2.61405374545832e-06	6.48904511913239
ADA	-0.585740630126211	2.22790798082872	-5.36923854445588	2.49098311940045e-07	2.66744484618942e-06	6.46893349716649
NCK1	-0.429397261728911	3.27751362051021	-5.3691657611089	2.49184588150478e-07	2.66744484618942e-06	6.46860130427403
CNN2	-0.751757346452904	5.69710005606933	-5.36533640587809	2.53765136381202e-07	2.71390548024825e-06	6.45112814292102
MYO1E	-0.579375478850669	3.74933826946085	-5.36530621539506	2.53801573136265e-07	2.71390548024825e-06	6.45099042052034
HAPLN3	-0.719484531925992	2.98353635009468	-5.36386365511739	2.55548545197692e-07	2.73109674107463e-06	6.44441041895797
PEX11G	0.401714496064621	1.93422024423516	5.36274737090857	2.56908424251763e-07	2.74413459041466e-06	6.43931953786645
SRFBP1	-0.326436687534291	1.99814488758108	-5.36253895794617	2.57163096755364e-07	2.74535954843193e-06	6.43836914174995
ZNF446	0.284978583565769	1.53977469815495	5.36229336128365	2.5746352196976e-07	2.7470713434978e-06	6.4372492158792
CLPX	-0.262214836493192	3.04454152027214	-5.36031857352463	2.59891633077615e-07	2.77147080820288e-06	6.42824547241998
NCOA3	-0.374689435851328	3.08313176414861	-5.35958994536662	2.60793143704788e-07	2.7795730115188e-06	6.42492400093965
RORA	-0.355876392435281	1.26181469971821	-5.35800946833268	2.62759105332667e-07	2.79900533116726e-06	6.41772046011155
IGLL5	-1.43932947998344	3.2556782765623	-5.35751086194799	2.63382314034108e-07	2.80412082547389e-06	6.41544821303626
HAUS2	-0.269395433266769	2.42229030646966	-5.35679939793268	2.64274067505451e-07	2.81208830051514e-06	6.41220619326583
MSL3	-0.311602892814259	2.3522161548203	-5.35601732698237	2.65257713672875e-07	2.82102441585615e-06	6.40864278429526
GSTM5	-0.424735973309572	1.09135879443653	-5.35575908005289	2.65583305150646e-07	2.82295620450369e-06	6.40746619584577
APBA2	-0.438076997763277	1.21948376330212	-5.35512784274886	2.66380793495884e-07	2.82989910143433e-06	6.40459041140288
LEPR	-0.505437044734896	1.2420812084007	-5.3530319550365	2.69045448106887e-07	2.8554609595254e-06	6.3950437231233
MCUB	-0.443326390495722	2.76094344872142	-5.35300634900023	2.69078162929119e-07	2.8554609595254e-06	6.39492710510555
CPVL	-0.821318168664867	3.20560655221421	-5.34964319340673	2.73408848476426e-07	2.89984906839977e-06	6.37961368912301
COL11A1	-1.48527702749237	3.56056329670876	-5.34680848909419	2.77111719162654e-07	2.9375340132426e-06	6.36671180325885
ANKRD13C	-0.279441846529875	2.43312728184586	-5.34611198367371	2.7802898757241e-07	2.9456653026918e-06	6.36354247313503
BNIP3L	-0.42031358820514	4.49694378172038	-5.34547381241727	2.78872028063929e-07	2.95165399798045e-06	6.36063884178051
BOD1L1	-0.372911894159119	2.07943252180888	-5.345456256044	2.78895255634989e-07	2.95165399798045e-06	6.36055896510003
CNPY2	0.416837037027155	3.21716060357679	5.3446000363781	2.80030347878629e-07	2.96206858265792e-06	6.35666362814148
WASHC4	-0.421221221091779	2.82233681395827	-5.3424297778134	2.82927658803207e-07	2.99110205756857e-06	6.34679212216866
MOSPD2	-0.307209267630749	1.91716287225242	-5.34182394522557	2.83741648806141e-07	2.99809131181963e-06	6.3440369806978
TWIST1	-0.836247706740246	2.0830465653739	-5.33984154734378	2.86421151200815e-07	3.0247739344099e-06	6.33502320262198
PPP1R35	0.567642431420686	3.95141574472158	5.33894762045128	2.87637471854995e-07	3.0348827602908e-06	6.3309593832696
RAB24	0.570899687991008	2.42174551556685	5.33891065144116	2.87687881871429e-07	3.0348827602908e-06	6.33079133148271
AGO1	-0.249468484143335	1.88642002754115	-5.33735224979615	2.89820723308333e-07	3.05573881978479e-06	6.32370798817284
CNRIP1	-0.523733851215058	2.1550000180491	-5.33612341916696	2.91513362708359e-07	3.07193366796003e-06	6.31812367459019
TBC1D5	-0.332963839282859	2.44360772619107	-5.33567211038681	2.9213742713944e-07	3.07685665071513e-06	6.31607297221387
EXOC5	-0.335092682132599	2.2413239196434	-5.3351478710598	2.92863972627989e-07	3.08285312249462e-06	6.31369103648138
ARID1B	-0.310282760883697	2.4682914900087	-5.33464826014959	2.9355802299366e-07	3.08850128161409e-06	6.3114211583822
TMEM140	-0.413881448284395	3.50701244017817	-5.33441498877816	2.9388262763704e-07	3.0902585579571e-06	6.31036139059525
TLN1	-0.555375673269102	5.27663374439599	-5.33388141426032	2.94626428583136e-07	3.09483840863985e-06	6.3079374497832
CKMT1B	0.611189419257151	1.54222098777521	5.33387613807336	2.94633792714833e-07	3.09483840863985e-06	6.30791348180469
OSBPL1A	-0.447385854971467	2.4142141126714	-5.33365907989439	2.94936902722698e-07	3.09636381118567e-06	6.30692747274219
HLA-DRB1	-0.950987931249284	8.23347963864478	-5.33270825136768	2.96268265987662e-07	3.1086768134211e-06	6.30260857501905
RUNX3	-0.739410410986699	2.06660486123967	-5.33172622909799	2.97649450654917e-07	3.12149913197517e-06	6.29814856625287
CD276	-0.503989581981323	4.45568818369499	-5.33057825930849	2.99271986118579e-07	3.13683747716273e-06	6.29293562623852
MED13L	-0.401314753045581	2.24240947819917	-5.33040608089956	2.99516083953321e-07	3.13771897564561e-06	6.29215383201847
SLC25A32	-0.331754341966156	2.88667416964406	-5.32971617991686	3.00496104945552e-07	3.14630491942724e-06	6.28902144525346
NSMAF	-0.28698490330378	2.56618668166566	-5.32821326682023	3.02641852451449e-07	3.16708077290574e-06	6.28219871027297
HYPK	0.168217117789965	0.461338788448795	5.3270581572897	3.043011656635e-07	3.18274675190767e-06	6.27695582669574
GINS4	-0.220397437329144	0.608035518615166	-5.32524433836248	3.06924606837738e-07	3.20758303575505e-06	6.26872479498256
ZNF148	-0.294972557643916	2.32020590348612	-5.32519045765146	3.07002873801042e-07	3.20758303575505e-06	6.26848031736622
EDN1	-0.758262699866622	3.29991190466649	-5.32369858102787	3.09177704982878e-07	3.2273010240927e-06	6.26171180038374
PRR36	0.616485614388147	1.3012171328742	5.32367018487497	3.09219245539248e-07	3.2273010240927e-06	6.26158298264085
WNT2	-0.831710996075463	2.10447808627055	-5.32332716538114	3.09721476191811e-07	3.2295233765861e-06	6.26002693057902
SNAP23	-0.440638119518267	3.18827314553361	-5.32322901748162	3.09865325149119e-07	3.2295233765861e-06	6.25958171184154
SORBS1	-0.661115089152725	2.34002294453301	-5.3231874860693	3.09926214610935e-07	3.2295233765861e-06	6.2593933187207
RASGRP3	-0.355938011918783	1.2859713163867	-5.32193120847034	3.11773567451838e-07	3.24704802511843e-06	6.25369514076643
ARHGAP33	0.434750892248877	1.51258375156482	5.32112353267123	3.12966910546447e-07	3.25774632841103e-06	6.25003222360032
LRRK2	-0.412122192576304	0.908253324271699	-5.32053389940992	3.13840902706861e-07	3.26511084508449e-06	6.24735841003068
ROMO1	0.503159974871023	6.10835347550738	5.32038860245822	3.14056635854893e-07	3.26562284504258e-06	6.24669956367553
NCF2	-0.797239618500551	3.33189324872929	-5.31867816339433	3.16607131904344e-07	3.29039876193751e-06	6.23894457907891
CDH13	-0.364160813427438	0.864912356802695	-5.31756641262686	3.18275705536023e-07	3.30598774431512e-06	6.23390495495672
KCTD13	0.345455241520528	2.39816348849533	5.31715192315542	3.18899981620834e-07	3.31071865514356e-06	6.23202624597043
WDR1	-0.349135308621552	5.48680329890264	-5.31684904400965	3.19356911517194e-07	3.31370814379031e-06	6.23065348675555
ANGPT1	-0.324015876734357	0.691574048750729	-5.31577722171445	3.20979010501695e-07	3.32877809357416e-06	6.22579604605778
ZNF699	-0.238215370373703	0.692399847179914	-5.31490706123638	3.2230181147276e-07	3.34072982282891e-06	6.2218530425332
TSNARE1	0.372262801026937	2.30427744553778	5.31353827040137	3.24393369149065e-07	3.36063304933033e-06	6.21565150658603
CHURC1	-0.390547282677868	3.12468921041926	-5.31269294140718	3.25691654434016e-07	3.3723014968878e-06	6.21182217464976
NEK8	0.335986124301164	1.62116433133934	5.31192457449565	3.26876126849532e-07	3.38277980139639e-06	6.20834185953822
ADCK5	0.549138779329622	2.47208099426017	5.3115234871416	3.27496086181914e-07	3.38740809394172e-06	6.20652527936331
COL13A1	-0.355967318528463	1.15170122071718	-5.3109054004801	3.28453702637771e-07	3.39552217313091e-06	6.20372607204802
SLC37A2	-0.593051135313843	1.64843232499762	-5.30960706028558	3.3047413856427e-07	3.41460923676707e-06	6.19784687598396
SIGLEC9	-0.454828147912603	1.27165394875346	-5.30923690073597	3.3105238242537e-07	3.4187826602127e-06	6.19617089374395
PTGES2	0.437683634820432	4.27136928938403	5.30822697639861	3.32635048044335e-07	3.4333189090513e-06	6.19159865644452
MRC1	-1.05371129743796	3.16011420013312	-5.30561562098953	3.36761563509986e-07	3.47408259968139e-06	6.17977914526719
GTF2A1	-0.356195423147577	2.74942019213178	-5.30445579308442	3.38610290256013e-07	3.4913177719299e-06	6.17453087454644
ABCB6	0.242188839433158	0.934396049722149	5.30330859408508	3.40448605113327e-07	3.50816805462198e-06	6.16934056111672
MAK16	-0.276006012237644	2.10354308440527	-5.30321294566714	3.4060231380349e-07	3.50816805462198e-06	6.16890785199157
CATSPER2	0.238416202517852	0.639950741560883	5.30293820241865	3.41044206883077e-07	3.51087555967666e-06	6.16766495712616
PODXL	-0.738071066173675	4.47724095836633	-5.30241382896706	3.41889151292405e-07	3.5177272539325e-06	6.16529290326271
NEK7	-0.507385645480443	3.68932039553567	-5.30153964147375	3.43302298178016e-07	3.53041498142059e-06	6.16133880662194
EML1	-0.445318793024309	1.4754074621049	-5.30127610370835	3.43729428227312e-07	3.53295483069487e-06	6.16014687302907
STRN	-0.360589148816597	2.35028451337755	-5.30008613368254	3.45664528344894e-07	3.55098327154097e-06	6.15476538438858
SGK2	0.546556151577193	1.54405434016448	5.29992728279952	3.45923648771263e-07	3.55178464714829e-06	6.15404706710073
KIT	-0.63605793852173	1.85295708074808	-5.2996247950126	3.46417595288675e-07	3.55499500848048e-06	6.15267927232
OSBPL7	0.669188623181197	2.93105866166905	5.29950230326252	3.46617813080457e-07	3.55518929514688e-06	6.15212540285934
CAV2	-0.686241560047969	3.68883410472181	-5.29857020550808	3.4814505960979e-07	3.56898733089785e-06	6.14791104922934
CCL18	-1.36275086517629	3.67677100446294	-5.29829475299673	3.48597642462126e-07	3.57175985701397e-06	6.14666573006682
HINT2	0.420066531446591	3.16535619052985	5.29508925761834	3.53906735683615e-07	3.62426370417305e-06	6.13217712795948
KIAA0895L	0.484768685106282	2.27854343008369	5.29294909709484	3.57495102012706e-07	3.65910044132107e-06	6.12250727185614
C17orf113	0.341883403832404	0.94631101815541	5.2911667753398	3.60510494263258e-07	3.68803928168845e-06	6.11445638001366
UBASH3B	-0.489823936068248	1.5855635814907	-5.29087054709847	3.61014056751919e-07	3.69126520696657e-06	6.11311848213664
WWC2	-0.407104992385313	1.70574141865103	-5.29072546106531	3.61260940230252e-07	3.69186466850207e-06	6.11246322904893
FTO	-0.291201187770765	2.15653771179056	-5.2900551765878	3.62403654862316e-07	3.70161358099212e-06	6.10943618635985
API5	-0.25515156074309	4.13941553593821	-5.28820805655231	3.65570900141035e-07	3.73202026166884e-06	6.10109591619878
CD74	-0.784153310336048	9.25238223403203	-5.28796213616152	3.65994605371201e-07	3.73440177207837e-06	6.09998567414114
USP32	-0.31802872532332	2.21925591342645	-5.28775230491023	3.66356509202019e-07	3.73615054704149e-06	6.09903839094951
ANKZF1	0.442481277397041	2.99905632932704	5.28620509003075	3.6903582333048e-07	3.76117213326616e-06	6.09205432488843
PPP1R26	0.393190922273071	3.05625771906714	5.28611430090476	3.6919363400833e-07	3.76117213326616e-06	6.09164455211984
GJA5	-0.576473313212805	2.14601699049763	-5.28503593274778	3.71073096529357e-07	3.77687705637425e-06	6.08677777199995
TSR1	-0.28699809479333	2.68305181377272	-5.28500886259264	3.71120396085523e-07	3.77687705637425e-06	6.08665561096413
TRIM5	-0.391231575838195	2.43560108970005	-5.28365394289516	3.73495353332846e-07	3.79792811392915e-06	6.08054176324046
THAP12	-0.268314941326518	2.42838842221366	-5.28360795364573	3.73576224148148e-07	3.79792811392915e-06	6.08033426428503
SLCO3A1	-0.445652244940116	2.26224223350089	-5.28301832513009	3.74614580719457e-07	3.80468695244172e-06	6.07767403387672
CYTL1	-0.415930187213213	0.953268787998952	-5.28301011407787	3.74629060484675e-07	3.80468695244172e-06	6.0776369895345
LRFN5	-0.167363310530777	0.270282832053166	-5.28235957130775	3.7577799186118e-07	3.8143800198704e-06	6.07470218338208
EDF1	0.354560813839885	7.58934379171306	5.28210162865575	3.7623449633616e-07	3.81703813122009e-06	6.07353859380708
RERG	-0.582067957229039	2.11687679479239	-5.28085151811861	3.784545882479e-07	3.83757648920867e-06	6.06789987541636
MED25	0.43477551496333	3.30193509668834	5.27790543003449	3.8373714489518e-07	3.8891313429144e-06	6.05461512618223
WAS	-0.755196630327717	2.7035728267275	-5.27707424522007	3.85240455450018e-07	3.90119272261703e-06	6.05086804391456
B2M	-0.542210706926893	9.59443762357381	-5.27702754546185	3.85325088149977e-07	3.90119272261703e-06	6.05065752834638
NFAM1	-0.53425811539327	1.71320968452941	-5.27590553709775	3.87363922111508e-07	3.9198110818002e-06	6.04560008524064
ATG4B	0.361461549389252	3.26875306144444	5.27428587599889	3.90325583279764e-07	3.94774368937569e-06	6.03830084439042
VPS13B	-0.33237182286761	1.69365423731269	-5.27287403371849	3.92925201629675e-07	3.97198769544307e-06	6.03193948817064
IRF2BP1	0.466572151906473	3.57834865981951	5.2715861153619	3.95311330302214e-07	3.99404971589734e-06	6.02613756907914
CEACAM19	0.574924727083521	1.34391779454613	5.2711737375198	3.96078319604421e-07	3.99973837577873e-06	6.02428007203219
ZDHHC11	0.327161026229407	0.549317916355711	5.27086191727929	3.96659241290689e-07	4.00354317084493e-06	6.02287559193787
LURAP1	-0.184392571813604	0.540345088959121	-5.27068421166589	3.96990678011879e-07	4.00482725642539e-06	6.02207520888939
FANCM	-0.146571605711219	0.597020560006599	-5.26858184794291	4.00932285473508e-07	4.04251056576913e-06	6.01260767650284
PIK3R4	-0.309666912873127	2.68662514940835	-5.26816910062046	4.01710583032505e-07	4.04827658985121e-06	6.01074927988042
DSTYK	-0.295092879267974	1.9102497821607	-5.26751784345531	4.02941618066093e-07	4.05794792597277e-06	6.00781720536897
ANGPTL1	-0.766547530464765	1.55344747707284	-5.26744258358451	4.03084114007187e-07	4.05794792597277e-06	6.00747838903461
TACC1	-0.533787776249186	3.61151516610537	-5.26631205108569	4.05230558024452e-07	4.07746355742305e-06	6.00238920637823
EBF3	-0.371080214225338	0.872378707725071	-5.26596153955695	4.05898299778723e-07	4.08208797792848e-06	6.00081151079165
OTUD4	-0.366660573156047	2.62602649403215	-5.26498681165917	4.07760838361003e-07	4.0987174787789e-06	5.99642453897516
KCTD9	-0.41016471414653	2.9149457411374	-5.26459764150249	4.08506796942328e-07	4.10411208751844e-06	5.99467315906801
COLCA2	0.610724557358571	2.22840948385798	5.26367729167622	4.10276204523963e-07	4.11977810902173e-06	5.99053168673557
RGS10	-0.553237755590085	4.2104299257659	-5.26347143490247	4.10672991418654e-07	4.12165201367002e-06	5.98960542560047
KBTBD8	-0.349111634610784	0.63668039091417	-5.26101046154347	4.15445504715039e-07	4.16741779691387e-06	5.97853419951877
SIAH2	-0.333686030264329	3.67548405637466	-5.26064965340722	4.16149733000121e-07	4.17234785984937e-06	5.97691133969753
SLC25A22	0.346311429091295	2.98188930724861	5.26053104792113	4.16381481738956e-07	4.17253819028241e-06	5.97637788791901
CEP19	-0.288440443940595	1.08407939829252	-5.26023112303952	4.16968079266695e-07	4.17628243232847e-06	5.97502895484175
JAM3	-0.522370967745655	3.09427515137015	-5.25966143708055	4.1808449457853e-07	4.18532670912688e-06	5.97246690551381
LILRB4	-0.633301845386037	1.71799279876724	-5.25955223209183	4.18298835896954e-07	4.18533595447713e-06	5.97197580069063
POLD2	0.354532141160319	4.35085235649568	5.25870209729441	4.19971092072972e-07	4.19992508242889e-06	5.96815291868274
SGSM3	0.477529800302248	4.46655455568606	5.25813569703778	4.21088837525723e-07	4.20895677508509e-06	5.96560618064239
TMC4	0.669484924400275	5.13502050860778	5.25742642458981	4.22492612303847e-07	4.22083679057094e-06	5.96241731771625
YME1L1	-0.289122428219656	4.23211987217805	-5.25704164124755	4.23256070263732e-07	4.22631099487884e-06	5.96068747599911
CD80	-0.260120983054613	0.49782251801393	-5.25630522030476	4.2472096567657e-07	4.23878008034769e-06	5.95737705856826
MOK	0.364729773246568	1.35869473297184	5.2552672800716	4.26794025454214e-07	4.25730296703082e-06	5.95271179710248
C1QA	-0.913022287581458	6.59345538513251	-5.25413887111935	4.29058946798926e-07	4.27771988087125e-06	5.94764065882956
USP31	-0.223366815501384	1.05994955272521	-5.25299705128573	4.31362688880209e-07	4.2985028920883e-06	5.9425100527389
GLG1	-0.260995563243942	4.26642856876583	-5.25068559846154	4.36063189232858e-07	4.34313621332939e-06	5.93212633477062
ALPK2	-0.34236138293833	0.550302645579738	-5.24985748065919	4.37759319778128e-07	4.35781625389283e-06	5.92840699320448
ITGAL	-0.753506916905486	1.85888033404087	-5.24955511859938	4.38380208580082e-07	4.36178298856621e-06	5.92704909437928
UBR5	-0.368039469528815	3.01024195835273	-5.2493343371335	4.38834115919766e-07	4.36408511526498e-06	5.9260576072645
SPRYD4	0.236392467171791	1.34653592832953	5.24909195393813	4.39332961083257e-07	4.36683157618031e-06	5.92496914567709
OGN	-1.12971355885565	2.26295147509315	-5.24878246991983	4.39970707436617e-07	4.37095518922974e-06	5.92357940966946
P2RY14	-0.467070463615654	0.726835815876696	-5.24784537748403	4.4190724896397e-07	4.38797116933287e-06	5.91937176362094
RALGPS1	0.46186701063557	1.61161588005924	5.24701145716756	4.43637552577571e-07	4.40292309898721e-06	5.91562782866747
C11orf58	-0.276282331823957	3.67178928834309	-5.24689835046454	4.43872745039877e-07	4.40296409249693e-06	5.9151200625447
CREB3L2	-0.453395992344407	3.57959467068512	-5.24679357920802	4.44090713118093e-07	4.40296409249693e-06	5.91464972352921
DCP2	-0.278432364847227	2.09984608853638	-5.24666825443596	4.44351577897621e-07	4.40332430224874e-06	5.91408712462113
MRPL19	-0.250646789445207	2.72861394192422	-5.2439399531466	4.50067655967191e-07	4.45771555614777e-06	5.90184184253258
BCL6B	-0.521108790768374	2.21291312432548	-5.24302718454335	4.51995923636223e-07	4.47455429501766e-06	5.89774614362315
TUT7	-0.340558341329228	2.70661090891054	-5.24249996872311	4.53113351815011e-07	4.4833531495682e-06	5.8953807001019
ADO	-0.246059708520894	3.15243396269851	-5.24113153753362	4.56026282290784e-07	4.50989985981067e-06	5.88924180441773
RASGRP4	-0.27563219962494	0.673663459702094	-5.24007848814689	4.58280266456289e-07	4.52990640396889e-06	5.8845185278799
TAP1	-0.641978860024394	4.68766498302203	-5.23963276177864	4.59237576138886e-07	4.53708216909808e-06	5.88251950402562
LPIN3	0.522487549528843	2.65425302195782	5.23904069238352	4.60512203138184e-07	4.54738409654729e-06	5.87986434151596
MIEN1	0.488228185278957	4.23150592061189	5.23891849843191	4.60775694517884e-07	4.54769609722708e-06	5.87931638416255
BGLAP	0.363949789759892	0.754400080765492	5.23859375422324	4.61476665599129e-07	4.55232338484131e-06	5.87786017069132
CTSZ	-0.564202419110509	7.17738085174281	-5.23844791492658	4.61791801974492e-07	4.55256027017751e-06	5.87720622142114
BACH2	-0.369394008478925	0.725000395889147	-5.23836781927284	4.61964965460876e-07	4.55256027017751e-06	5.87684707490026
THEMIS	-0.353942492438915	0.460744072678826	-5.23728815510509	4.64305328233118e-07	4.57332586237051e-06	5.87200628127109
ARHGAP29	-0.432761445558283	1.62655602597744	-5.23629761063444	4.6646265072847e-07	4.59226859610242e-06	5.86756570161023
HLA-DPB1	-0.868079818787446	6.40835568753909	-5.23592029437483	4.67286975696768e-07	4.59807570516273e-06	5.86587436478814
SLC29A2	0.59972467075994	3.05565170435724	5.23414335569665	4.71188153219157e-07	4.63413784994027e-06	5.85791034612372
ARNT	-0.277528013030859	3.23450739636661	-5.23390179208334	4.71720933865458e-07	4.63705224763685e-06	5.8568278392718
GPR141	-0.213910642423681	0.306480027686593	-5.23367633869829	4.72218711258096e-07	4.63961981286699e-06	5.85581755904751
PRELP	-0.938976951455319	4.3065496175668	-5.23324333005943	4.73176182325325e-07	4.64669910444765e-06	5.85387729048086
GZMK	-0.874827245457483	1.65706754731158	-5.2316061708776	4.76813374893794e-07	4.68007362114223e-06	5.84654239522875
E4F1	0.360282740829901	2.42063275773107	5.23022439528448	4.7990434558212e-07	4.7080560886498e-06	5.8403529792896
[truncated: 17,612 more rows]
