# Supplementary material for: Prognostic-related genes for pancreatic cancer typing and immunotherapy response prediction based on single-cell sequencing data and bulk sequencing data
Source: Oncol Res. 2023 Jul 21;31(5):697–714. doi: 10.32604/or.2023.029458 (PMC10398398; doi:10.32604/or.2023.029458)
Supplement: Table of genes differing between subtypes [file OncolRes-31-29458-s002.txt]

logFC	AveExpr	t	P.Value	adj.P.Val	B
SYNE3	0.500145709607346	0.675009193321764	10.2994781726549	9.66740230349916e-20	1.89587426573922e-15	34.192779837713
LPAR1	0.971674199619554	2.40870158021455	10.0061407760864	6.40533935677851e-19	6.28075550628917e-15	32.353962076724
TNFAIP8L3	0.90318053213613	1.52902892392951	9.89012336281225	1.34807715660056e-18	8.81238037269785e-15	31.6303645877782
ADAMTS3	0.341602574795811	0.371859346346732	9.79454379639878	2.48433728458447e-18	1.21800846219965e-14	31.035922739633
RSPO3	1.17422953062515	1.29339334493451	9.74760422737873	3.35228638719735e-18	1.31483376678655e-14	30.7445682492899
MEDAG	1.82559092468513	2.8027646427005	9.68565194238001	4.97538200729183e-18	1.4991069946349e-14	30.3606302951974
SLC9A9	0.862385251212213	1.46181444418093	9.65557046391361	6.02534439162868e-18	1.4991069946349e-14	30.1744571541941
TWIST2	0.794611612431241	1.31740366253018	9.64284526313905	6.53335964661042e-18	1.4991069946349e-14	30.0957515322513
SRPX	1.40781317086061	3.44985678977502	9.63472041016083	6.87979345862735e-18	1.4991069946349e-14	30.045514864628
MMP19	1.21130084814311	2.59949390916729	9.61167230953192	7.96524337632582e-18	1.52855752764994e-14	29.9030735020056
RASSF2	1.20776808522272	2.77302969405178	9.60008289561113	8.57382734391381e-18	1.52855752764994e-14	29.8314865336963
CELF2	1.03535059032133	1.83223644559986	9.55175132982242	1.16520596766042e-17	1.81912837728875e-14	29.533220808926
LYVE1	1.13157862933208	1.3284362170913	9.54634001989069	1.20588796617988e-17	1.81912837728875e-14	29.4998541562044
CHRDL1	1.82432274842895	2.15141134577251	9.52237039888039	1.40377036046319e-17	1.96638146707455e-14	29.3521233178522
SLIT3	1.26548456974867	1.92892362385933	9.50148270733651	1.60236130847204e-17	2.09492717469634e-14	29.2234784403481
IGF1	0.743242923079338	0.513729950618734	9.45233301282834	2.18689419049294e-17	2.60423150060853e-14	28.9211105890978
FLI1	0.853446620028385	1.68515645615592	9.44730663308711	2.25750525268192e-17	2.60423150060853e-14	28.8902155276656
IL16	0.944526781093232	1.4516590392205	9.22310576451141	9.2660775578442e-17	1.00953914992713e-13	27.5174522880096
S1PR2	0.619779476435827	2.26943574090356	9.14850439290628	1.47880444308858e-16	1.5263596807058e-13	27.0630660249537
IGDCC4	0.517917807893663	0.777672331021638	9.10196706063271	1.97823839747997e-16	1.86033094518705e-13	26.7802449672869
SH3BP5	0.715622303448481	1.57236998493359	9.10084981561692	1.99209371520718e-16	1.86033094518705e-13	26.7734611905808
SCARA5	1.31341800940489	0.970725412909425	9.06362037725131	2.51329532450158e-16	2.22305025048843e-13	26.5475724292083
RIPOR2	0.940256164830757	0.9855268437397	9.0577384670837	2.60721818169567e-16	2.22305025048843e-13	26.5119133394561
S1PR1	1.11742852465335	3.2593812100217	9.04217767096915	2.87285716962951e-16	2.34748341473351e-13	26.4176147668412
COLEC12	1.2719723489431	2.04546698168629	9.03426230550908	3.01813315448426e-16	2.36754437170363e-13	26.3696692486791
CCR7	1.49980386609008	1.70910195753187	8.96330209620209	4.69372348687468e-16	3.5015359551516e-13	25.9405041073158
ERG	0.76389149885279	1.67726857267964	8.95900187821085	4.82083885518807e-16	3.5015359551516e-13	25.9145350681521
IL24	1.08885678426248	1.06600930753893	8.94787991887585	5.16569505168145e-16	3.61801591637589e-13	25.8473901334188
PALMD	0.704459045234428	1.36341562372265	8.90622865269787	6.68936226191666e-16	4.52362356270509e-13	25.5962014182126
CILP	1.73541460458531	2.38315787231347	8.88714984759284	7.52910253508779e-16	4.92177432718689e-13	25.481283262535
PTGER3	0.594875091915492	0.829045545258605	8.87925500891671	7.90649570979715e-16	5.00175120531716e-13	25.4337561685275
MAP1LC3C	0.490600216160974	0.466205804099127	8.86961215766473	8.39302963785503e-16	5.14361575712422e-13	25.3757269077419
RHOJ	0.844754693720085	2.42627643348176	8.8565280824996	9.10107535029532e-16	5.25095693599239e-13	25.2970257561094
IL7R	1.4933639217379	2.51922608256734	8.85648160079198	9.103693632336e-16	5.25095693599239e-13	25.2967462429879
FNBP1	0.825607616966483	2.89422379364412	8.81906689456129	1.14735274824938e-15	6.42878135597674e-13	25.0719319685035
ADAM33	0.838402386944247	1.36706087116996	8.79773451739755	1.3089339339983e-15	7.13041760545573e-13	24.9439096390439
GLIPR1	0.903171773627844	2.32140242214463	8.75109956796179	1.74515223597262e-15	9.17560052234487e-13	24.6644425538707
SPARCL1	1.28629737032648	6.14602180910531	8.74807804465251	1.77794513206417e-15	9.17560052234487e-13	24.6463548875787
FCMR	1.49821187861884	2.18811495395689	8.73811710881358	1.89044791436436e-15	9.50604462784604e-13	24.5867427214842
RCSD1	1.11375119079048	1.93143183743778	8.71859650995378	2.13182521779603e-15	1.02554506365829e-12	24.4699945445447
MFAP4	1.54816222402505	5.57978016455989	8.71766573964864	2.14406953291469e-15	1.02554506365829e-12	24.4644303023119
MRGPRF	1.09830491360061	2.34943427641898	8.71214515138488	2.21814204932917e-15	1.03571389831891e-12	24.4314323002714
PRKCB	0.933524455259293	0.991127311595052	8.70274770011197	2.35012249745504e-15	1.07181982087421e-12	24.3752796163591
FERMT2	0.898573786774456	2.75642159414311	8.67797096235398	2.73666963493777e-15	1.21974609569919e-12	24.2273422101137
MYCT1	0.773801986054482	1.83670492140799	8.67342660258195	2.81412997215792e-15	1.22639784186642e-12	24.2002262492726
PPP1R16B	0.975740114074707	1.58736549793932	8.65209327547019	3.20787641210243e-15	1.36409017195449e-12	24.0730046578694
FILIP1	0.519760116786035	0.727476612075813	8.64801532810939	3.28914660329935e-15	1.36409017195449e-12	24.0486995617604
DOCK11	0.817205825970108	1.95510951933944	8.64475778580761	3.35553288578113e-15	1.36409017195449e-12	24.0292873785014
PTX3	1.55317411077826	1.56562635227775	8.64189737358875	3.4149219155575e-15	1.36409017195449e-12	24.0122440933172
NEXN	1.11434133088626	2.39253170347847	8.63891896858559	3.47787000141373e-15	1.36409017195449e-12	23.9945000959778
CPXM1	1.46989987650238	3.95982132799155	8.63325424307557	3.60078929370563e-15	1.38460938899728e-12	23.9607587718976
CCL21	2.39934157054163	4.62141597358135	8.61730096491421	3.97062575909153e-15	1.49746041849123e-12	23.8657811487211
PIK3CD	0.833783473947284	2.06785753331054	8.61155381128744	4.11290140160613e-15	1.52185112050751e-12	23.8315823598371
CCR4	0.916616677298908	0.95463794729261	8.60765612208048	4.212260763526e-15	1.52975270062053e-12	23.8083940036078
MEF2C	0.720939126274504	1.74857758611142	8.60232769277267	4.35195858336754e-15	1.55175017778947e-12	23.7767004624496
CD28	0.70561998136697	0.745325339046881	8.57355358253268	5.18971949934273e-15	1.81742123395733e-12	23.6056852285504
CLEC1A	0.57982317837999	1.04901661666712	8.56764862929407	5.38049877706253e-15	1.8435093785344e-12	23.5706178580096
WT1	0.642019762967749	0.675497887073569	8.56290218909192	5.53888233509152e-15	1.8435093785344e-12	23.5424374079381
S1PR3	0.808894005015961	1.9104938544724	8.56268537242577	5.54622677749882e-15	1.8435093785344e-12	23.5411502770071
AOC3	1.16294844211754	3.48337810368754	8.54219775713497	6.28566807542626e-15	2.05447061045307e-12	23.4195840590893
BACH2	0.538899324656497	0.725000395889147	8.52506115836537	6.97873039301119e-15	2.24360461864496e-12	23.3179907034191
FHL1	1.19392235211862	2.88165415488468	8.51052410715925	7.62575652427432e-15	2.40125137577998e-12	23.2318726211791
BHMT2	0.65294892796765	1.21826403223402	8.50863749017532	7.71397871980718e-15	2.40125137577998e-12	23.2207005479976
IKZF1	0.976201105313599	1.31277043796143	8.46731219631611	9.9218739754155e-15	3.02704977386424e-12	22.9762331647265
PRICKLE2	0.677201748096299	1.7701884149271	8.46548087103496	1.00330546785567e-14	3.02704977386424e-12	22.9654107696479
FBXL7	0.756026370155782	1.9630665976605	8.45404386766077	1.07559153474786e-14	3.19597357393036e-12	22.897844211017
EFEMP1	1.39769923973766	4.56591297647844	8.45089272201087	1.09640050383744e-14	3.2091806389188e-12	22.8792346722949
CXCL12	1.46317614362736	3.28496356626583	8.43667092831593	1.19539736950969e-14	3.44749085491978e-12	22.7952810638472
RASGRP2	1.04379255715775	1.30613795218912	8.42929425696105	1.25018875588221e-14	3.5532538683487e-12	22.7517581170947
BCL2	0.772779947459191	1.42558487062556	8.40688659470763	1.43237467639054e-14	4.01289996838498e-12	22.6196469478431
TXLNB	0.289364831797544	0.326458700050103	8.39350497558128	1.55349324405256e-14	4.29092338156545e-12	22.5408206230297
FEZ1	0.594507700223099	1.5779913983367	8.38375088252865	1.64813039708629e-14	4.44709531449788e-12	22.4833954559192
GFPT2	1.21607879282773	2.89939923039568	8.38302604783144	1.65538706826957e-14	4.44709531449788e-12	22.4791292477901
SEPTIN6	0.820903773851445	2.85677191269201	8.36979660495452	1.79354355909408e-14	4.71148438231775e-12	22.4012907136573
CADM3	0.942833008060092	1.01251175433241	8.36903351324028	1.80185267795539e-14	4.71148438231775e-12	22.3968024416781
PRKCH	0.633984947006409	2.02358295552626	8.36110863189932	1.89043491355467e-14	4.87806830127902e-12	22.3502007793046
FYN	0.673026489854467	2.87954657648371	8.35492198892396	1.96257874246454e-14	4.99845866473663e-12	22.3138334774702
JAM2	0.780901994768278	1.83905766213896	8.3512574179958	2.00659331900416e-14	5.04503866397315e-12	22.2922971130565
LHX6	0.40005208688764	0.739319392839662	8.34456928881783	2.08946268588448e-14	5.18689275099754e-12	22.2530017334505
IGFBP4	0.981046209302542	8.35735816461852	8.34067500088336	2.13926961845266e-14	5.24415206093439e-12	22.2301273299741
ADAMTS1	1.24973174418733	3.23208385141484	8.3286980325989	2.29995209167376e-14	5.56843956417458e-12	22.159804634874
ABCA6	0.488849310052921	0.683812343740873	8.32620738587307	2.33484090314579e-14	5.58397133556002e-12	22.1451861427651
CD1D	0.828660180576231	1.51940126168427	8.31353602042044	2.52063618151016e-14	5.95568628380671e-12	22.0708418585591
FOLR2	1.31959950178327	3.21025544860626	8.30921575886528	2.58727696827136e-14	6.04036769342495e-12	22.0455053122262
P2RY10	0.876101785906921	0.874062830255995	8.30602726059803	2.63757817503735e-14	6.08535830478323e-12	22.0268096515374
PDE1A	0.710150003888677	1.60237357878632	8.28839897347096	2.93369605008406e-14	6.68985037653472e-12	21.9235014783342
ABCA8	0.868656776297063	1.08031633362204	8.27848574303665	3.11446502989973e-14	6.95050979692015e-12	21.8654471997296
COL14A1	1.50546187166762	3.68164131958257	8.2781227298714	3.12129023449221e-14	6.95050979692015e-12	21.8633218665353
ETS1	0.936907539411544	4.29575798666686	8.27637657155954	3.15432854992552e-14	6.95050979692015e-12	21.8530991867778
RHOQ	0.580200222263382	3.32656331178916	8.2654688051714	3.36870370016563e-14	7.34040536266091e-12	21.7892617101519
DLC1	0.773020412316495	2.17962910553476	8.2501751347007	3.69381090125794e-14	7.80450858452414e-12	21.6998162830207
OSR1	0.79978705356553	0.835616724028167	8.24940374994678	3.71100871515323e-14	7.80450858452414e-12	21.6953066943056
SHROOM4	0.483606004883912	1.07436461108225	8.24937059359579	3.71174970424129e-14	7.80450858452414e-12	21.6951128631635
CD93	0.990773261936389	3.91599403578288	8.24807234041689	3.74087913388032e-14	7.80450858452414e-12	21.6875235717709
GPR171	0.90262465032538	1.08226931522528	8.2408954465195	3.90604836900695e-14	8.06331732258899e-12	21.6455783180463
ITK	0.809877863404545	0.810347693300603	8.23304294238498	4.09505936546294e-14	8.36543846000977e-12	21.5997024043269
EBF3	0.525385451922442	0.872378707725071	8.22681341327855	4.2514332815595e-14	8.42772779473775e-12	21.5633215977935
FAM49A	0.759546986309687	1.87986851166046	8.22664408377634	4.25576544788528e-14	8.42772779473775e-12	21.5623328690558
NFATC2	0.845397323876723	2.13843415599341	8.22560375643327	4.28247765836835e-14	8.42772779473775e-12	21.5562585051422
SPON1	1.44086424357703	3.95098923293376	8.22502348540781	4.29744928598121e-14	8.42772779473775e-12	21.5528705061058
TNXB	0.884451429099396	1.22078411631353	8.21146841484528	4.66233696882246e-14	9.05278121738389e-12	21.4737564963399
DENND5A	0.607231386351699	2.75879586245753	8.20309047378769	4.90305428132839e-14	9.42684289324815e-12	21.4248868993766
HSPB6	1.37648649075645	3.98390661530811	8.19545376364137	5.13318987052129e-14	9.77349383988281e-12	21.3803597931082
PECAM1	0.84081214138827	4.60307833019305	8.19339355592701	5.19708867691357e-14	9.80001019643769e-12	21.3683504860129
OGN	1.59863079837051	2.26295147509315	8.18871219565064	5.34523139339567e-14	9.98336503389357e-12	21.3410668936179
FBLN1	1.49196912205938	5.32470276798441	8.16159090027817	6.28964672527639e-14	1.16364398046599e-11	21.1831338151996
CR1	0.529838774001987	0.476627359700574	8.14751193840785	6.84333269417186e-14	1.25424857444303e-11	21.1012391816532
GASK1A	0.767414822744316	1.39873795293892	8.1422640035843	7.06185698679339e-14	1.26971732768229e-11	21.0707287847994
HCLS1	1.15499174432287	3.43443688298572	8.1410503061437	7.11337226213046e-14	1.26971732768229e-11	21.063673828549
GAS7	0.90831125222179	2.59803448935688	8.1408486496287	7.12196757151861e-14	1.26971732768229e-11	21.0625016882747
TCF4	0.726318494391522	1.95770472604587	8.11697427621905	8.2158405554177e-14	1.45153918137204e-11	20.9238207261566
ADRB2	0.52134254096632	0.702885478731973	8.1095923425412	8.58663057937786e-14	1.49521629159958e-11	20.880977035844
FAM78A	0.767116730354043	1.45623523104217	8.10836803713997	8.6497103706247e-14	1.49521629159958e-11	20.8738730063913
PRCP	0.592991668963937	2.91043139533953	8.10755626751465	8.69178814146917e-14	1.49521629159958e-11	20.8691629762324
ARID5B	0.773448266310538	2.90117641105523	8.09487170468499	9.37626567218496e-14	1.59893866171495e-11	20.7955920200917
ARHGAP15	0.6728198240103	1.03273108803167	8.08658938387689	9.85175245936279e-14	1.66554066793589e-11	20.7475817956625
GIMAP7	1.20965560817519	3.01574279031457	8.07555407970581	1.05226095795945e-13	1.76375125184127e-11	20.6836472568237
STARD9	0.288552777610015	0.52283948837146	8.07187739123603	1.07560266639021e-13	1.77943718089969e-11	20.6623544914951
DIPK2B	0.634456594046758	1.790492685534	8.07122982938782	1.07976658266821e-13	1.77943718089969e-11	20.6586047211748
GSTM5	0.584246929522279	1.09135879443653	8.06611479323636	1.11322341041253e-13	1.81928535846668e-11	20.6289903177016
CCIN	0.224166763641842	0.265195904257017	8.0504277869177	1.22237084218605e-13	1.98114996579427e-11	20.5382199321828
LHFPL6	1.01268313324849	4.41249272542001	8.04699511028864	1.24763392104692e-13	2.00552039554518e-11	20.5183678352693
ARHGAP30	0.99626024503965	2.7337136195615	8.03788070703955	1.31725073666174e-13	2.10021172330679e-11	20.465675201301
BNC2	0.610879327744885	0.996868268128684	8.0205877697678	1.46008427822875e-13	2.30917038551162e-11	20.3657742119896
MAP7D3	0.49516303580391	1.29391915818352	8.00510839131509	1.6008962437191e-13	2.50479298581188e-11	20.2764324221057
ADAMTSL1	0.477835600830685	0.723576076020583	8.00413556255207	1.61018215444545e-13	2.50479298581188e-11	20.2708201853798
MMRN2	0.708658710990131	2.78268452226085	8.00289581467351	1.62209325989551e-13	2.50479298581188e-11	20.2636685429371
CD1C	1.19340858850959	1.93185099295666	7.99623051671429	1.68764363901334e-13	2.58565464099145e-11	20.2252275271303
RBMS3	0.60432049420845	1.37989278617877	7.99329664690726	1.71732256071709e-13	2.61072966962968e-11	20.2083115136479
GYPE	0.226130274228825	0.277111488522737	7.99156983867116	1.73503204864298e-13	2.6173625773798e-11	20.1983564537
CCDC80	1.4775368170028	4.297598776717	7.98138935505798	1.843178207897e-13	2.75927998740977e-11	20.1396857575303
TLL1	0.435000391582322	0.540955401803949	7.96344475905718	2.05030503069804e-13	3.04610090583479e-11	20.0363529446852
GFRA2	0.298229742175662	0.342835363515103	7.95388110150743	2.16994937135733e-13	3.1996148211796e-11	19.9813246009258
CCDC69	1.03020466109305	2.63989413243829	7.95259351922859	2.18657695237616e-13	3.20007168754097e-11	19.9739182889645
TESPA1	0.635208947925422	0.72879149163329	7.93041808136682	2.49357962003863e-13	3.62233999470945e-11	19.8464490661869
TNFSF8	0.784003962183907	0.912292996290006	7.92671052886544	2.54891934759886e-13	3.6755042151295e-11	19.8251532064199
KLRB1	1.04985612272191	1.81292926450363	7.9241882894359	2.58726043131369e-13	3.67738517360582e-11	19.8106683017561
TMEM155	0.0738819607547067	0.0648883280853894	7.92415782113937	2.58772706112694e-13	3.67738517360582e-11	19.8104933391257
SHE	0.494035086422059	0.927783460798426	7.90601868687743	2.88086359215531e-13	4.04522060687703e-11	19.7063853809699
DNASE1L3	0.620664204909257	0.540007942149157	7.90561064928199	2.88782257387581e-13	4.04522060687703e-11	19.704044752494
ARHGEF6	0.807309353313125	2.0159867474237	7.90071196715856	2.97267960450266e-13	4.13455459034764e-11	19.6759487759547
SLA	1.02979669326738	2.21651808733064	7.89725097465108	3.03411666867422e-13	4.18512495512153e-11	19.6561034061549
CYP1B1	1.39927045718023	3.21969256270526	7.89627208113337	3.05172030280138e-13	4.18512495512153e-11	19.6504911504143
CAVIN2	1.04992332567876	2.49355402305898	7.89184857023527	3.13253898399556e-13	4.26612652882896e-11	19.6251340120381
FMNL3	0.630482681818449	2.22438070926637	7.88419668301849	3.27737637510505e-13	4.43259504084035e-11	19.5812862380494
ZEB2	0.666963884075702	1.56975041930102	7.88021681980046	3.35531068326581e-13	4.5069176581867e-11	19.5584881528447
MGP	1.40310367621535	6.96609572676244	7.87727154015423	3.41416475386909e-13	4.52757321654774e-11	19.5416199798529
GIMAP1	0.691580910914092	1.34877801457147	7.87713776034109	3.41686214904424e-13	4.52757321654774e-11	19.5408538672302
WDFY4	0.802809007036215	1.0366441884019	7.87452068609934	3.4700566237474e-13	4.56720003008793e-11	19.5258679688082
SERPINF1	1.3383714156954	6.19105376249767	7.8644632355426	3.68222618285819e-13	4.8141425114688e-11	19.4682985548539
RASL12	0.755319201502363	2.35806782684086	7.8632995426754	3.7075897118126e-13	4.8152014462488e-11	19.4616397257717
LRFN5	0.228567024039988	0.270282832053166	7.85913128556234	3.79986788152263e-13	4.90257954108818e-11	19.4377920938192
TAL1	0.34901744441357	0.587748098460299	7.83558438886162	4.36551242912489e-13	5.59555975474302e-11	19.3031856018104
GAB3	0.532454376510622	1.0881509172119	7.83388185486107	4.40950257395876e-13	5.6152438297341e-11	19.2934603599664
GIMAP8	0.833818199009335	1.96769309422181	7.82887939311939	4.54131203454598e-13	5.74578518125685e-11	19.2648909627009
POU2F2	0.63781592403541	0.917189193460634	7.81929329802218	4.80489110047156e-13	6.02732199646434e-11	19.2101681127588
COL23A1	0.406229112411645	0.650654289581546	7.81857291719353	4.82529984929326e-13	6.02732199646434e-11	19.206057047089
BTK	0.868435870004509	1.54710310728595	7.81741644797334	4.85824284670051e-13	6.03006332067366e-11	19.1994576876291
SUSD5	0.524817965101853	0.823925094118161	7.81262281653864	4.99718469212524e-13	6.16350874196655e-11	19.1721078708388
ARHGAP25	0.804931822819148	1.78307808627744	7.80627988997342	5.18709625980679e-13	6.35775904694194e-11	19.1359307990745
CDH5	0.784344508062689	2.93163867698996	7.80003147191478	5.38116149876681e-13	6.55465578585814e-11	19.100306334563
CLEC10A	1.09021600019682	1.59108121313968	7.79450696831772	5.5587203188066e-13	6.71449740271929e-11	19.0688204064361
ROBO1	0.73378943821484	1.97651459879783	7.79383031053749	5.58086317190987e-13	6.71449740271929e-11	19.0649646415517
GIMAP6	0.966511260164863	2.31712665457317	7.79086911539313	5.67879670927327e-13	6.79066355277794e-11	19.0480928783344
AKAP12	1.1406617570073	3.49079932378225	7.7801136361755	6.04903333187156e-13	7.18955107098989e-11	18.9868378348685
CTSG	1.02624009209211	1.052369735069	7.77818702612366	6.11783250283823e-13	7.22751886826268e-11	18.9758695702742
CD34	0.754317818876948	2.86418564640014	7.76574879763703	6.58102655998537e-13	7.72817436334569e-11	18.905089364348
PODN	1.13545160214751	3.82700874896555	7.75390915780039	7.05411949743778e-13	8.23442484906263e-11	18.8377656102776
ZCCHC24	0.954627022721556	3.48266615620537	7.75262753408979	7.10730828693737e-13	8.24742146835081e-11	18.8304808538766
ITGA8	0.555377173059061	0.953542650291863	7.74761406266097	7.3192140619619e-13	8.44335923347852e-11	18.8019897839137
CRISPLD2	1.19390448229433	4.48265135907464	7.74620505447406	7.37988674541451e-13	8.46356485171486e-11	18.7939841143207
P2RY14	0.634290269574974	0.726835815876696	7.74045048165591	7.63289366984545e-13	8.62421547951785e-11	18.7612951541593
CRB3	-0.838735308251573	3.75638450074773	-7.74003754746558	7.65137551253317e-13	8.62421547951785e-11	18.7589499210283
ARHGAP10	0.372336034837665	1.33682380297848	7.73930820446798	7.6841272564719e-13	8.62421547951785e-11	18.7548078109027
MEOX2	0.775736363703934	1.35484378663991	7.73904738374676	7.69587327987162e-13	8.62421547951785e-11	18.75332659419
RUBCNL	0.618501814979718	0.914369268293582	7.72868195255536	8.17734939608419e-13	9.11170448901177e-11	18.6944800650234
SYTL3	0.697130216694514	1.87218160193611	7.72486495350278	8.36206195212412e-13	9.24191651390401e-11	18.6728197731978
IL33	1.18623368447246	2.36403283905715	7.72432625144667	8.38846126905774e-13	9.24191651390401e-11	18.669763219305
FBLN5	1.09605535008541	3.6590299269217	7.72266108107139	8.47058634701495e-13	9.28026082968213e-11	18.6603158190401
LRRC8C	0.549813787131668	1.38516072706896	7.71986280700211	8.61039144169316e-13	9.33816730273432e-11	18.6444419229861
EDNRB	0.871980080966749	1.95016644053367	7.71969842868776	8.61867463053853e-13	9.33816730273432e-11	18.6435095327367
GNG11	0.785597341946149	3.4390934618622	7.71763165649146	8.72349681666157e-13	9.3982837096659e-11	18.6317871578017
NGFR	1.43006133788405	2.54029326525521	7.71672249478437	8.77000621523053e-13	9.3982837096659e-11	18.6266310281075
CD209	0.780975664784693	1.06103091718134	7.70349204937576	9.47526501385415e-13	1.00988816405812e-10	18.5516303230512
ADPRH	0.533280416729753	1.92710857415597	7.69488102754493	9.96414461269955e-13	1.0562531891873e-10	18.5028495719445
BCL6B	0.705024078726117	2.21291312432548	7.69340820825553	1.00502267069409e-12	1.05965051585924e-10	18.4945088098789
TMEM273	0.710508268893088	1.73239720116373	7.68601656205319	1.0493489117658e-12	1.09359891068206e-10	18.4526606548461
C16orf89	1.17351159643475	1.6690125656051	7.68546649063363	1.05272388718878e-12	1.09359891068206e-10	18.4495471783855
GZMK	1.18487533087883	1.65706754731158	7.68526703493924	1.05395030400749e-12	1.09359891068206e-10	18.4484182596424
HAS1	1.165426642795	0.996379072937393	7.67119790494764	1.14412248263146e-12	1.18091505299398e-10	18.3688228880576
SVEP1	0.907410578804647	1.74517862067945	7.66740229813715	1.16973022452472e-12	1.20102510121227e-10	18.3473615758877
FZD4	0.679431695846078	2.31288631559167	7.66111062677079	1.21343312158052e-12	1.23940817433935e-10	18.3117982732812
TIE1	0.713573823385904	2.48127450250307	7.65355546167458	1.26805185189509e-12	1.28848522629609e-10	18.2691119421688
TNNT3	0.527960795681182	0.417836596253067	7.64994500700627	1.29500518627962e-12	1.30909003650152e-10	18.2487202956846
ENTPD1	0.591589400071379	2.3651193998942	7.64520033031958	1.33128959228694e-12	1.3388677022738e-10	18.2219297705598
CST7	1.096075782095	2.87778984716083	7.64207486977719	1.35573894624208e-12	1.35649982014048e-10	18.2042864872692
GPIHBP1	0.59678642742411	0.937416357785752	7.64098420347195	1.36437498491193e-12	1.35821105731512e-10	18.1981304857802
SELL	1.36009194852702	2.56895202746305	7.637985870877	1.38839768367324e-12	1.37514479669272e-10	18.1812093395026
TRIM61	0.201059352928322	0.263095685992329	7.63059063594514	1.44945232215503e-12	1.42840248692373e-10	18.1394880934165
ADGRL4	0.774979456821514	2.79233490267565	7.62206078761087	1.52317907074251e-12	1.49355323781657e-10	18.0913903774996
ARHGAP9	0.864048925684239	1.72611176714742	7.61745984364286	1.56447486803997e-12	1.52641376304138e-10	18.0654577520055
NRROS	0.660042898296836	1.40590392173657	7.61522732955584	1.58491005010807e-12	1.53869658379552e-10	18.052877248016
APOLD1	0.921775970334339	2.61795383060745	7.61274598522392	1.60793286972142e-12	1.54684952814372e-10	18.0388966813624
CNR1	0.58066855324779	0.644715341512894	7.61262293063777	1.60908318668767e-12	1.54684952814372e-10	18.0382034167893
EBF1	0.624286674956103	1.34097833316873	7.61072920732316	1.62688877532524e-12	1.55633735477577e-10	18.0275352591815
DOCK2	0.822621537826708	1.50551843344875	7.60020795825288	1.7294225566356e-12	1.64639348340683e-10	17.9682883483271
ARHGEF15	0.66471024041188	1.69006264846656	7.59933157642924	1.73824622575959e-12	1.64679935910006e-10	17.9633551187491
MAP3K3	0.573829849882217	2.79415409631876	7.59192483017613	1.81462047326559e-12	1.71089048563517e-10	17.9216731144081
CD79B	1.48807332577514	1.86942304487614	7.59081231215693	1.82637535282095e-12	1.71373430833357e-10	17.9154140722158
TRAF3IP3	0.721562047979317	0.946547977169061	7.58548998336497	1.88366166720655e-12	1.75211186519586e-10	17.8854768485955
WIPF1	0.86093631142064	3.09759942718752	7.58535439236365	1.88514406994201e-12	1.75211186519586e-10	17.884714307172
CREM	0.54946749029928	2.24118102589365	7.58004091521659	1.94415349073914e-12	1.79843368428704e-10	17.8548375004295
PTPRC	1.29414000124453	2.55229591873133	7.57793606659177	1.96803116652095e-12	1.81197461064049e-10	17.8430051501114
PYHIN1	0.561129475922746	0.605946566051123	7.57334235531993	2.02115490345278e-12	1.85219013138376e-10	17.8171873805607
GAS1	1.36145053794459	2.95788605775171	7.56612315504868	2.10752078576103e-12	1.92235302928184e-10	17.7766294209515
TEK	0.79792832979281	1.93506834527619	7.5644599914563	2.12792951576254e-12	1.92709341833195e-10	17.7672883763267
OLFML1	0.838069246531399	2.35693851747156	7.56410013580342	2.1323709743411e-12	1.92709341833195e-10	17.7652674058964
PDE4B	0.690275383645022	1.40346179516655	7.55940596239841	2.19115491789318e-12	1.97113482086253e-10	17.7389090305394
ELN	1.19779460625321	4.49455215550213	7.55718639577325	2.21950535359449e-12	1.98020408291463e-10	17.7264487174897
SMIM22	-1.08582660347753	4.76509573807845	-7.55703662917073	2.22143133058599e-12	1.98020408291463e-10	17.7256080158777
FAM180A	0.682331434996602	1.22080844736936	7.54521670846095	2.37876412549161e-12	2.09069536596403e-10	17.6592841058283
PIK3R5	0.73567549117279	1.38864687963427	7.54510730858267	2.38027062890978e-12	2.09069536596403e-10	17.6586704831827
ITPKB	0.602301624248987	2.66595253976979	7.54463174089942	2.3868304624642e-12	2.09069536596403e-10	17.6560030811505
DDR2	0.953676087453709	2.5058155796667	7.54454521363998	2.38802591390517e-12	2.09069536596403e-10	17.6555177691595
CNRIP1	0.687509252533874	2.1550000180491	7.54112907807867	2.43569909368972e-12	2.12295533005996e-10	17.6363596502654
MOB3A	0.489482503501911	3.80947979598211	7.53747791718741	2.48769304465917e-12	2.15461644157108e-10	17.6158882686234
C11orf95	0.465552693319568	2.14408698791334	7.53704031182596	2.4939979207416e-12	2.15461644157108e-10	17.6134350288525
CD180	0.714213255389963	1.0682882289575	7.53476056888424	2.52710023031017e-12	2.17363871125495e-10	17.6006558154242
MAP4K1	0.937918801854182	1.5564079321482	7.53335107839863	2.54778330300112e-12	2.18185931681899e-10	17.592755812408
FABP4	1.92581832501552	2.34043609045994	7.52630202971603	2.65376123590945e-12	2.26273528684436e-10	17.5532579447407
ARHGAP31	0.616514033854279	2.07413025764846	7.52520909316009	2.67057866945108e-12	2.26721724184438e-10	17.5471355608624
DAAM2	0.807563762752188	1.63291373127293	7.518474084019	2.77656367487698e-12	2.34703406155226e-10	17.5094173910728
P2RY8	0.879218433811237	1.51676884967699	7.5154029014004	2.82626388575438e-12	2.37879232032314e-10	17.4922234237349
PDGFRA	1.04636298817438	3.07431890333999	7.50636280348998	2.97772101432204e-12	2.49043564633333e-10	17.441633049166
EBF2	0.553948584002913	0.718327006165645	7.50598011479769	2.98430664876005e-12	2.49043564633333e-10	17.4394921141019
ZNF521	0.73349406655717	1.71699563197202	7.50403263664175	3.01804432911962e-12	2.49937035072491e-10	17.4285978834378
HDC	0.514457062542438	0.649846813702165	7.50389157532288	3.02050264199584e-12	2.49937035072491e-10	17.4278088388902
HSPA12A	0.494064112527592	1.21698983498909	7.49848565572342	3.11621995732674e-12	2.5677390581149e-10	17.3975757589168
IRF4	0.720342532879073	0.780160340411116	7.49773313893572	3.12977969926612e-12	2.56812174402962e-10	17.3933681122866
IL1R1	1.074926793735	4.30463399274581	7.4941923400896	3.19436927012173e-12	2.61019898984822e-10	17.3735728303281
HVCN1	0.703278403726118	1.58946614609059	7.49319533390416	3.21279281822117e-12	2.61436016423798e-10	17.3679997917056
AKNA	0.775355291216281	2.29609795670245	7.49010796635615	3.2705129478461e-12	2.6395542628593e-10	17.3507444776648
LCN6	0.323334249854111	0.292490839058699	7.49009947948727	3.27067301960538e-12	2.6395542628593e-10	17.3506970494501
RFLNB	0.808029527831915	2.7548822981307	7.47984965629078	3.46976110883632e-12	2.78874938956513e-10	17.2934364995482
CD48	1.22499224124993	2.18408347230527	7.47064057081291	3.65882693027584e-12	2.92870428284243e-10	17.2420238243871
AMOTL1	0.697654367950041	2.57943114612213	7.46683479044294	3.73990356043654e-12	2.98143287494801e-10	17.2207861965243
STON1	0.593256012620065	1.41734177875453	7.45811809797866	3.93235437046393e-12	3.12216200644405e-10	17.1721645789302
CNN3	0.818780794869151	5.68373004306211	7.45439167914395	4.01758572974186e-12	3.17697071556321e-10	17.1513874483562
SRGN	1.21123821734251	6.15805040399535	7.44297158961783	4.29032763065106e-12	3.37567496080533e-10	17.0877461354118
ANXA6	0.849929138181618	5.1138539660711	7.44234705773217	4.3057599413604e-12	3.37567496080533e-10	17.0842672064714
SIT1	1.00387737877867	1.37560544099505	7.44175236536022	4.32050591587445e-12	3.37567496080533e-10	17.0809546354495
KLF12	0.515219570087769	1.35305355820822	7.43373624979264	4.52421376190722e-12	3.52080778114137e-10	17.0363162206673
CD27	1.12786920989567	1.84858669264642	7.43233422444178	4.56080542164969e-12	3.53525514324e-10	17.028511444507
ATP8B2	0.784760849206397	2.71325246361658	7.42955816244854	4.6341235984214e-12	3.56598747897582e-10	17.0130599153581
SCARA3	0.914131453101484	3.08706922196325	7.42903422350807	4.64809140894819e-12	3.56598747897582e-10	17.0101440077109
REM1	0.457798436613449	0.958776225056152	7.42877551214688	4.65500379693952e-12	3.56598747897582e-10	17.0087042251432
ANK2	0.747815917334595	0.931074354789803	7.41791344435718	4.95457697822325e-12	3.78070852606755e-10	16.9482776763159
CRTAP	0.525020106218276	4.62642776342456	7.4135870620019	5.07913569852941e-12	3.8607337280566e-10	16.9242222600115
RNASE6	1.13460440213443	3.8351948403842	7.40995207239725	5.18617805549595e-12	3.92687790912475e-10	16.9040166595472
BASP1	1.03705126749253	4.03288795600981	7.40861751686489	5.22603485422063e-12	3.94183728946618e-10	16.8965996192892
KCTD20	0.553588431030624	3.6263522077816	7.40575160314844	5.31265212311257e-12	3.9918168883663e-10	16.8806740858775
PLCL1	0.295338398360067	0.545938613771693	7.4047622961167	5.34288047454434e-12	3.99425608127075e-10	16.8751773608058
STAB1	0.788008048047965	2.92495043119139	7.40422850231779	5.35926113463523e-12	3.99425608127075e-10	16.8722116859464
SASH3	1.13084002250785	2.77678911002489	7.4036522423425	5.37700069071173e-12	3.99425608127075e-10	16.86901019876
CAMSAP3	-0.826163833598642	2.95111165060048	-7.39750864948727	5.56977034286002e-12	4.12184023372936e-10	16.8348866203924
STAR	0.153221649267102	0.126684272616825	7.39302532008155	5.71474158278126e-12	4.21322545789185e-10	16.8099938868397
GAPT	0.691840809348605	0.907677401397517	7.39149237422684	5.76516101340778e-12	4.23447837580299e-10	16.8014843104778
MPEG1	1.16102302973304	2.72655044074575	7.39026643521031	5.80579902409957e-12	4.24841509931405e-10	16.7946796209794
HSPA12B	0.647255940104089	1.973656356031	7.38584955262876	5.95457348150248e-12	4.34108329166339e-10	16.7701681154067
IL10RA	0.89621904170377	2.34931371695802	7.38355784509977	6.03324379491533e-12	4.3821460763735e-10	16.7574532488094
AP1M2	-0.809781799914185	5.26802303457781	-7.38277636163468	6.06030494540225e-12	4.38555868207689e-10	16.7531178818165
MS4A1	1.5363286917377	1.14922425306306	7.37911281912306	6.18877382336466e-12	4.46206042095604e-10	16.7327971220775
LILRB5	0.487347298832857	0.633215680448528	7.36924278446832	6.54843265301555e-12	4.70407739041348e-10	16.6780763833986
GIMAP4	0.962508843155977	3.48163085417723	7.36758934742235	6.6106708486427e-12	4.73145496396832e-10	16.6689132141079
FAM180B	0.302832279950041	0.236663674732291	7.36651011166339	6.65161008786694e-12	4.74344456120576e-10	16.6629327792569
PI16	1.48808803442316	1.50914615140625	7.35994554553578	6.90607989051206e-12	4.90707002655188e-10	16.6265659062258
FAM107A	0.895901047168054	1.64424775113488	7.35777497518827	6.99231845551461e-12	4.93926706996816e-10	16.6145449086728
CD37	1.21443789474663	2.86691601296062	7.35753880709636	7.00176556754448e-12	4.93926706996816e-10	16.6132370792505
SPRY1	0.76403841140653	3.91694533700401	7.35112591562037	7.263169190086e-12	5.10530505328949e-10	16.5777326837907
BOC	0.891421910110321	2.0285687036165	7.34672895187894	7.44794901565984e-12	5.20403615096472e-10	16.553398563777
GPR18	0.576286901351029	0.52394798893152	7.34608478911351	7.47540688332654e-12	5.20403615096472e-10	16.5498342074444
PLEKHO1	0.77984113463562	3.03625201263127	7.34590145270513	7.48323999067896e-12	5.20403615096472e-10	16.5488197787485
CLMP	1.07895456853811	2.35960926811056	7.34343226230059	7.58953057080844e-12	5.25930332240722e-10	16.535158646493
CD247	0.782571681539144	1.27296042301164	7.33738671121711	7.85611109950122e-12	5.4248660131098e-10	16.5017208797055
ITGA4	0.729023825096683	1.32215984792864	7.33599015317851	7.9189964801485e-12	5.44910315691902e-10	16.4939985924509
ROBO4	0.540832850869058	1.8243590096687	7.32869533305645	8.25564735363728e-12	5.66089161720912e-10	16.4536742093443
GIMAP5	0.348398942081476	0.390132053051892	7.32649426506979	8.35997466549784e-12	5.71245516254628e-10	16.4415112232101
RECK	0.651872166356763	1.73694974143805	7.3224465961428	8.55523990771834e-12	5.82558367466195e-10	16.4191489851791
WAS	0.978548618801758	2.7035728267275	7.3203379352723	8.65874315513561e-12	5.87566131541054e-10	16.4075017756565
CHRDL2	1.18931038109491	1.2854761637355	7.31201261431267	9.07961525906223e-12	6.1400115463955e-10	16.3615338772715
GDF6	0.495426828724588	0.761256731026529	7.30271622390965	9.57349469512924e-12	6.45174585794431e-10	16.3102365560436
CLEC17A	0.690365034522606	0.441028128438596	7.29796009784613	9.83633823923832e-12	6.60617908252406e-10	16.2840055360506
LY9	0.476373224807967	0.43605444871945	7.29310894542678	1.01117771642207e-11	6.76798846305572e-10	16.2572596465983
CASS4	0.378030606435684	0.599905539571831	7.28461264097107	1.0612659689193e-11	7.06443386897746e-10	16.2104393879011
CD5	0.926892715366068	1.64299729218375	7.28437973560109	1.06267298523704e-11	7.06443386897746e-10	16.2091563285396
FGF7	0.980837185109433	1.51459969628625	7.28281868408368	1.07215121917103e-11	7.08164649100447e-10	16.200557161164
DNAJB5	0.699062681581389	1.76436173720275	7.28276407050688	1.07248432401628e-11	7.08164649100447e-10	16.2002563357722
FAM124B	0.360168815090323	0.656323502797552	7.28016685019015	1.08844416527875e-11	7.15675233092648e-10	16.1859515576938
CD3E	1.20087810971675	2.51908515289354	7.2797290435628	1.09115748658764e-11	7.15675233092648e-10	16.1835405027476
EHD3	0.57821028425814	2.18229893585394	7.2716511536666	1.14243661612172e-11	7.46810815958766e-10	16.1390682514062
SH2D1A	0.767862544938622	0.940074127422022	7.27105026795224	1.14634485214892e-11	7.46876043039616e-10	16.1357611556622
FILIP1L	0.909699190878407	3.46460976617757	7.26808518671842	1.165824340346e-11	7.57052355580312e-10	16.1194443397002
FAM124A	0.358801793859994	0.625476276427971	7.2636659834935	1.1954652396358e-11	7.73738244702892e-10	16.095132009695
IKZF3	0.871061485450374	1.23579134531781	7.2584339941698	1.23152131242911e-11	7.94452778225237e-10	16.0663582004386
CD79A	1.87912412740096	2.63071369452318	7.25742488889619	1.23859809157522e-11	7.9639826799612e-10	16.0608097908544
ITPRIPL1	0.294848969964709	0.475663748567268	7.24856846038476	1.30245605734442e-11	8.34721102633378e-10	16.0121315638592
FCRL3	0.680323300447956	0.518544647848055	7.24469711635043	1.33138119683587e-11	8.49234109211484e-10	15.9908630845304
ANGPTL1	0.986881506948522	1.55344747707284	7.24425992019614	1.33468736269271e-11	8.49234109211484e-10	15.988461583867
KLRG1	0.410526499291631	0.633644256170029	7.24381074004973	1.33809259979781e-11	8.49234109211484e-10	15.9859943354823
GXYLT2	0.81924576064134	1.77773552915262	7.23766478702732	1.38555618962542e-11	8.76520723701424e-10	15.952244093618
CFP	0.587618583143267	0.813783942887875	7.23147431400128	1.4350440186669e-11	9.04908303860982e-10	15.9182647157373
SLAMF1	0.617642958079514	0.809809650122299	7.23082303711739	1.44035086647233e-11	9.05343616743235e-10	15.9146907666962
TCF21	0.547999268101063	1.18687311352099	7.22821297306286	1.46181383660875e-11	9.15898758777448e-10	15.9003694846522
CHL1	0.585400262140015	0.678229003596444	7.22734576469717	1.4690147032534e-11	9.17479214824918e-10	15.8956117659111
ZNF518B	0.467449287510085	0.985833729781547	7.22387422499922	1.49819313967301e-11	9.32732243242142e-10	15.8765690787342
SLIT2	0.830741224523895	1.7926803576166	7.21765821063373	1.55187598612623e-11	9.6309620138992e-10	15.84248407079
NCKAP1L	0.880538839348393	1.92330912722436	7.21588830739003	1.56750572054391e-11	9.69727277147846e-10	15.8327818038914
TNFRSF13C	1.09513717796918	0.964968455450617	7.21083367061502	1.6130034994926e-11	9.94736214734258e-10	15.8050802349084
ANKRD44	0.560480096027739	1.19087127836551	7.20468084649102	1.67014925155869e-11	1.02674912138926e-09	15.7713740809017
SLC17A7	0.197688415865323	0.294770302381927	7.20211879522776	1.69453033494538e-11	1.03848232495668e-09	15.7573432770031
ATP8B4	0.270489938024273	0.466717752245569	7.20149387640648	1.70053033181984e-11	1.03891278309405e-09	15.7539213786051
IL18RAP	0.397826885765171	0.551941962039764	7.19772016133809	1.73721113616661e-11	1.05802632271315e-09	15.7332608301053
BIN2	0.762613574198695	1.70421858400264	7.19560583689231	1.75810291883921e-11	1.0661989385617e-09	15.7216877335538
CCDC3	0.795533610361167	2.85098508706323	7.19526403296674	1.76150352401199e-11	1.0661989385617e-09	15.7198169849855
SMAP2	0.872178822667807	4.23711962663015	7.19212857907676	1.79300277404612e-11	1.08192545851749e-09	15.7026583498218
ADAM23	0.546747994906359	0.994136762450253	7.19075808993639	1.80694500826657e-11	1.08444345885874e-09	15.6951596625193
RHOH	0.754669913472516	1.05299573050315	7.19038597214103	1.81074907490277e-11	1.08444345885874e-09	15.6931237366389
LEPR	0.638049434885666	1.2420812084007	7.19009149922365	1.81376500181361e-11	1.08444345885874e-09	15.6915126602856
C1orf216	0.443112866935748	2.61869472884108	7.18741577422614	1.84139749281123e-11	1.09761842649e-09	15.6768752488114
NAALADL1	0.410826718689311	1.12048234603579	7.18557759038069	1.86062107944481e-11	1.10571636330279e-09	15.6668212500748
CAV1	1.1093532346332	4.47207869764573	7.18312471212521	1.88658205937693e-11	1.1177571228532e-09	15.6534073057824
CD36	0.98259712899139	1.61714308329551	7.18214697013589	1.89702978491765e-11	1.12056178048253e-09	15.6480610556483
PPM1F	0.417015947715202	2.242305874511	7.17604110475171	1.96357899745137e-11	1.15638882039095e-09	15.6146832696119
CHSY1	0.702919911350967	3.46317991163671	7.17547415863641	1.96987399327172e-11	1.15662272101951e-09	15.6115848235999
BTLA	0.575855998655775	0.455053348519139	7.1733466232851	1.99367494310402e-11	1.16654178059336e-09	15.5999586923121
ZNF423	0.491530606446408	1.21132279424624	7.17290382010801	1.99866421028693e-11	1.16654178059336e-09	15.5975391821345
CAVIN1	0.843627386148858	6.31353270149536	7.16845565496606	2.04947273545526e-11	1.19264717551967e-09	15.5732385150109
MRAS	0.67876558798573	2.27098786177003	7.16628324419203	2.07474821508052e-11	1.20148213122544e-09	15.5613734086813
FSTL1	1.06478906342756	5.59485756261453	7.16609881926969	2.07690807447567e-11	1.20148213122544e-09	15.5603662197122
STARD8	0.521889439055688	1.48153380901145	7.16235498506683	2.12123642522477e-11	1.22351669220832e-09	15.5399232481912
GYPC	0.810344511870226	3.18854151456005	7.15602574972799	2.1983109857598e-11	1.26425444990427e-09	15.5053759149358
TIGIT	0.669511619196146	0.833519845859112	7.15305609033322	2.23542084591065e-11	1.28183737453666e-09	15.4891720658977
TGFB3	1.13623098445382	3.64916017932639	7.15029821409933	2.27043777175687e-11	1.29812114116397e-09	15.4741270469691
PRKD3	0.550303331009311	2.1475734972881	7.14816284320559	2.29792220277176e-11	1.31001605577201e-09	15.4624801223108
OLFML3	1.06886744733627	4.36248022251363	7.14377307236753	2.35545892992394e-11	1.33831315044599e-09	15.4385429423124
THBS1	1.48969162978023	5.72823532230878	7.14334033652838	2.36120723091282e-11	1.33831315044599e-09	15.4361836866923
MALT1	0.411878155340714	1.76819430075231	7.13814529937178	2.43130675252917e-11	1.37407368080258e-09	15.4078666045274
EMCN	0.733733779526749	1.62567320593597	7.13516627877032	2.47242708864719e-11	1.3932979205592e-09	15.3916335902468
SH2B3	0.602082264928997	3.04333767520322	7.12673278109713	2.59259701716408e-11	1.45683152159326e-09	15.345698378204
EVI2A	0.933145449598624	2.3633106718957	7.12569501337392	2.60777707192604e-11	1.46117474735833e-09	15.3400479392718
ANKRD33B	0.316635428060329	0.467902367510379	7.12382699609148	2.63532312293048e-11	1.4724023294527e-09	15.3298780784738
GIPC3	0.389194941264386	1.18002169688685	7.11805782673419	2.72222228351704e-11	1.51663355687649e-09	15.298478676591
PDGFRL	0.982453026856271	2.67864331558126	7.11599085571175	2.75403972242527e-11	1.52842232998948e-09	15.287232289735
LRRN4CL	0.740249350612272	1.41781850993295	7.11567271226603	2.75896948047665e-11	1.52842232998948e-09	15.2855014288125
CCDC102B	0.454728179593364	1.02344233353431	7.11468532005911	2.77432504793935e-11	1.53259967648278e-09	15.2801297839388
GRAP	0.351504255836815	0.503887730840238	7.11224094573772	2.81270295361382e-11	1.54629223770957e-09	15.2668335537876
TLR10	0.663380474912489	0.568087415942333	7.11210320498467	2.81488108134372e-11	1.54629223770957e-09	15.2660843835438
ABL2	0.467349809742317	2.13755056770322	7.10926175523515	2.86018688683771e-11	1.56679120217246e-09	15.2506315295647
TMEM131L	0.655518249744905	1.90025578580108	7.10861233494917	2.87064226876306e-11	1.56813831567444e-09	15.2471002123952
ABCC9	0.740012177953033	1.27711481013488	7.1068765823434	2.89877265237604e-11	1.57864871356076e-09	15.2376626647692
SELP	1.03615118788465	2.01799870439519	7.10643439715058	2.90598228338909e-11	1.57864871356076e-09	15.2352586374143
PARD6G	0.38308314449744	1.26992401127536	7.10402523854923	2.94557455460793e-11	1.59573653564685e-09	15.22216219645
ICAM3	0.641445403312376	0.793916660669051	7.10284024702472	2.9652436678261e-11	1.60196676500655e-09	15.2157213421093
TUBB6	0.881263982199166	4.1795271332246	7.10099301636139	2.99616382746637e-11	1.61422441814404e-09	15.2056821446232
FCRLA	0.998119121161575	0.681700644083379	7.09733869256727	3.05827279806581e-11	1.63822480701266e-09	15.1858260676474
CD3G	0.660949081862777	0.882463372833709	7.09692367497928	3.06540630731221e-11	1.63822480701266e-09	15.1835713859562
ACVRL1	0.568411194132618	3.03803211145507	7.09690243785026	3.06577178202869e-11	1.63822480701266e-09	15.1834560121335
TNC	1.35746562993726	3.28937315366775	7.09627081152955	3.07666127040785e-11	1.63957620037957e-09	15.180024695218
CYTIP	0.962152575238872	2.35001846967912	7.09541439118125	3.09148729499527e-11	1.64098632525283e-09	15.1753724476117
SCN4B	0.633449733833463	1.39993842539322	7.09515206186218	3.09604273287211e-11	1.64098632525283e-09	15.1739474830931
MYO5A	0.557885330761711	1.71539514237872	7.09060273719604	3.17610530806647e-11	1.67888412928549e-09	15.1492402564538
CXCR6	0.691297628151614	1.05821643957795	7.08934516966116	3.19859519430204e-11	1.68622716009294e-09	15.1424119722889
CD248	1.06485327856418	4.97694840607135	7.08446582334288	3.28735343990753e-11	1.72837234075138e-09	15.1159245619562
CD69	1.02690155366803	1.73738931995465	7.08307499575016	3.3130956467242e-11	1.73724916384781e-09	15.1083763093402
BMP6	0.581505092195087	1.00592177157691	7.08197814791433	3.33353694059673e-11	1.74330647845447e-09	15.1024241036863
ACKR1	1.67121367560444	3.37258399316182	7.07988690139473	3.3728557436157e-11	1.75917749968211e-09	15.0910770408471
LDHB	0.908086696161858	5.29075638149234	7.07781456241054	3.41227048878371e-11	1.77501423224237e-09	15.0798343736459
KBTBD8	0.441758297031572	0.63668039091417	7.07448150368978	3.47661899248971e-11	1.80370304396073e-09	15.0617559316429
ABL1	0.518314198091141	4.07080851674635	7.07235136033067	3.51836958279928e-11	1.82054738491495e-09	15.0502045136104
CNTNAP1	0.609466666860122	1.65780019927755	7.06958324079921	3.57336448981435e-11	1.84413818446709e-09	15.0351962953368
SCN2B	0.337485142434339	0.373645254329101	7.06782076244398	3.60882120982901e-11	1.85754836603561e-09	15.0256421458674
SEMA3G	0.76633149245895	1.81416026644107	7.0627998815675	3.71174346484978e-11	1.9055235887217e-09	14.9984317935703
ADH1B	1.46446175231759	2.2238913208535	7.05889025036123	3.79388756814643e-11	1.9426091148543e-09	14.9772511190095
PRRG3	0.17325437193498	0.196640253146404	7.0551828281528	3.87343924014328e-11	1.97443415479965e-09	14.9571718585403
VSTM4	0.637907453636967	1.90524446866704	7.05505656086598	3.87617739838798e-11	1.97443415479965e-09	14.9564881014054
ECSCR	0.676476558794946	2.08365535779114	7.05315759957492	3.9175882745173e-11	1.99035812568805e-09	14.9462057376158
FAT4	0.506137023381489	0.911399235348649	7.05145112185816	3.95517389478971e-11	1.9986649691282e-09	14.9369669152141
GPR183	1.18500791836252	3.13782640414184	7.05104219086753	3.964233428957e-11	1.9986649691282e-09	14.9347531564166
JAK3	0.756209428108428	2.15763359490787	7.0510295796436	3.96451314563699e-11	1.9986649691282e-09	14.9346848863396
NLRP3	0.541348737566177	0.998535905670759	7.04154857403397	4.18040874088108e-11	2.1021024568569e-09	14.8833790172607
CCN2	1.29940404577085	7.09152781185295	7.03874463844867	4.24645248874384e-11	2.12985114467405e-09	14.8682129605663
SH3RF3	0.536458612371825	2.07235974960585	7.03783864767879	4.26801141704281e-11	2.13520336478639e-09	14.8633133054241
RAB17	-0.744964603775797	2.95135269458108	-7.03668525709638	4.29561378872351e-11	2.14354407151798e-09	14.8570761982522
GMFG	0.915306336360796	3.68528634861018	7.03592529829524	4.31389693345062e-11	2.14720387720559e-09	14.8529669310034
SAMSN1	0.857692773513763	1.99411061588213	7.03530482768773	4.32888118064679e-11	2.14920731224466e-09	14.8496120886271
LDB2	0.640470579819468	2.1161887970393	7.03425569821106	4.35433437576624e-11	2.15638513745332e-09	14.8439398871376
ADAMTS16	0.650589507998815	0.775777262725068	7.02951099788521	4.47130313570265e-11	2.20665485916597e-09	14.8182931031562
GEM	1.06533298655405	4.34450885090966	7.02922919406575	4.47834701926498e-11	2.20665485916597e-09	14.8167701535153
ALPL	0.861526522046797	2.09251337551194	7.02682739603375	4.53882766780881e-11	2.23085086198994e-09	14.803791504366
ACAP1	0.786383837463516	1.51881234280969	7.0233784410879	4.62708919678938e-11	2.26854615595592e-09	14.7851585845647
SGCA	0.693835098544299	1.10822745283185	7.01281833153267	4.90799581575274e-11	2.40026698111539e-09	14.728139152543
CLDN11	0.740226683492807	1.58356434129245	7.01161746212295	4.94098636020888e-11	2.41039013706608e-09	14.7216580438453
BLK	0.973568766351089	0.66886136079815	7.01033299785759	4.9765156141284e-11	2.42169845430948e-09	14.7147264512391
CSRP2	0.501152956180618	1.61936986405899	7.00973202387395	4.99322544857299e-11	2.42381545227636e-09	14.7114835448867
BHLHE22	0.576232474584565	0.919715850512707	7.00603671215512	5.09719548192699e-11	2.46817532335976e-09	14.6915467084708
GLI3	0.591402075855079	1.25778297598278	7.00342937002623	5.17183702373512e-11	2.4981501446421e-09	14.6774831514625
TAGAP	0.81469120460279	1.54472929702078	7.00232776918175	5.20369613509514e-11	2.50736326548774e-09	14.6715421753773
ADRA1A	0.0521874132545689	0.0458035505652198	6.99875494790046	5.30836293481591e-11	2.55152709594791e-09	14.6522773709424
CD53	1.22483780264663	4.30171507749168	6.9931757953643	5.47597361982429e-11	2.62565571291868e-09	14.6222052341463
CD72	0.822302714130958	1.6619953605278	6.99172465702149	5.52041800565486e-11	2.64051018314384e-09	14.6143856451805
PURG	0.0997359939184578	0.177933903572893	6.99087279039897	5.54667390769055e-11	2.64661367405643e-09	14.6097957046621
CORO1A	1.09910965277573	3.36295599606929	6.98550336508468	5.71502671685126e-11	2.72032497437306e-09	14.5808718573716
PTGIS	1.36109065974292	3.44503027635202	6.98315638189107	5.7901878296754e-11	2.74942793045434e-09	14.5682330777899
CERKL	0.667122263279892	1.62525389280812	6.97908611250844	5.92285512260942e-11	2.80563072003607e-09	14.5463197926315
HSPB8	0.930487530902164	2.86266535481458	6.97034245948208	6.21807010439868e-11	2.93522635741756e-09	14.4992702285388
ADARB1	0.457368878253889	1.56527586839897	6.97010248560819	6.2263737937163e-11	2.93522635741756e-09	14.4979793926694
CCL19	2.20491619237852	4.15400244860439	6.96532858471387	6.39385431867186e-11	3.00054892182553e-09	14.4723053958469
CMA1	0.647168911152278	0.474297472669271	6.96492039323515	6.40837922657037e-11	3.00054892182553e-09	14.4701106003312
ARHGAP20	0.315587987955763	0.519856909569764	6.96485130513928	6.41084084567283e-11	3.00054892182553e-09	14.4697391292039
LRRC70	0.225935833822714	0.348356728974906	6.95940527514509	6.60784673885825e-11	3.08539243799403e-09	14.4404635143449
STAP1	0.839825350596699	0.761463577795571	6.95684502312169	6.70251366556684e-11	3.12216141319314e-09	14.4267050662897
PLPP3	0.731312457194583	3.47865520173142	6.95540383317516	6.75638969444149e-11	3.13979995966095e-09	14.4189615488457
MCAM	0.72884416470494	3.90675764854868	6.95384152556935	6.81527600602776e-11	3.15967796109244e-09	14.4105682772571
EVC2	0.401327779830093	1.05806446053394	6.95295281933624	6.84899858599793e-11	3.16782337900956e-09	14.4057943012195
KLHL6	0.713495043012552	1.15202995175699	6.95000344719619	6.96209828151744e-11	3.20681402354939e-09	14.3899532263073
SCRG1	0.612330027554118	0.629365102951074	6.9499024771022	6.96600262114141e-11	3.20681402354939e-09	14.3894109824839
CD22	1.07986812547852	1.2090270278331	6.94657604862889	7.09584438666797e-11	3.25893686807835e-09	14.3715493888577
CLECL1	0.442037987531289	0.491000629404703	6.94461079971428	7.17367332394418e-11	3.28698382139881e-09	14.3609990323007
LMOD1	1.09847917059675	3.25424909682907	6.93959416781427	7.37618295075894e-11	3.37189566077701e-09	14.3340750246122
LCN10	0.179461602559687	0.136689190077568	6.93458050397258	7.58420352593625e-11	3.45892593830548e-09	14.3071778266913
MAL	0.771838007877115	0.91217723912223	6.93038277043016	7.76281209974432e-11	3.53216956120849e-09	14.284666289954
SLC7A6	0.381343158388435	1.18915344698108	6.9237492895522	8.05355016525007e-11	3.65597621043332e-09	14.2491079500873
SNX20	0.625657212599919	1.15412557588447	6.91846121169019	8.29299004936111e-11	3.75155306392701e-09	14.2207752455737
GLT8D2	0.852241910251781	2.80187580334239	6.91825754697353	8.30235087320547e-11	3.75155306392701e-09	14.2196842846064
STAT4	0.593901787312092	1.13874663868869	6.90384864614685	8.99174259355892e-11	4.05372560924791e-09	14.1425466627234
PREX1	0.775413766189557	2.78526657891294	6.90036699275595	9.16661296341864e-11	4.12308364278906e-09	14.123921316469
MCTP1	0.47785506300568	1.12666928112818	6.89367892080332	9.5119892087343e-11	4.26050667967802e-09	14.0881578713854
TCF7L1	0.488150552678382	1.81099534356134	6.89361050326233	9.51558781142711e-11	4.26050667967802e-09	14.0877921200908
NXPE3	0.513892067951127	1.34239339594366	6.8851429380846	9.97148294662275e-11	4.45445904478858e-09	14.0425414388529
CXorf21	0.636764953081165	1.19442420175765	6.88349421023823	1.00627232079546e-10	4.4850014734363e-09	14.0337342890551
MSRB3	0.941991100834617	3.079255263802	6.88239272178398	1.01241374862302e-10	4.50214195561136e-09	14.0278510387878
IL10	0.309590094049276	0.423170504239597	6.8774310990095	1.04053890649907e-10	4.6167440034736e-09	14.0013567097706
RCAN1	0.596550867496804	2.83300636728094	6.87455984751536	1.05716511725764e-10	4.67992440508793e-09	13.9860295915808
COPZ2	0.778725986838828	3.32530498884304	6.87183961777444	1.07315831061129e-10	4.74002424085541e-09	13.9715119901222
COL21A1	0.443267524425222	0.617272491029213	6.8705495553797	1.08082619751582e-10	4.76316462010849e-09	13.9646281902571
HGF	0.538785778733979	0.958898996823393	6.86763701987653	1.09833694077317e-10	4.82948110885708e-09	13.9490895330332
TLCD1	-0.658351346374834	2.90878007655141	-6.86686629225223	1.10301731581056e-10	4.83921086808969e-09	13.9449782518
THBD	0.800686167032228	3.44994419478234	6.86491921093174	1.11492905706283e-10	4.88055217367393e-09	13.9345931292888
CD40LG	0.588708978851651	0.688207043688176	6.86428154408897	1.11885763591789e-10	4.88684122449572e-09	13.9311923769108
PREX2	0.445970940104628	0.8567333110718	6.86327659142711	1.12507672986419e-10	4.90308438874813e-09	13.9258332096968
CD200R1	0.278729912337636	0.381037395298779	6.86226340462821	1.13138127587659e-10	4.91962709561327e-09	13.9204305824386
CA5B	0.271371084788564	0.935882789519119	6.8577215469023	1.160073606294e-10	5.03323086129018e-09	13.8962175467189
NIN	0.545555444997014	1.93388564611127	6.85612663328834	1.17031838476278e-10	5.06582611601374e-09	13.8877170837611
KIRREL1	0.807995160119466	3.12470762561531	6.85574970221416	1.17275256573874e-10	5.06582611601374e-09	13.8857083060091
PALD1	0.653341742279141	2.24038357540574	6.85433368419425	1.18194173383853e-10	5.08933875374342e-09	13.8781624855478
SH2D3C	0.654729790265139	2.12286968281505	6.85411210067375	1.18338609540921e-10	5.08933875374342e-09	13.8769817689344
NPR1	0.675600439757782	1.68629666754681	6.85106235901034	1.20344307667914e-10	5.16427181110603e-09	13.8607333028844
SORCS2	0.717271842269264	1.52784797671021	6.85024829412972	1.20885329070659e-10	5.17616198341636e-09	13.8563968090665
TTC28	0.420868032199795	1.4428809606444	6.84904105181995	1.21692070159224e-10	5.19935335052842e-09	13.8499664129129
MERTK	0.637910306634388	1.74790393212505	6.84804300327067	1.22363022688187e-10	5.21665486508268e-09	13.8446507774591
CD19	1.14718860754931	0.897546877187788	6.84737425531706	1.22814637057661e-10	5.22455064498438e-09	13.8410892530322
DPYSL3	0.996858149984119	4.90318447229733	6.84250999052535	1.26149347215942e-10	5.35479404383513e-09	13.8151897866816
DCHS1	0.67580302909902	1.98011211347154	6.84134775335483	1.26959239820127e-10	5.37753272594494e-09	13.8090030800218
GLIPR2	0.844850884810203	3.28517793587252	6.83536775252166	1.31208059052694e-10	5.54155859007403e-09	13.7771803924544
SYNPO2	1.08973995048733	1.87855641400628	6.83510640914218	1.31396907061569e-10	5.54155859007403e-09	13.7757900104023
ADCY3	0.544222086088089	2.54734172171432	6.82521810886447	1.38742491652034e-10	5.83879614546791e-09	13.7232052011215
TTYH2	0.498609331506549	1.33209559171009	6.82467549170153	1.3915708824145e-10	5.84370376338989e-09	13.7203208850528
VASH2	0.227441363417562	0.441285383605105	6.8232986986436	1.40214539855891e-10	5.8659902548784e-09	13.7130030416875
ST6GALNAC6	0.43061568974041	3.65874058372237	6.82320598245074	1.40286034854825e-10	5.8659902548784e-09	13.7125102727533
STOM	0.721407472332101	5.56997845050489	6.82214016613945	1.41110488487978e-10	5.88791019093135e-09	13.7068459364709
ADIPOQ	1.18700391891723	0.673728730482188	6.82100754065666	1.41991855790912e-10	5.91210675990566e-09	13.700827093493
UNC45B	0.0327632826714931	0.0318119502306719	6.81901167340562	1.43558189140103e-10	5.95222294700723e-09	13.6902223195301
CSF2RB	0.933534577693053	2.11974220330932	6.81868084675996	1.43819458166936e-10	5.95222294700723e-09	13.6884646877507
RASAL3	0.801445394018313	1.76277308796271	6.81862213420268	1.43865875115059e-10	5.95222294700723e-09	13.6881527619348
PLEKHO2	0.669034139990647	3.7357372398268	6.8180405683174	1.44326447392625e-10	5.95870728382479e-09	13.685063124007
HSPB7	0.87835944051763	1.5454726555585	6.8138726664597	1.47670022206453e-10	6.08394286867806e-09	13.6629250604726
HTR2A	0.173465569463167	0.179417156504777	6.81319755517388	1.48218747198893e-10	6.0937481159696e-09	13.6593398947584
ADAMTS15	0.714507794251305	1.36457819260631	6.81229795690644	1.48953057354029e-10	6.10046111509521e-09	13.654562911098
GPR65	0.518815880246609	0.977926676862695	6.81209188026928	1.49121774467436e-10	6.10046111509521e-09	13.6534686682066
LBP	0.967384597039094	0.744234662357394	6.81185584754988	1.49315248342547e-10	6.10046111509521e-09	13.6522153852926
CCN1	1.3591658053055	6.20953478025159	6.8113134375783	1.49760794814238e-10	6.10594375696888e-09	13.6493353993383
THY1	0.987970217059758	5.22267515006445	6.81030600046613	1.5059180337842e-10	6.12708683828669e-09	13.6439866485317
GJC1	0.403884435239564	1.04660778355166	6.80499582042384	1.55047709648528e-10	6.29532222343123e-09	13.6158009835573
AFAP1L1	0.481693724561888	1.72444139809747	6.79925488323807	1.60011295984339e-10	6.4834329040266e-09	13.5853430988079
NR2F6	-0.647134138636994	4.38877372130469	-6.79868004940582	1.60516835956267e-10	6.4880006262673e-09	13.5822941957347
C21orf91	0.420095137615414	1.44923470144916	6.79837506211548	1.6078569702544e-10	6.4880006262673e-09	13.5806766114555
TMEM150C	0.69054246675719	1.83465070810139	6.79092542014395	1.67492484671087e-10	6.73708126415e-09	13.5411783146582
A2M	0.868240797278752	6.6666096884103	6.79075892146764	1.67645487578665e-10	6.73708126415e-09	13.5402958162073
STEAP4	0.773615153963165	1.87464692155498	6.78893513705204	1.6933048604446e-10	6.78247683198651e-09	13.5306299651487
S100A12	0.570519225974158	0.631011869921524	6.78874019520842	1.69511577490167e-10	6.78247683198651e-09	13.5295968836893
ITGA7	0.800765732503362	2.16790077133709	6.78841653611895	1.6981266251111e-10	6.78247683198651e-09	13.5278817113142
TRAT1	0.514527556364605	0.540190463726775	6.78756790487235	1.70604609297781e-10	6.80025811572923e-09	13.5233847678141
AP1S2	0.550794543531256	2.15620277070003	6.78655393911676	1.71555620145664e-10	6.82429465857327e-09	13.5180121314328
BAG2	0.562909511356471	1.26807178461245	6.78434102897665	1.73649313402662e-10	6.89359652862267e-09	13.5062883267659
TDRD10	0.263135528688389	0.411177055590917	6.78314818857169	1.7478831450138e-10	6.92479522360924e-09	13.4999696745855
ASPA	0.374493706560906	0.543465751147715	6.78193117031473	1.75957988676331e-10	6.95708087889422e-09	13.4935236074634
PLPP1	0.63930841206922	4.18051012154825	6.7732601424989	1.84517894861908e-10	7.28084594796153e-09	13.4476158568983
HAS2	0.834282173523928	1.57504419273893	6.77171221234397	1.86088572867713e-10	7.32807831829059e-09	13.4394240793969
CLIC2	0.819341884183544	2.42477605191487	6.77005537028793	1.87784360779177e-10	7.38003827503095e-09	13.4306571267004
CD3D	1.14445867922378	2.66988628689921	6.76883256216737	1.8904566894068e-10	7.41474922719136e-09	13.4241875983884
PIP4K2A	0.615329248319828	3.23193073918159	6.76802062894937	1.89887773338205e-10	7.43291242102903e-09	13.4198922640638
ZEB1	0.729438961686526	2.71840645277598	6.76466531322117	1.93407141442423e-10	7.55559253152862e-09	13.4021449382464
CD96	0.685136160593446	1.10499315539146	6.76264816239129	1.95553766772877e-10	7.62426425483675e-09	13.3914780340662
WBP1L	0.50827100802008	4.53183963602857	6.76164506577319	1.96629970873343e-10	7.65101261666097e-09	13.3861742381125
KIAA1755	0.521721745659211	1.35137097057999	6.76040931458481	1.97963810885193e-10	7.67859056115895e-09	13.3796409236308
UNC5C	0.283828971397891	0.589566183884622	6.76026347788069	1.98121810409792e-10	7.67859056115895e-09	13.3788699425125
SIRPG	0.660227674471049	0.917862645135256	6.75853331558488	2.00005775448618e-10	7.72585942384266e-09	13.3697239900806
UTS2B	0.0726090959651419	0.0837864068482063	6.75842039564342	2.0012934512835e-10	7.72585942384266e-09	13.3691271217513
DPT	1.44849699235516	3.61254626638851	6.75728328715524	2.0137789690668e-10	7.7587857293456e-09	13.3631169540896
FOXN3	0.528115752788164	2.5251284369392	6.75648982271965	2.02253668144726e-10	7.77724840389454e-09	13.3589234573927
CXCR4	1.17575070640464	5.27263159845374	6.75590425369596	2.02902384136917e-10	7.78692496146589e-09	13.3558288801898
RNF122	0.631602180284388	2.71286746485405	6.75447499262626	2.04494395252668e-10	7.83269450253921e-09	13.3482762649625
CYP26B1	0.413277040124202	0.718798787951766	6.75398280429859	2.05045472672673e-10	7.83849271848691e-09	13.3456756180139
VIT	0.401188899986544	0.375225882292072	6.75296719680989	2.06187223387736e-10	7.86680474291225e-09	13.3403096515456
MBNL1	0.528884238112688	3.81971258271281	6.74596620173388	2.14229983203559e-10	8.15779456428155e-09	13.303332565668
EBI3	0.774257548899191	1.48751615825057	6.745524966835	2.1474710222168e-10	8.16163841408793e-09	13.3010028433324
RASGRP4	0.33708849521099	0.673663459702094	6.74436624962592	2.16110959109347e-10	8.19758611043213e-09	13.2948852311406
PRXL2C	0.431294024148592	2.59288399341388	6.74221808894869	2.18662042238845e-10	8.27834229796522e-09	13.2835453217594
CNN1	1.36072760992864	3.70890436651521	6.74185730245316	2.19093400080036e-10	8.27869107701268e-09	13.2816409738616
ATP11C	0.477797816951416	1.81483544073816	6.73913930072533	2.22370111866433e-10	8.38634666117811e-09	13.2672963791805
PDE7B	0.451762572086524	0.808815036457435	6.73871085978093	2.22891008645332e-10	8.38985714115854e-09	13.2650355342811
ABI3BP	0.918299023480302	1.99317050798252	6.73793605690146	2.2383606504605e-10	8.40928940923005e-09	13.2609471797343
CNR2	0.540565565607481	0.300031569594305	6.73717253948261	2.24771217335726e-10	8.42827599076656e-09	13.2569186410984
CD6	0.724526422673929	1.43131990920341	6.73445137380664	2.28135495313194e-10	8.53810152402108e-09	13.2425631375021
MPDZ	0.538530536969909	1.43549979242345	6.72411530104057	2.41372461398105e-10	9.01629588662521e-09	13.1880658871638
ZFPM2	0.464685585403547	0.99534188927956	6.72303916596065	2.42793357896905e-10	9.05213030744524e-09	13.1823947278151
AC119396.1	0.567452559537105	0.673923990321732	6.72049971918141	2.46179110234691e-10	9.1501448873243e-09	13.1690141061365
EVI2B	1.05076815902852	3.01991683052792	6.72036841045858	2.46355438300302e-10	9.1501448873243e-09	13.1683223060904
CRTAM	0.376439173948561	0.549729305018057	6.71938285474982	2.4768286976089e-10	9.18205814533234e-09	13.1631301564494
NEFH	0.495821515936229	0.754582749731755	6.71735811850179	2.50432102498386e-10	9.26646030584124e-09	13.1524647380721
LGALS12	0.428895727863076	0.358331743677615	6.70939094990823	2.61544977985692e-10	9.6594323225563e-09	13.1105153707286
ADGRA2	0.818778816049216	3.33008498607297	6.70809254676029	2.63401490581737e-10	9.70971171390684e-09	13.1036816633243
PAPLN	0.762221235742066	2.05552407227628	6.70691158614422	2.65101346741969e-10	9.73105556157624e-09	13.0974667444062
SACS	0.382829544310332	0.998541112657235	6.70652673540009	2.65657625565695e-10	9.73105556157624e-09	13.0954415680962
FBLN2	1.12274592759655	4.46537719078656	6.70650810766668	2.65684579995134e-10	9.73105556157624e-09	13.0953435462433
CYYR1	0.742522477891994	2.51980390824416	6.70631420760477	2.65965314415627e-10	9.73105556157624e-09	13.0943232252316
ST8SIA4	0.601056313126238	1.40110827905192	6.70519384437084	2.67593140817762e-10	9.75877395106269e-09	13.0884281015151
C7	1.80966723823141	5.11375877448272	6.70510809252602	2.67718137049193e-10	9.75877395106269e-09	13.0879769163853
FCER1A	1.04971364565555	1.89978231124432	6.70302410311874	2.70773608542147e-10	9.85183902990732e-09	13.0770129968944
PLXNA4	0.374562987932043	0.451921037430857	6.70130067824655	2.73326358223148e-10	9.926302242804e-09	13.0679475179405
NLGN2	0.614129065190574	2.89870555887893	6.69973540001839	2.7566539121189e-10	9.99274304446648e-09	13.0597150931132
TCL1A	1.33553520232828	0.841007742874592	6.69537480574071	2.82285990873455e-10	1.0213857134722e-08	13.0367869016272
PDLIM3	0.900169259267678	2.7788582654067	6.69372207810122	2.84836007078078e-10	1.02871435263502e-08	13.0280990669261
LIMD2	0.893632863442741	2.44905341934764	6.69307987371602	2.85832981676758e-10	1.03041739037921e-08	13.0247235519297
F13A1	1.23751228487887	3.51909494354116	6.68692973166388	2.95556355902465e-10	1.06351480653271e-08	12.9924071417651
EVL	0.715306848261948	2.74452816060175	6.68627479269681	2.96610810645545e-10	1.06535432373073e-08	12.9889667362861
HECA	0.470142628812684	3.19296047024411	6.6857931633317	2.97388599250206e-10	1.06619521387492e-08	12.9864368548423
CHN1	0.66686367296833	2.07158950159303	6.68413323713714	3.00084654007112e-10	1.0738978375426e-08	12.9777184847624
EMP1	1.06261235587141	4.83657871718597	6.68102772007321	3.0519343611047e-10	1.09019097915527e-08	12.9614108923801
IL17D	0.334722453468923	0.755960819403678	6.67614659557667	3.13396814217617e-10	1.11745907702213e-08	12.9357882552887
C1R	0.999279573248669	6.164163280447	6.67129475540456	3.2176606305434e-10	1.14521855944803e-08	12.9103302160629
SLAMF6	0.931527034172205	1.71460314473854	6.6676105183857	3.28267887894501e-10	1.16624303432954e-08	12.8910059447446
CLEC4G	0.382216735119344	0.273647042784887	6.6669211774028	3.29498702480001e-10	1.16849892483459e-08	12.8873909629377
KCTD10	0.411713948288743	3.03499763237026	6.66252017302466	3.3746448263839e-10	1.19458772003998e-08	12.8643167714927
C1QTNF2	0.448902767798729	0.997857724606592	6.65948117294389	3.43075418360786e-10	1.21054213313439e-08	12.8483887063357
P4HA3	0.757772768088379	1.66377648437451	6.65941099322385	3.43206071094142e-10	1.21054213313439e-08	12.8480209294805
CALHM5	0.423305509962418	0.949997300726304	6.65651647219648	3.48637657907894e-10	1.22749247921575e-08	12.8328541749768
LSAMP	0.685136609424557	1.65788105544436	6.65524411674458	3.51051937856526e-10	1.23377769772479e-08	12.8261884942016
TMC8	0.883309171051758	2.15979150958464	6.65453656530073	3.52401623202849e-10	1.23630558723275e-08	12.8224820616863
PLN	1.1206837759434	2.0639062238837	6.6531137611842	3.55131169952138e-10	1.24365667391632e-08	12.8150295561433
GJA5	0.692018522710731	2.14601699049763	6.64996149039059	3.61252938990323e-10	1.25994091568613e-08	12.7985216165966
OSTM1	0.48199650719322	2.66881493981926	6.64991057485952	3.61352665711902e-10	1.25994091568613e-08	12.7982550178552
RAB30	0.368253623783189	0.982604310618821	6.64972896514014	3.61708600036353e-10	1.25994091568613e-08	12.79730410124
C1S	1.11605160098457	6.2137677016411	6.64926429059665	3.62620881406814e-10	1.2608790966789e-08	12.7948711141256
LGI2	0.572840274538899	1.0364770761661	6.64855299465086	3.64021736810379e-10	1.26350978417493e-08	12.7911470370762
AGTR1	0.546619032629756	0.793782220466874	6.64581290453333	3.69468154907413e-10	1.28014840740093e-08	12.7768031517522
SNN	0.559509906437401	3.12245069623869	6.64435433413852	3.72399963025059e-10	1.28803098322477e-08	12.7691692147319
DSE	0.590941054559206	1.69196766765553	6.64192706268984	3.77329769647485e-10	1.30278417474592e-08	12.7564674310204
MYL3	0.259400940642206	0.468074418841151	6.64143343912521	3.78340156534838e-10	1.30397694372666e-08	12.7538846595092
CIDEA	0.669338067799175	0.324771910058467	6.63979210164009	3.81718964373826e-10	1.31331414216405e-08	12.7452975530145
MAF	0.64712220068023	2.88972749334545	6.63322988610632	3.95527099263538e-10	1.35843816876659e-08	12.7109780318674
LSP1	0.956709253448595	3.60730684032174	6.62865784695673	4.05437004145434e-10	1.39003935110072e-08	12.6870787084131
HIC1	0.606803100703975	1.88947178939361	6.62685543097459	4.09410568231368e-10	1.40121302854893e-08	12.6776596519358
PYGM	0.355853037097224	0.461780273116702	6.62573721051552	4.11895015442121e-10	1.40726013028492e-08	12.6718168216745
MDGA1	0.332525865957232	0.717385170217437	6.62507893704354	4.13364492620919e-10	1.40982453300676e-08	12.6683775396589
CCL14	0.472090949854623	0.553534966050947	6.6233955597136	4.17145844648658e-10	1.42025124295223e-08	12.6595833151575
ARHGEF25	0.634297492775744	2.7102128697824	6.62120823914022	4.22110105376903e-10	1.43466226629921e-08	12.6481583865599
CHI3L2	0.69037241325301	0.939298491740158	6.61994356301549	4.25006852587145e-10	1.44200854430562e-08	12.6415536813745
SOX17	0.561656733664769	1.2486093387197	6.61750094444505	4.30657189168449e-10	1.45865598217314e-08	12.6287993458611
CLEC14A	0.657534981861762	3.38680674864925	6.61341566870305	4.40273071710508e-10	1.48741771764031e-08	12.60747396531
CXCL13	1.82740383622355	2.14075875780862	6.61325069347581	4.40665796720728e-10	1.48741771764031e-08	12.606612948659
BEST1	0.206226471122679	0.488723102951938	6.61090318809107	4.46291560336243e-10	1.5038185205763e-08	12.594362540677
UBE2E2	0.59681934269189	2.60652976888648	6.6045012873488	4.61995404361805e-10	1.5519763558881e-08	12.5609674532253
GNB4	0.694537638397183	2.26088874113275	6.6042067210122	4.62730917334884e-10	1.5519763558881e-08	12.5594313292027
VIM	0.84508019416276	7.41820838088501	6.60411602570192	4.62957609604069e-10	1.5519763558881e-08	12.5589583734784
FCRL1	0.784795751129377	0.446531778880155	6.60036372726818	4.72432882639288e-10	1.58103775792476e-08	12.5393943549804
DIXDC1	0.502535423890594	1.71667592432555	6.59854151286332	4.77102925951619e-10	1.59394641922269e-08	12.5298959351815
SOCS3	0.958157853588278	5.43242836531891	6.59806248914258	4.78338110479187e-10	1.59535521847064e-08	12.5273992489969
GFRA1	0.750924210483561	1.09512927301373	6.58944852972198	5.01094460785426e-10	1.66841485067283e-08	12.4825214066394
ITGAL	0.902785202387492	1.85888033404087	6.58581971712325	5.10997025284206e-10	1.69850214624552e-08	12.4636260991754
NID1	0.845701741939115	4.33749727313671	6.58470466628803	5.14078358247313e-10	1.70585290754451e-08	12.4578212482568
FGF10	0.534578100846615	0.646034996426826	6.58429191658398	5.15223582590341e-10	1.70676514834108e-08	12.455672659988
PYGO1	0.347001724781675	0.75647013871699	6.58212578770379	5.21275061641201e-10	1.7238997021662e-08	12.4443980868311
SCIMP	0.658076714796164	1.15784947476406	6.57708271007576	5.35636147498097e-10	1.76841085666417e-08	12.4181577220822
PCOLCE	0.956477179725046	4.89456514477756	6.57663787042436	5.36921440015577e-10	1.76967501851185e-08	12.4158436876351
HEG1	0.776323749952624	3.24554306236776	6.57581583961741	5.39304557372246e-10	1.77312637703133e-08	12.4115677683299
FOXO1	0.663636640872611	3.3124845816596	6.57565334017279	5.39776883936416e-10	1.77312637703133e-08	12.4107225402477
CCN4	1.00621348730831	2.66420091796166	6.57324156996833	5.46835065020168e-10	1.79330810369741e-08	12.3981793705531
OSR2	0.670678445820544	1.81430728364335	6.56715412755181	5.65056773719532e-10	1.84997135048643e-08	12.3665319139837
PARVG	0.675265419383527	1.53810847823744	6.56573010849187	5.69404821679788e-10	1.86109965966039e-08	12.3591312341658
SORBS1	0.780514938277008	2.34002294453301	6.56358211939721	5.76025772459945e-10	1.87960755802196e-08	12.3479698675778
OLFML2B	1.11203688126847	4.33999414109818	6.56066965202216	5.85124289108421e-10	1.9039488591424e-08	12.3328396070722
NLRC3	0.521048289985917	0.949514416681325	6.5605734768914	5.85427138882704e-10	1.9039488591424e-08	12.3323400459239
TBC1D10C	0.830860458270429	1.43025261097629	6.55809935692112	5.93271237952362e-10	1.92626527276222e-08	12.3194902629022
JAML	0.766684788458744	1.69737822637315	6.55503372771028	6.0313427930264e-10	1.95505228948828e-08	12.3035723895818
LURAP1	0.219190751985925	0.540345088959121	6.54971745111025	6.20622236803694e-10	2.00841958514146e-08	12.2759788803081
FAM168B	0.41665260779272	4.20415864156872	6.54919878671025	6.22354868459071e-10	2.01070862032139e-08	12.2732875308112
TNFRSF8	0.302787018331682	0.497055577269101	6.54860571108882	6.24341908855005e-10	2.01381071949926e-08	12.2702102178162
COL6A1	1.0453095458938	6.51052699272934	6.54787683864018	6.26792474568665e-10	2.01839527401742e-08	12.2664285193649
CEP85L	0.300908737617015	0.798673978668418	6.54727089322282	6.28836945939721e-10	2.01965397351409e-08	12.263284810142
ZAP70	0.759842958749641	1.14516293575431	6.54715075700641	6.29243066553011e-10	2.01965397351409e-08	12.2626615513722
CISD3	-0.500625999929598	3.89258975913193	-6.54629785327007	6.32133737872404e-10	2.02561678650584e-08	12.2582369398803
PTGDS	1.45747801978345	4.74231716713145	6.54555864360994	6.34649642766219e-10	2.02868053168941e-08	12.2544024187209
CCL22	0.944334253001083	1.78388678997764	6.54540940801133	6.35158761132678e-10	2.02868053168941e-08	12.2536283165453
SH3PXD2B	0.801762523899102	3.53076652445211	6.54405757353266	6.39788899852367e-10	2.04014636016338e-08	12.2466166775148
SUSD3	0.741891804550483	1.74123231122252	6.53961279376363	6.55247961241208e-10	2.08604996232165e-08	12.2235687949351
RSPO1	0.436164708359697	0.437961278269059	6.53441208450965	6.73803194142632e-10	2.13893548370237e-08	12.1966130482434
TSHZ3	0.584543007216278	1.88509264283716	6.53434630466483	6.74041165125727e-10	2.13893548370237e-08	12.1962721877302
MUSK	0.177699881732738	0.130582432001651	6.53207766354783	6.82299198846184e-10	2.16164290606987e-08	12.1845177165164
EFS	0.585873605184532	2.00675591765547	6.53139907999859	6.84788579761762e-10	2.16603045769483e-08	12.1810022591703
CYTH4	0.64374390433993	1.84438373759416	6.53017884151039	6.89287521177887e-10	2.17675001253133e-08	12.1746812658554
FMO1	0.695657848046469	1.32986001572291	6.52961911071948	6.91360929656901e-10	2.1797876513668e-08	12.1717820251189
TRAM2	0.622345593135875	3.24344957225368	6.52217433437051	7.19529139307779e-10	2.26495761652726e-08	12.1332344731852
TMEM71	0.486020864150404	0.953550405116582	6.51903252310574	7.3175259604242e-10	2.29974361554293e-08	12.1169747387957
BICD2	0.476181293947294	2.78570141961791	6.51596572766921	7.43881145271789e-10	2.33412050238801e-08	12.1011077768761
DCN	1.15500944248886	5.57524804456231	6.51395168368642	7.51953636641344e-10	2.35568095338233e-08	12.0906899762308
NCR3	0.592193404966552	0.608499266472524	6.5129957325863	7.55815283702069e-10	2.36400215768442e-08	12.0857459225431
KLHL5	0.601798547276032	2.76758700681657	6.50948283693391	7.70174227077895e-10	2.40507751070455e-08	12.0675814401678
TDO2	0.512064934093939	0.896036683165048	6.50865356861657	7.73602814512534e-10	2.40799174389051e-08	12.0632943203922
ASB2	0.614702776380327	0.750414891793879	6.50847188635823	7.74355977593981e-10	2.40799174389051e-08	12.0623551103132
TMEM156	0.587812157443781	0.867245422392031	6.50836700727829	7.74791081737246e-10	2.40799174389051e-08	12.0618129429968
CD300LB	0.356645138378152	0.636619702652099	6.50704300140169	7.80304613162206e-10	2.42129015327912e-08	12.0549690115577
MAGIX	-0.426218926474913	1.22473737720558	-6.50613699987659	7.84099680243552e-10	2.42922256386355e-08	12.0502862739706
CCDC36	0.0894134126515533	0.147915387762307	6.50546489876953	7.8692670809505e-10	2.43413559502398e-08	12.0468127223418
SFRP1	1.32407812196304	2.13154550983278	6.49911253217011	8.14146455343872e-10	2.51436632059034e-08	12.0139931222121
TMC4	-0.79221115921217	5.13502050860778	-6.49518311522879	8.31445341798342e-10	2.56375386761121e-08	11.9937014143968
SPN	0.697772854855492	1.48521442224905	6.48603815198209	8.7311726055234e-10	2.68802238566593e-08	11.9465050668181
NIBAN3	0.7617705405883	0.456700193800233	6.48271702815934	8.88753968153854e-10	2.73187367859957e-08	11.9293749919666
TPRN	-0.645220711598702	2.78423501717978	-6.47994966563397	9.01993534107942e-10	2.76823086031156e-08	11.9151052255929
C1orf162	0.848592258604182	2.78654179361265	6.47679446340001	9.17325358172117e-10	2.81088556236147e-08	11.8988400832455
DACT3	0.591029527178813	1.51995426115032	6.46991406648925	9.51653081979396e-10	2.91152396110732e-08	11.8633881178596
CALD1	0.997764793619607	5.25049676187026	6.46891884217316	9.56721925474406e-10	2.92247253590009e-08	11.8582620112463
SHISAL2A	0.419489989145777	0.529995788430819	6.46567675210081	9.73419264729317e-10	2.96885306385795e-08	11.8415662793902
LIX1L	0.496525937819172	3.54982775208502	6.46331940311218	9.85739650963469e-10	3.00176091537959e-08	11.8294298710565
SASH1	0.524885743261291	1.94451661196929	6.46192185167298	9.93116048490195e-10	3.01953470185135e-08	11.8222360846451
HOXD8	0.374840394521117	1.09549846690952	6.46024904306768	1.00201667486369e-09	3.04188065181917e-08	11.8136266753995
SAMHD1	0.83707743504626	4.16028759746063	6.45951427887598	1.00595093671666e-09	3.04910414527828e-08	11.8098455076593
CMKLR1	0.759411776123507	1.8251039909981	6.45886690967581	1.00942983130383e-09	3.0549272255709e-08	11.806514299463
ABCD2	0.201444847764296	0.203676852794333	6.45833494481671	1.01229740834559e-09	3.0588851271287e-08	11.8037770863911
PADI4	0.141969321688015	0.123764807903516	6.45758091598415	1.01637575931677e-09	3.06648384860942e-08	11.7998974828391
RBPMS2	0.697841478189209	1.43856080237576	6.4566039110256	1.02168417078531e-09	3.07776471171594e-08	11.7948710394014
CDC42EP3	0.498076615563395	2.57645823641161	6.45208833033548	1.04657525197431e-09	3.14791215743376e-08	11.7716455240683
MT1A	1.25727862873442	2.35373762670538	6.44764346655642	1.07165860010925e-09	3.21842217561142e-08	11.7487933860022
DCLK1	0.505157502717217	0.788439530514634	6.44617293302258	1.08008656823889e-09	3.23877334705397e-08	11.7412351208052
ADAMTS4	0.816396077704791	2.47794832867005	6.43954033974022	1.11891652426845e-09	3.35008732174484e-08	11.7071578865401
CD1E	0.665885525864468	0.995118128178458	6.43881013501849	1.1232744234736e-09	3.35800834127145e-08	11.7034075138977
FHL5	0.691621600212665	1.42305286585194	6.43622140925583	1.13885895151958e-09	3.39941596624818e-08	11.6901137606826
RASSF8	0.622645200306389	1.98738938227441	6.43470717407821	1.14807322512157e-09	3.41888935285382e-08	11.6823392955738
ENPP6	0.174580269153772	0.196809888649476	6.43457687010751	1.14886955460235e-09	3.41888935285382e-08	11.681670334262
SLA2	0.542283141624573	1.0087565309516	6.43377106392347	1.15380617306665e-09	3.42837770606214e-08	11.6775336280061
LAMB1	0.676680532489768	5.37829386306183	6.42741734541994	1.19346853756497e-09	3.54086406810691e-08	11.6449270960935
COL6A2	1.03505240742182	7.04748890548801	6.42512905332989	1.20807878556112e-09	3.57879653529293e-08	11.6331886684327
PTGS1	0.641908974385546	2.23748216147419	6.42431336325035	1.21332918701249e-09	3.58892891199125e-08	11.6290049775159
BEND6	0.334864295156733	0.626241469819835	6.41982472689382	1.2426253729599e-09	3.67004912486696e-08	11.6059884773806
RFTN2	0.30958965602394	0.897675625520923	6.41786167133296	1.25565527951942e-09	3.70204788200925e-08	11.5959255554992
ZNF106	0.472612965577597	2.46900592415034	6.41762501150919	1.2572351687411e-09	3.70204788200925e-08	11.5947125282767
KDF1	-0.548980374445404	3.25745906937306	-6.41646699666744	1.2649940436402e-09	3.7156428230543e-08	11.5887773840217
TNFRSF13B	0.490867173935983	0.310875125338271	6.41637069006321	1.26564142868812e-09	3.7156428230543e-08	11.5882838157139
LCP2	0.724180724572112	2.14707024050929	6.41528827452961	1.27294000190591e-09	3.73148376343449e-08	11.5827367818995
KLF9	0.699471937883818	4.14401594589985	6.40808034234555	1.32260829169157e-09	3.87129421020349e-08	11.5458130371699
GHR	0.535033970173789	0.851314383158473	6.40507708859007	1.3438609129113e-09	3.9276388022509e-08	11.5304359079438
KCNA3	0.407304020087925	0.468315367845484	6.40412930739937	1.35063734304064e-09	3.94156978190031e-08	11.5255840366853
SEPTIN1	0.779451573327666	1.64448486125955	6.40382119146976	1.35284753164202e-09	3.9421534833628e-08	11.5240068277022
NDN	0.762268145114876	3.74959775291103	6.39916880927885	1.38665552780365e-09	4.03467382132899e-08	11.5001974879052
RAB23	0.614496549916643	1.55781485019093	6.39739104138226	1.39979237669715e-09	4.06686345176412e-08	11.491102267
RGCC	0.764348726076552	4.60540323249467	6.39691542853025	1.40332762022573e-09	4.07110324855721e-08	11.4886692515886
ARSB	0.448227629473915	1.8148791871054	6.39293341609668	1.43327242664398e-09	4.15183243115437e-08	11.4683034725593
TPO	0.180957886944863	0.187693307090746	6.39070759620201	1.45028337430051e-09	4.19491257424886e-08	11.4569230335625
STARD13	0.422250060984714	1.94721488112541	6.38937482762061	1.46056395590207e-09	4.21842706026442e-08	11.4501098593531
MARVELD3	-0.49974278779745	2.12814897650334	-6.38772715644138	1.4733726631026e-09	4.24916342589782e-08	11.4416880952157
CDK15	0.124920622680805	0.220179536755515	6.38490236114319	1.4955895109121e-09	4.30690248142396e-08	11.4272527860841
CD2	1.07312604896115	2.78176608438736	6.38351292360274	1.50663784213271e-09	4.33235699737018e-08	11.4201539025455
SWAP70	0.55436143100323	3.30173590662145	6.38028867870968	1.53258593275524e-09	4.40051870091698e-08	11.4036843220688
PXK	0.456702910466571	1.9984503412244	6.37991203068973	1.53564562712705e-09	4.40285765988137e-08	11.401760721749
RFTN1	0.730374372898154	3.42793011171006	6.37937567840861	1.54001304116456e-09	4.40893368617198e-08	11.3990216073707
DPEP2	0.599531831465901	1.28371040597661	6.37473723590138	1.57829586034984e-09	4.50304509830308e-08	11.3753393114186
CD8A	0.910999370707043	1.8023918512492	6.37435314609598	1.58150750937276e-09	4.50304509830308e-08	11.3733787560228
STK17B	0.702572398568739	3.02766732522649	6.37431751910251	1.58180573741885e-09	4.50304509830308e-08	11.3731969045977
LXN	0.661329925115556	4.31868031930315	6.374285918936	1.58207030377381e-09	4.50304509830308e-08	11.3730356078927
TMTC1	0.57976375344241	1.16477488049031	6.37140939475058	1.60633650364912e-09	4.565487706241e-08	11.3583550303978
SFMBT2	0.431245692957345	1.09913890735653	6.37064864369335	1.61281508627087e-09	4.5772672441184e-08	11.3544731573393
DOK2	0.74949452701157	2.31595575063683	6.36767782771883	1.63836151861241e-09	4.64305025166299e-08	11.339316754526
NFATC1	0.719317657340165	1.7175684425719	6.36277133413366	1.68142651084433e-09	4.75821865861013e-08	11.3142945239909
KCNK2	0.509152269572309	0.676501118041658	6.35945536246904	1.71115925009907e-09	4.8348023986965e-08	11.297390405498
CPNE2	0.412793240373035	2.19710509848899	6.35920556804714	1.71341984962219e-09	4.8348023986965e-08	11.296117226891
CLEC9A	0.231754338568473	0.268602228923046	6.35887954535273	1.71637471826003e-09	4.83618169537318e-08	11.2944555664019
RAMP2	0.753435142657685	3.86019910076269	6.35657478775459	1.73740693070501e-09	4.88841998824333e-08	11.2827102625697
RAPGEF1	0.431712410536385	3.81068458939903	6.35617721165981	1.74106056152192e-09	4.88863785581948e-08	11.2806844359443
CETP	0.539039353569321	0.852225848719826	6.3560240633966	1.74246997155567e-09	4.88863785581948e-08	11.2799040984589
KLF14	0.0733992836163247	0.109454285851667	6.35515957302343	1.75044685319306e-09	4.90400189113843e-08	11.2754994719814
INMT	0.802734914491164	2.85806010105253	6.35078449448061	1.79137048680457e-09	5.00966987768293e-08	11.2532138800735
FCER2	1.07453656193888	0.684062919097253	6.35058346586409	1.79327329260793e-09	5.00966987768293e-08	11.2521901168064
CYTL1	0.481161189167733	0.953268787998952	6.34877759683876	1.81045577189201e-09	5.05047626494655e-08	11.2429944020772
TIMD4	0.566451000801169	0.524256502117651	6.3469684748467	1.82783139545053e-09	5.09107259145164e-08	11.233783744102
SGCE	0.675304212843648	3.50896342361606	6.34670832339233	1.83034344596549e-09	5.09107259145164e-08	11.2324593864417
HLX	0.53637070851886	1.84786287837297	6.34645461829946	1.83279651703883e-09	5.09107259145164e-08	11.2311678777224
ZNF831	0.410056855231875	0.361729916179507	6.34444249423704	1.85236647026636e-09	5.13815542410093e-08	11.2209261091548
SSPN	0.650443891457377	2.4972302243988	6.34312542102354	1.86528738523165e-09	5.16668798188955e-08	11.2142232571081
DUSP1	1.00026866297189	6.77960504110149	6.34073289018566	1.88898583408624e-09	5.2249508028583e-08	11.2020493867466
LRRC17	0.789798963301513	2.02426445436989	6.34002963040841	1.89600783730911e-09	5.23698728133366e-08	11.198471543648
MAMDC2	0.614110252570215	1.07383137048885	6.33927842446625	1.90353691199685e-09	5.25038852055841e-08	11.194650045202
PTGDR	0.225589655057733	0.351241851426841	6.33526182328595	1.94429512039998e-09	5.35527691097809e-08	11.174221744862
RNGTT	0.392912405913423	1.98412234930804	6.33492861645985	1.94771457945319e-09	5.35717119462223e-08	11.1725274262729
IL2RA	0.87151390155266	1.6973525256993	6.33027977433636	1.99604309979017e-09	5.48240913585224e-08	11.1488943567751
KLF8	0.261077796604667	0.603187788466974	6.32759323659514	2.02450702417099e-09	5.55281220293948e-08	11.1352418533254
ICOS	0.476101261357055	0.605085488119759	6.32721216473814	2.02857665060523e-09	5.55620344902504e-08	11.1333056055142
PLIN1	1.10655428184936	0.868249900269256	6.32565443620152	2.04529603324829e-09	5.59418417127368e-08	11.1253914503888
PMP22	0.862327958524624	5.01506183425748	6.32502676008185	2.05207119708839e-09	5.60489808441511e-08	11.1222028371591
JAM3	0.604705938530266	3.09427515137015	6.32429486594629	2.05999914419957e-09	5.61872645575769e-08	11.1184850412933
VPREB3	1.34505142123601	1.37016874994187	6.32137466001447	2.09193174978497e-09	5.69789910347681e-08	11.1036539567037
PRPH2	0.354568314936112	0.765835921432259	6.31952582810719	2.11239971576118e-09	5.74566863048441e-08	11.0942663442312
MAN1C1	0.615223909402501	1.77283946309315	6.31843116312465	2.12461108339409e-09	5.77087921834371e-08	11.0887088868895
GPR85	0.159882260003268	0.320709837108616	6.31598043664699	2.15220177839108e-09	5.83773569516287e-08	11.0762690680518
VWF	0.636947270879216	4.08864335559973	6.31508147443982	2.16241043804982e-09	5.85732473765125e-08	11.071706712885
FAM13C	0.333632193478117	0.566117308605055	6.31453308791154	2.16866128865433e-09	5.8661540043862e-08	11.0689237750617
PDE2A	0.543745643127059	1.24109409424005	6.31300260278343	2.18620076715788e-09	5.90545223756656e-08	11.0611577032908
AC008878.3	0.0644689231337703	0.0324050624033007	6.31019546987879	2.21873367333708e-09	5.98089261162236e-08	11.0469166376598
CYP11A1	0.18739290355686	0.28175134027457	6.31006747366367	2.22022835207847e-09	5.98089261162236e-08	11.0462673848579
QKI	0.559057715218505	2.29817803282032	6.30971507609366	2.22434859540383e-09	5.983772332574e-08	11.0444799125316
DAB2	0.667196045302721	3.51813123552862	6.30536232927961	2.27586463914028e-09	6.11397006002467e-08	11.0224065211806
PRRG2	-0.542502381742707	3.0736692524457	-6.30473206181259	2.28342053383741e-09	6.12587689317175e-08	11.019211131967
IL21R	0.492424441521545	0.7333983326864	6.30180019134694	2.31889414159232e-09	6.21146936767955e-08	11.0043494741
LY96	0.835924810889989	3.46374201815736	6.30157346573575	2.3216598064908e-09	6.21146936767955e-08	11.0032003808
GJA4	0.701672944004279	2.99125840950371	6.30086894221089	2.33027448347221e-09	6.226023555228e-08	10.9996298710582
CFL2	0.504761036909605	1.84923005560367	6.29977786392652	2.34367782877379e-09	6.25331508844665e-08	10.9941008010789
ITPR1	0.565151461734477	1.62117571183861	6.29825936275075	2.3624579693611e-09	6.29485913548104e-08	10.9864067464717
ALDH1A3	0.909405500027177	2.64793910729487	6.29663422620742	2.38272069620857e-09	6.34023549163451e-08	10.9781736643848
ZC3H12D	0.386447262912151	0.488791197409151	6.29544690055327	2.39763248482588e-09	6.37126973711658e-08	10.9721594073312
CLEC2D	0.621829293198518	1.30996446503477	6.2934204853992	2.42329452992895e-09	6.4307481767844e-08	10.9618964754967
NRK	0.422112631723173	0.581170727865589	6.29286990597169	2.43031342374211e-09	6.44065899364953e-08	10.9591083805731
PGM5	0.780596569101105	1.19436124452074	6.29227113222551	2.43796937668627e-09	6.45222907505998e-08	10.9560764057577
C6orf120	0.397683949266137	2.71996045168322	6.29146692273943	2.44828932918089e-09	6.47080889953724e-08	10.952004461445
CHSY3	0.500040161722932	1.20287688507305	6.28813051981747	2.4915636576074e-09	6.57631963517345e-08	10.9351147606307
LAPTM5	1.00379381731824	6.00216025883711	6.28702887439616	2.50601670763789e-09	6.60557710396326e-08	10.9295391856548
LAMA4	0.732832038527105	3.26892595765386	6.28348432288232	2.55308048323034e-09	6.71683871034378e-08	10.9116038744822
ANKRD55	0.240316008131821	0.20902200966572	6.28333537381351	2.55507708832617e-09	6.71683871034378e-08	10.9108503355152
PPP1R16A	-0.732680586288485	2.69650545691817	-6.28270622264353	2.56352755206922e-09	6.73003197103472e-08	10.9076675590786
CD52	1.24228533612677	4.50341334173796	6.28162486213364	2.57811606300142e-09	6.75928263523006e-08	10.9021975921846
FIBIN	1.06674416180086	3.09303537542972	6.27948111748036	2.60727854693123e-09	6.82661409664464e-08	10.8913553879888
SLCO1C1	0.136116194257509	0.163078695786651	6.27425184171888	2.67978105782583e-09	7.00709151000299e-08	10.8649175052616
DOCK10	0.616405938105455	1.42371068400244	6.26825516045356	2.76536274275567e-09	7.22124217685505e-08	10.8346167783483
SP140	0.639342278924522	0.940976749755906	6.26489447988868	2.81449250774279e-09	7.33976230975317e-08	10.8176434736024
ADGRD1	0.462072501387143	0.86774155623386	6.26393427246068	2.82868653532392e-09	7.36698162606074e-08	10.8127949396743
SNAI1	0.78284643667027	2.8339569962887	6.2629688572676	2.84302841250569e-09	7.39451328881287e-08	10.8079205787502
ARID5A	0.631017354580207	3.20414150245957	6.26191869476915	2.85871036050768e-09	7.42545283177696e-08	10.80261886508
MS4A6A	0.901981227748363	2.93401699779351	6.2552894715984	2.95968274087157e-09	7.67755796709424e-08	10.7691642979057
CD226	0.202635128016891	0.279490867207411	6.25218318373849	3.00819297953947e-09	7.79308751938554e-08	10.7534959747371
WASF2	0.464446549581118	4.67900721265668	6.24903089205733	3.05821968719816e-09	7.91223565773655e-08	10.7376005997083
RASIP1	0.532405836508593	1.97445850012477	6.245484282505	3.11548118437692e-09	8.04976304437626e-08	10.7197229026023
FPR1	0.921870957178073	2.52972516746631	6.24476906677047	3.12715555389118e-09	8.06929573254735e-08	10.7161184262844
TMEM100	0.643320270130943	1.26245299854578	6.24368312799386	3.14496335638391e-09	8.09880513640879e-08	10.7106461111562
PLEKHA6	-0.71151977653309	3.81503416294113	-6.243568371051	3.14685100909872e-09	8.09880513640879e-08	10.7100678573708
PNOC	0.558595357533974	0.706807477251362	6.24259207981524	3.16295521522713e-09	8.12958253287277e-08	10.7051486508769
RASGRF2	0.487497155436387	1.29610133196238	6.2405301058302	3.19723448259727e-09	8.20524809552859e-08	10.6947606398441
CD7	0.762088253878638	1.7351586300925	6.24013049542546	3.20391987447277e-09	8.20524809552859e-08	10.6927476936971
SLFN11	0.664106975906221	2.45972455987753	6.24006921921534	3.20494622465703e-09	8.20524809552859e-08	10.6924390359513
CYBRD1	0.967103177480573	4.86106636829697	6.23943560589737	3.21557792148058e-09	8.22173384852095e-08	10.6892475394474
NGF	0.409985231637991	0.676652833966469	6.23874215902374	3.22725328494388e-09	8.24084168893678e-08	10.6857548962302
CR2	1.620984251459	1.37813010611682	6.23439132640145	3.30146264649474e-09	8.41937372697117e-08	10.6638468861041
PALM	0.68398511421303	2.52652412383357	6.2316462558064	3.34914289840833e-09	8.52987550398516e-08	10.6500294159115
CLEC3B	0.881356481756017	2.52908767996388	6.22786407754346	3.41594625038977e-09	8.68366736493717e-08	10.6309978826259
EOMES	0.434079415264955	0.530625308122445	6.2277274851267	3.41838315523507e-09	8.68366736493717e-08	10.6303106997693
GNA12	0.45879734064455	3.72075213244582	6.22198253859839	3.52243721587727e-09	8.92810185050675e-08	10.6014170478486
CHST2	0.521427211723414	1.49416530586243	6.22191321579256	3.52371160690032e-09	8.92810185050675e-08	10.6010684981728
ROR2	0.678301091686256	2.12856295043716	6.21910154903998	3.57578294505395e-09	9.0483457207036e-08	10.5869337208578
CCR2	0.624593791206648	1.01696107796493	6.21817733276582	3.59306359605413e-09	9.08035698224452e-08	10.5822883921042
SPART	0.60334408667842	2.76265602831546	6.21406918500793	3.67087361020149e-09	9.26505822003364e-08	10.5616451467154
FUT7	0.238585340004033	0.298788797904166	6.21361456578282	3.67958528380495e-09	9.27510886898443e-08	10.5593612362192
SMO	0.6198176294983	2.48286635618588	6.21218640582068	3.707084740308e-09	9.33243117357896e-08	10.5521871501039
TENM3	0.615400783479285	1.52445980656522	6.20807309734058	3.78741946566455e-09	9.52244655655738e-08	10.5315305594962
ANO2	0.103887290641311	0.186335171622272	6.20430903297231	3.86242932951523e-09	9.69860455584164e-08	10.5126354125041
ACSS3	0.267445004817751	0.6659739454746	6.20229506921981	3.90316028199741e-09	9.78834735169452e-08	10.502528534439
NLGN4X	0.49405822312744	0.618343404049637	6.20174973508024	3.91426161805427e-09	9.80365065027615e-08	10.4997921860337
VEGFD	0.381724646359715	0.373487296675448	6.20104768692299	3.92859881638202e-09	9.8270091056209e-08	10.4962697105386
IGSF10	0.212428590092374	0.229945378124642	6.19906927371922	3.9692797854863e-09	9.91612049339769e-08	10.4863445237991
MOXD1	0.974157877851726	3.04226378147522	6.19790961301399	3.99331714625048e-09	9.96347869657991e-08	10.4805277380782
PLA2G5	0.527190820240265	0.916327106956966	6.19498384741348	4.05459901644713e-09	1.01035249442877e-07	10.4658553421651
PLIN4	1.23320550517917	1.38535003824568	6.1924433000969	4.10856037418997e-09	1.02249971444466e-07	10.4531183329126
GRAP2	0.38796334606716	0.681307976029824	6.1921068501583	4.11575923905563e-09	1.02299308538809e-07	10.4514317925805
BCHE	0.499704279152798	0.83531915724266	6.19094594332018	4.14069381926604e-09	1.02788793024843e-07	10.445612899495
SPR	-0.536915683275462	4.77458545666605	-6.18903954816359	4.18196243282453e-09	1.03682004134162e-07	10.4360588440426
PRDM2	0.380233575157125	2.28634882662473	6.18865904621207	4.19024753221827e-09	1.03756242871632e-07	10.4341521506125
LEP	0.783602649529684	0.446813382295582	6.18129826183836	4.35372972585676e-09	1.0754932637484e-07	10.397281925895
F8	0.333033665658097	0.954704101464765	6.18126858447972	4.35440136360323e-09	1.0754932637484e-07	10.3971333281241
SGCG	0.137137425762847	0.150361028744562	6.17516838581022	4.49463765044597e-09	1.10873382343265e-07	10.3665985833699
RAB33A	0.458064770435941	1.03240996178941	6.16674548370407	4.69557966968331e-09	1.15684689575577e-07	10.3244689572417
FAM162B	0.403046448449722	0.97445482748675	6.16464903953446	4.74694842158441e-09	1.16803520069877e-07	10.3139886573402
FGFR1	0.631658837184538	3.20877013391813	6.16164982501168	4.82139766481098e-09	1.18486753890486e-07	10.2989992751097
NUDT10	0.436948944484256	0.652949623728989	6.15619985158406	4.95962588276845e-09	1.21731192974934e-07	10.2717734521739
MSC	0.734087087232544	3.02748587568367	6.15531897815244	4.9823296654209e-09	1.22135583835712e-07	10.267374411777
LCP1	1.06698538716629	4.37463215465551	6.15494937749642	4.99188616104632e-09	1.22217078032808e-07	10.2655287629643
WWC3	0.426687715215801	3.00224856198696	6.15427499121663	5.00936965086856e-09	1.22492204767062e-07	10.2621613095843
FOSB	1.50390708814039	3.16307717419352	6.1516129977847	5.07897053995442e-09	1.24039466076023e-07	10.248871314607
ESRP1	-0.751348779015116	4.0067221035545	-6.14472804543332	5.26341653112988e-09	1.2838415620894e-07	10.2145152146439
SOCS2	0.53567560727361	1.63096769014235	6.14241294777699	5.3269017038952e-09	1.29771266229924e-07	10.2029683293712
RGL1	0.627021526293692	2.55607976620961	6.1392168169158	5.41578293928779e-09	1.3167240154471e-07	10.1870317283321
ZNF385D	0.357447521704872	0.441196333417892	6.13912460737033	5.41836867301927e-09	1.3167240154471e-07	10.1865720301719
KLF13	0.522826848491118	3.64294088033835	6.13755620978796	5.46253554322331e-09	1.32581416507614e-07	10.1787536726187
NR4A3	0.981496244535718	1.51923372266703	6.13595530489395	5.50798209108411e-09	1.33454980678122e-07	10.1707745844931
ELMO3	-0.780535054855069	4.34230678891233	-6.13580956285238	5.51213779762778e-09	1.33454980678122e-07	10.1700482559934
DAZL	0.112034711898145	0.0659454395825174	6.13434002092289	5.55421276652446e-09	1.34307850264255e-07	10.162725177582
EPAS1	0.552379435986047	4.92167063917372	6.13335207151701	5.5826760524283e-09	1.3482987692632e-07	10.1578026199712
LILRA1	0.22140082842949	0.353881024279304	6.13243141563618	5.6093293740311e-09	1.35306959845171e-07	10.1532158153784
TMEM141	-0.629795910825019	5.34501531440606	-6.13176682919953	5.62864694198937e-09	1.35606136583972e-07	10.149905049327
ABHD11	-0.676569449555185	4.24527008756803	-6.13102736775749	5.65021762447649e-09	1.35958794887863e-07	10.1462215486001
TSPAN11	0.770155792920255	1.41353841026684	6.13000282802508	5.68023835397902e-09	1.36513669558679e-07	10.1411184486116
GZMM	0.749872273247998	1.29247508691406	6.12948039646079	5.69560666132836e-09	1.36715473972228e-07	10.1385164944953
RASSF7	-0.941665006056705	4.93131089228274	-6.12897703397916	5.71045260020412e-09	1.36904261543524e-07	10.1360096475268
ADGRF5	0.573170410967999	2.50633347057734	6.12751127454836	5.75389959759996e-09	1.37777442012861e-07	10.1287106192435
FBN1	1.08368804409577	3.96977491858676	6.12624700524825	5.79163454164508e-09	1.38511884141709e-07	10.1224158467008
TRAF1	0.532624010673034	1.94572003674398	6.12284778252755	5.89430001262475e-09	1.4079551467428e-07	10.105495304865
MMD	0.610699419477998	2.89646308763258	6.12246779773118	5.90588690836907e-09	1.40900666861345e-07	10.1036042023413
LAX1	0.558726205967557	0.714885446382169	6.12153497259309	5.93442643693072e-09	1.41409522302124e-07	10.0989620511688
DYSF	0.517679038008976	1.97531585047525	6.12030666750617	5.97221254679124e-09	1.42137209047479e-07	10.0928501518273
DES	2.11147657308039	2.69275452913316	6.11887186408562	6.01665007614283e-09	1.43021241991802e-07	10.0857117363109
CALCRL	0.768061630182507	2.39472580460673	6.11809390774963	6.04087973850519e-09	1.43423356600273e-07	10.0818417062638
RBP7	0.812686351222035	2.32392696982735	6.11363544130453	6.1815973095358e-09	1.46586825679935e-07	10.0596686534775
THSD7A	0.422018013586247	0.865981526929811	6.11268861880396	6.21189216076648e-09	1.47099328202048e-07	10.0549612057839
LILRB1	0.524063726051948	1.05448316458373	6.11206585338719	6.23189772517005e-09	1.47099328202048e-07	10.0518651721786
CSF1R	0.908771893871858	3.56427402081984	6.11197145884193	6.23493554324531e-09	1.47099328202048e-07	10.051395914122
MSL3	0.345327418859319	2.3522161548203	6.11194187190383	6.23588801308262e-09	1.47099328202048e-07	10.0512488312718
LLGL2	-0.733000327521161	4.50186064481703	-6.11179203039517	6.24071393932505e-09	1.47099328202048e-07	10.0505039448415
COL6A3	1.26269220344526	5.79272435181436	6.10980658477895	6.30500586581194e-09	1.48436338576756e-07	10.0406350787368
NCS1	0.625270291361631	2.76963922834915	6.10288432374094	6.53428212114267e-09	1.53649648294639e-07	10.0062433479091
THEMIS2	0.764592630980581	3.02097073836572	6.10190070921773	6.56751761944079e-09	1.54089497287524e-07	10.0013585068028
CHODL	0.191195697484377	0.242299257206018	6.10186574004456	6.56870224528939e-09	1.54089497287524e-07	10.0011848516828
TAGLN	1.09018648679004	6.78940175397745	6.10069652095931	6.60843193749105e-09	1.54836270879495e-07	9.99537893771662
MNX1	-0.58429291776473	1.51301932512781	-6.09804204840143	6.69950711372369e-09	1.56782856810543e-07	9.98220045250649
EID3	0.397566237162376	1.03707011158335	6.09462373662032	6.8186050062376e-09	1.59379812607063e-07	9.96523521530771
PARP15	0.605883652060813	0.866644995376905	6.09396976345933	6.84162566786745e-09	1.5972752496732e-07	9.9619902136912
THEMIS	0.398859073421771	0.460744072678826	6.09265311047684	6.88820495167829e-09	1.60623766120527e-07	9.95545768749741
NFIL3	0.617310915834319	4.12230195217614	6.0919509703789	6.9131716055012e-09	1.61014499234542e-07	9.95197441595946
RUNX3	0.820319132427564	2.06660486123967	6.09100767175886	6.94685312315146e-09	1.61440372497867e-07	9.94729517914986
PLEK	0.920768649656947	2.47910902148373	6.09097784395949	6.94792077855282e-09	1.61440372497867e-07	9.94714722582779
CCR6	0.129964686718506	0.121507147089369	6.08790058322053	7.05893729223096e-09	1.63825821583362e-07	9.93188575056899
POGLUT2	0.537679175063384	2.28128437037378	6.08514372711123	7.15987100463853e-09	1.65971903394759e-07	9.91821751735688
CD8B	0.652640432282471	1.15327983940715	6.08355500668088	7.21867852907274e-09	1.67137549744564e-07	9.91034260159186
MYH11	1.32984189412539	3.22709257954002	6.08325452392899	7.22985424386525e-09	1.67198905160898e-07	9.90885332776618
IL6	1.02051515210776	1.30191123488647	6.07799174941727	7.4283639198703e-09	1.71587331958276e-07	9.88277727819588
ZFP82	0.247959526890083	0.577555706777215	6.0765500741061	7.48366965006297e-09	1.72661465302806e-07	9.87563658873962
TRARG1	0.640926216120633	0.370147312182534	6.07617583936021	7.4980919817418e-09	1.72790930498165e-07	9.87378316399746
ARRDC5	0.258839666023917	0.314536247415732	6.07366072339322	7.59572966183078e-09	1.74835509856999e-07	9.86132877952449
GASK1B	0.741439008792789	3.34356015579609	6.06803057920628	7.81883545812738e-09	1.797545458208e-07	9.83346141684653
ADD2	0.286988906120209	0.432852404775305	6.06780842716553	7.82776921783507e-09	1.797545458208e-07	9.83236217937305
MS4A7	0.9181151226927	2.69623317498799	6.06678861640288	7.86890913302061e-09	1.80487926324757e-07	9.82731635521105
TLR6	0.383182377604819	0.861932300555308	6.0656523093861	7.9149983547149e-09	1.81332982166255e-07	9.82169477544902
ITGA5	0.875796065050313	4.38689897918313	6.0648013369562	7.94968750520706e-09	1.81915194474464e-07	9.81748525878069
TNFAIP8L2	0.714886965351778	2.17216021144719	6.06201978949615	8.06411816036551e-09	1.84318672777305e-07	9.80372840264334
CBLC	-0.992839958996067	4.47294025764811	-6.06026813607205	8.13700699080412e-09	1.8576815377958e-07	9.79506724415388
FAM126A	0.418233238131644	1.26545502850949	6.05636942148928	8.30156502160104e-09	1.89304641440253e-07	9.77579561810139
PRF1	0.657724427280856	1.84131037331754	6.05420046817728	8.39452088679547e-09	1.91202031487742e-07	9.76507779835729
EMILIN1	0.990648635444362	5.31949640483119	6.05265083871212	8.46155838687599e-09	1.92317638193517e-07	9.75742187052291
FYB1	0.84111544486047	2.12556864271314	6.05261503055527	8.46311364851386e-09	1.92317638193517e-07	9.7572449756962
AOAH	0.77844717660069	1.75376726391177	6.05058128308802	8.55190728336641e-09	1.94110478858911e-07	9.74719923102549
EPB41L2	0.606893177134531	3.09255971171754	6.04548417900028	8.77848033156809e-09	1.98968159927303e-07	9.72203156664055
PCBD1	-0.464738973319853	5.23328750399846	-6.04531250209148	8.78621317102875e-09	1.98968159927303e-07	9.72118412702244
ESRP2	-0.676025932925238	2.96222224058488	-6.04128395601162	8.96960017125934e-09	2.02886769271703e-07	9.70130270497589
CBLN4	0.543297799397507	0.612941024306303	6.0379304437082	9.12511620478995e-09	2.06166651949465e-07	9.68475921868652
POPDC2	0.648011493459469	1.50095607944694	6.0361335464485	9.20953021508247e-09	2.07834403967759e-07	9.67589724870982
ENG	0.563494929337719	5.42274042021596	6.03563945717249	9.23287525219575e-09	2.0812174318484e-07	9.67346079031282
PCDH18	0.624143278163368	1.80069841592041	6.03488456347762	9.26865501377601e-09	2.08688396641976e-07	9.66973850019911
PAX5	0.709248770792583	0.495240582651485	6.032784114014	9.36892703828538e-09	2.10704160719971e-07	9.65938302600292
PPP3CC	0.398090361414923	2.69102284171116	6.03187486760691	9.41266208031609e-09	2.11445264670193e-07	9.65490105494993
LPL	0.920833863276665	2.12538866257305	6.03164549807157	9.42372640318255e-09	2.11451600106193e-07	9.65377048722323
CRTC3	0.339670098035325	2.58143643341579	6.03024933126025	9.49135019858539e-09	2.12725564279381e-07	9.64688935080434
FCRL5	0.447047483908996	0.42328502532376	6.0239553784189	9.80215285629413e-09	2.19374770102585e-07	9.61588187104164
TMEM184A	-0.702230889352269	2.31683874876133	-6.02365002840731	9.81748249748809e-09	2.19374770102585e-07	9.61437808371105
IL3RA	0.55011110948416	3.0608713628299	6.02356844632211	9.82158218092243e-09	2.19374770102585e-07	9.61397631675238
C1orf54	0.517067999867729	3.05487666826014	6.01855620281243	1.00767036954893e-08	2.24741138909051e-07	9.58929932696063
PLPP7	0.43196424327559	1.15559254602785	6.01838057578556	1.00857598571787e-08	2.24741138909051e-07	9.58843489724121
ICA1	-0.50456297034067	3.46817657710719	-6.01817794020233	1.00962186211246e-08	2.24741138909051e-07	9.5874375527931
HSF5	0.0656869593959313	0.0454224772740957	6.01727818927311	1.01427866068683e-08	2.25306022806525e-07	9.58300936638268
ZNF101	0.374133413270687	1.39822983054906	6.01724375756914	1.01445728488176e-08	2.25306022806525e-07	9.58283991692673
FOXA3	-1.06395410350739	3.96202038099516	-6.01601008371043	1.02087770166765e-08	2.26475481984211e-07	9.57676902847757
NAV3	0.328208985821858	0.670487866641205	6.01404470531841	1.03118849366351e-08	2.28504379087402e-07	9.56709910727398
HACD4	0.412691434076374	1.10582523889751	6.01262786572657	1.03868478330266e-08	2.29905725568267e-07	9.56012934494527
LY86	0.885403648239266	2.80341052931263	6.01061363658641	1.04943379600314e-08	2.3202306847145e-07	9.55022272521048
ST6GALNAC3	0.263944260911109	0.555967972352754	6.01020506007028	1.0516274445318e-08	2.32082723396207e-07	9.54821347957497
LVRN	0.0549131999295254	0.0643879003282991	6.01001104456506	1.0526706875978e-08	2.32082723396207e-07	9.54725940593986
WDR81	0.440069658464505	2.62989617294318	6.00990266324503	1.05325390761626e-08	2.32082723396207e-07	9.54672644819588
MMP2	1.29916466078332	6.75104009217229	6.00583663667321	1.07536425960344e-08	2.36688759765241e-07	9.52673656323662
GID4	0.287756564473369	1.68229980092598	6.00377434581411	1.08675188684138e-08	2.38927031982582e-07	9.51660105229578
RGS18	0.468184023639352	0.799266937201555	6.00307495168757	1.09064059805473e-08	2.39513468851638e-07	9.51316426532565
CTLA4	0.604171598276311	1.03706872221216	6.00032899256991	1.10604076738839e-08	2.4262377504758e-07	9.49967328707484
TMEM125	-0.67327034962781	3.61527894741132	-5.99841556009425	1.11689766636609e-08	2.44731621621289e-07	9.49027491658367
MARCH1	0.456363128144835	1.06768464135488	5.99119842054441	1.15879600655094e-08	2.53628889335608e-07	9.45484347690888
CYB561A3	0.320664706241078	2.08760067965545	5.99060255358212	1.16232329246691e-08	2.54117303105558e-07	9.45191940397937
FKBP14	0.485477860190305	2.35131314398347	5.98700661134905	1.18383422033641e-08	2.58531992149413e-07	9.43427722027604
CARMIL2	0.536828572111956	0.738685907081639	5.98223787814667	1.21296345908351e-08	2.64598736330218e-07	9.4108918420544
STARD10	-0.696476393819683	4.76577725832657	-5.98034025617387	1.22474920559419e-08	2.66872851898973e-07	9.40158948745684
GSTO2	-0.43047045359721	1.71470782132223	-5.97977413186149	1.2282869710943e-08	2.67346679135743e-07	9.3988146567521
UBASH3A	0.444961521434761	0.724870739311623	5.97730921851606	1.24380752794516e-08	2.7042471652475e-07	9.38673500731718
P2RX5	0.759717009397898	0.665937820818786	5.9735293072775	1.26798211019285e-08	2.75375383864806e-07	9.36821736008871
SLC16A2	0.56547392844349	2.75585062549297	5.97308909292209	1.2708272774356e-08	2.75687983825106e-07	9.36606126456559
KIAA1586	0.32185419564305	1.30554708774889	5.97120042614084	1.28310515424419e-08	2.78043924639589e-07	9.35681207467805
DLG2	0.239679734392332	0.323138046429721	5.96935658111982	1.29520375015327e-08	2.80355858104369e-07	9.34778423434264
NID2	0.72574356812262	2.1237253292336	5.96859669197978	1.30022231077411e-08	2.81131860381379e-07	9.34406419401206
MYBL1	0.318452328891515	0.646708091145605	5.96823138056065	1.30264172572262e-08	2.81344789461964e-07	9.34227592093668
MRC2	0.935615296284977	4.5159683954272	5.96637029018814	1.31503615601934e-08	2.83709285541203e-07	9.33316662172116
MAK16	0.302309488256521	2.10354308440527	5.96411858754055	1.33018651765289e-08	2.86542773063267e-07	9.32214791981332
CRYAB	0.825715668926726	3.05621108273262	5.96398479775084	1.33109207210563e-08	2.86542773063267e-07	9.32149330559373
ADAM12	0.994991383597135	2.13639895113411	5.95999892764829	1.35834917446596e-08	2.92089755048816e-07	9.30199543313436
THEM6	-0.66453927814798	3.91032776249208	-5.95841237680442	1.36935019766729e-08	2.93956778978251e-07	9.29423680532383
ZNF354C	0.309861840676702	0.913895560431374	5.95823693717148	1.37057202965777e-08	2.93956778978251e-07	9.29337894515316
CPXM2	0.870773599136931	3.00348273667449	5.95809970801508	1.37152849301463e-08	2.93956778978251e-07	9.2927079371336
PSTPIP1	0.539404880767116	1.2734587152605	5.95539140374076	1.39053927224409e-08	2.97705957074005e-07	9.27946724456783
PRICKLE1	0.495732504731827	1.38494113595755	5.94842498182328	1.44063369838274e-08	3.08094519727195e-07	9.2454271037157
SGCD	0.622787151518049	1.31736045271494	5.94710840373117	1.4502976740353e-08	3.0964470932954e-07	9.23899682782757
SNED1	0.507027369961812	1.79805848065173	5.94700760502919	1.45104017068914e-08	3.0964470932954e-07	9.23850455721445
TSPAN18	0.6480882019538	2.09002084833232	5.94404580849379	1.4730241624536e-08	3.13994313585625e-07	9.22404248017211
LRRC25	0.649304485632184	1.98502592429422	5.94254832387471	1.48426312808385e-08	3.1604651688222e-07	9.21673225566564
CLIC4	0.760275312428025	5.20390234712583	5.94192399257108	1.48897365146322e-08	3.16705664629557e-07	9.21368483459905
CDON	0.468090105362572	1.04821145623395	5.93675462967358	1.52854278638501e-08	3.247698004745e-07	9.18846077133257
MS4A4A	0.92187591954678	2.76908119618676	5.93582858659396	1.53573921286318e-08	3.25945689431383e-07	9.18394364209398
WDCP	0.234301885507892	1.62775325676541	5.93182320233239	1.56724978660701e-08	3.32273898001622e-07	9.16441119265294
LIN7A	0.277634671767913	0.660874402911354	5.93123946252424	1.5718946591017e-08	3.328987706225e-07	9.16156528236965
MYO1F	0.616037732542768	2.00170622626503	5.92850802659611	1.5938087329167e-08	3.37175653303445e-07	9.14825114796389
FCHSD2	0.444988082323846	3.05680010384577	5.92799169368271	1.59798472785974e-08	3.37453319974527e-07	9.14573478464514
MMRN1	0.943508374633159	1.60397607903371	5.9279203335765	1.59856271611002e-08	3.37453319974527e-07	9.14538702047468
TMEM200B	0.542339567236679	1.60894955309126	5.92761003569668	1.60107838658609e-08	3.37620948810106e-07	9.14387485631386
CEP68	0.318948741820714	2.0120422508339	5.92549683146717	1.61831414375976e-08	3.40888922376721e-07	9.13357803740283
SCN7A	0.758465403081651	1.12725069710691	5.92523532833112	1.62045961646231e-08	3.4097460878157e-07	9.1323040030555
CD4	0.853844796644007	3.6670223033433	5.92445512063537	1.62687731115339e-08	3.41398117763368e-07	9.12850307813402
ATG4C	0.331335149983173	2.04779910412115	5.92436266347103	1.62763947688918e-08	3.41398117763368e-07	9.12805267797035
AKT3	0.579052247197319	2.41671638306273	5.92435594599401	1.62769486568125e-08	3.41398117763368e-07	9.12801995431856
JCHAIN	1.89887900036987	5.69979576648026	5.92226006736766	1.64506683583349e-08	3.44453125241917e-07	9.1178112442571
LILRB2	0.580933674395311	1.39560056173314	5.92217530828132	1.64577318011155e-08	3.44453125241917e-07	9.11739844560141
NES	0.732126118427842	3.5359449852297	5.9199183491373	1.66469131900327e-08	3.48041166918689e-07	9.10640790506091
SRF	0.367614103008962	4.05466767289849	5.91625635505051	1.69584073901174e-08	3.54176067441525e-07	9.08858125632793
SFRP4	1.37485379509833	5.25857606115309	5.9154546279715	1.70273612866616e-08	3.55237853396512e-07	9.0846794071158
KANK2	0.606881435077057	3.8037461408199	5.91396168025512	1.71564973207701e-08	3.57551614195136e-07	9.07741445252264
FMNL1	0.651318131121299	2.53795515599978	5.90515689566574	1.79378271183806e-08	3.73438139722465e-07	9.03459341916694
MDFIC	0.671788176423768	2.91931172655786	5.90337380815453	1.81002479230685e-08	3.76419896096815e-07	9.0259267190755
TNFRSF1B	0.677905274797962	4.11084406830258	5.9017239959526	1.82518109951322e-08	3.79169772696543e-07	9.01790934595033
FCRL2	0.536544674504293	0.373550433293687	5.90109440319816	1.83099767516426e-08	3.79975612779326e-07	9.01485018855594
SH3PXD2A	0.58794149195924	3.90242586452001	5.90042805001981	1.83717364013588e-08	3.80854252185039e-07	9.01161264947404
MATK	0.433960195290912	0.896600209303392	5.89782221064551	1.86152183123429e-08	3.8549424110175e-07	8.99895425914121
MLLT11	0.515715133325479	1.95378811563868	5.89638245630178	1.87510970470135e-08	3.87898485431416e-07	8.99196194962959
ACTA2	1.02565162936292	7.03241222677029	5.89135222402526	1.92334996598727e-08	3.9745854776582e-07	8.96754100475924
FCGR2B	0.538080233101	1.24344256891671	5.89018061362287	1.93475909763179e-08	3.99395375406916e-07	8.96185501296034
GPR34	0.811567672040176	1.96855363711914	5.88995137746716	1.93699913622019e-08	3.99437329762505e-07	8.96074258498017
COL15A1	0.898728779888875	4.38327550400165	5.88941925641689	1.94220868447768e-08	4.00090908732056e-07	8.95816043999938
PLEKHG1	0.508895704118141	2.42013358942606	5.88749670601844	1.96114533312943e-08	4.03169034289337e-07	8.94883245323209
LAMA2	0.885493064252818	2.706351920077	5.88733758244545	1.96272073745963e-08	4.03169034289337e-07	8.94806049497764
KCNE4	0.77767582228016	2.8798427031887	5.88727721932606	1.96331868719758e-08	4.03169034289337e-07	8.94776765821234
TGFBR3	0.693366179606526	2.15199162528506	5.88506182550998	1.98538794335557e-08	4.07274507919938e-07	8.93702159969775
TCEAL7	0.661881821851134	2.06255716297397	5.88480851379145	1.9879268003421e-08	4.07369200433741e-07	8.93579304883505
TXK	0.351830683312229	0.550665108101827	5.88360886189942	1.99999374380274e-08	4.09414168159869e-07	8.92997526553392
SRPX2	0.902605381806254	3.57891006690924	5.88110467109219	2.02541422608192e-08	4.14185593198045e-07	8.9178335788279
XPNPEP2	0.673428156622282	0.547014323521878	5.88066861875736	2.02987289354444e-08	4.14664972034376e-07	8.91571970922451
SERPINE1	1.24453315360091	6.21320070231911	5.88019920973276	2.03468337674877e-08	4.15215147777526e-07	8.91344425122566
CEACAM4	0.488420453342378	0.876908269043227	5.87856721826351	2.05149497577481e-08	4.18210685758001e-07	8.90553411862455
CH25H	0.7783506485706	2.0734348359397	5.87609279314224	2.07724445637822e-08	4.2302015611665e-07	8.89354355794207
TCF23	0.210833914715873	0.185702175891262	5.86779068068713	2.16597147345764e-08	4.40631395912633e-07	8.85333771468167
CCR5	0.714718782287615	1.51692984246882	5.86193397524708	2.23078488196052e-08	4.53346345286299e-07	8.8249973359336
NAP1L1	0.351773455351043	4.27822239141791	5.85478405159224	2.31248727729538e-08	4.69463643840991e-07	8.79042465836222
PHF10	0.351836046910978	3.36701842059942	5.8535289166215	2.3271288907408e-08	4.71947514749927e-07	8.78435848936986
EFEMP2	0.717129655759537	3.95883951929124	5.85158733314434	2.34995711774695e-08	4.76084804092307e-07	8.77497636623582
PLA2G2D	0.803420952166525	0.853410508243252	5.85007158479987	2.3679308014623e-08	4.79231072729383e-07	8.7676534061821
TIMP4	0.707964750030922	1.46865295454968	5.84734751324957	2.40057156936238e-08	4.85336175739852e-07	8.75449591287743
ITGA9	0.566875354799562	1.74499857829272	5.84687836282184	2.40623737523651e-08	4.85980650522792e-07	8.75223028956325
IGFBP7	0.693781808589209	8.64516826624977	5.84651235886562	2.41066659543852e-08	4.86374306616717e-07	8.75046286582372
VGLL3	0.643194417571807	1.50897663680127	5.84502730176179	2.42872013387422e-08	4.89513160795553e-07	8.74329232022451
CNKSR1	-0.606921665922965	3.00693911457188	-5.84437378688259	2.43670665205041e-08	4.90482130270732e-07	8.74013723180071
RNF112	0.266893541631586	0.609392504974845	5.84422489849209	2.43852978947511e-08	4.90482130270732e-07	8.73941845011598
PTGFR	0.457399170995081	0.700178147268664	5.83937538081218	2.49864759815573e-08	5.02059201305656e-07	8.71601333624016
ITPRIP	0.621167108666826	3.00650786383799	5.83508787639355	2.55300480427531e-08	5.12456266291128e-07	8.69533145829287
PDCD1	0.600474016711076	0.977197961577758	5.83320388548684	2.57725458073491e-08	5.16321039164722e-07	8.68624675372091
CTSK	1.0956364329143	6.13436404072368	5.83318302571099	2.5775243350276e-08	5.16321039164722e-07	8.6861461777413
NEGR1	0.511734554659231	1.07153844527401	5.83089568255942	2.60727203616873e-08	5.21747060217397e-07	8.67511914840244
SAMD4A	0.449842588389387	1.66757901102807	5.82846437113287	2.63926048854802e-08	5.27609963719829e-07	8.66340123350578
CXCR5	0.234363073650465	0.129225361329157	5.82776083101518	2.6485883118375e-08	5.28935492703107e-07	8.66001107084843
PDZRN3	0.619813092583758	2.13359646970303	5.82586953952978	2.67382406803258e-08	5.33431981670263e-07	8.65089882403578
ARRB2	0.500037789355601	3.40668785417605	5.82452092032615	2.69196244292041e-08	5.36504831993009e-07	8.64440238188896
GNGT2	0.389350161651946	1.00538738481212	5.82353248045495	2.70533296985197e-08	5.38622181439258e-07	8.63964160090769
GPR155	0.376640397544861	1.18273702308479	5.82323067556076	2.70942839016233e-08	5.38890468148817e-07	8.63818807748049
MYLK	0.906574869368546	2.55605993422235	5.81820475107453	2.77852752679133e-08	5.52073995216867e-07	8.61399011946021
GJA1	0.785818906302674	4.87058445174666	5.81487315560862	2.82527947548262e-08	5.60336535242329e-07	8.59795743709908
HID1	-0.743904984911085	3.96280403389601	-5.8148344947746	2.82582649204356e-08	5.60336535242329e-07	8.59777142514507
PHLDB2	0.520938215976823	1.95837612951996	5.81432701871822	2.83301644477005e-08	5.61146153114615e-07	8.59532984194149
ENPEP	0.403971672046551	1.24616628872429	5.81414270546186	2.83563223566663e-08	5.61146153114615e-07	8.59444310411502
MISP3	-0.773158004541465	2.73873510756587	-5.81256970683896	2.85805274564056e-08	5.6501282656005e-07	8.586876116461
SEMA4G	-0.805199043434441	2.9291406968178	-5.8114623867965	2.87393971582209e-08	5.67581387381541e-07	8.58155012160667
SMIM3	0.690065295443645	4.36024014391566	5.80664116885976	2.94412388598445e-08	5.80857278954136e-07	8.55836892688465
PLIN2	0.783582570234962	3.44280184098261	5.80525421282984	2.96462305680345e-08	5.84313796652989e-07	8.55170260809459
NOD1	0.321866114980857	1.62857685964495	5.80357463634052	2.98963417304074e-08	5.88651764733956e-07	8.54363125736039
ATM	0.413018225526562	1.64781004974718	5.80187160386521	3.01520535649814e-08	5.93091196051004e-07	8.53544878709339
PRG4	0.679865501880454	1.24132295152922	5.79966492168031	3.04865737662506e-08	5.99070338807555e-07	8.52484885513822
APLNR	0.909015558820724	3.28162643648339	5.79612596913983	3.10306543069509e-08	6.09151312926541e-07	8.50785493485087
MAS1L	0.117595184269667	0.0858777427130899	5.79590164981926	3.10654596463916e-08	6.09224729125385e-07	8.50677799649789
PHF19	0.316401684552413	2.18199390182981	5.79536890179912	3.11482738666164e-08	6.10238560237977e-07	8.50422042988865
ANGPTL7	0.752378658638573	0.803917188789589	5.79326718840669	3.14770914618486e-08	6.16065110437437e-07	8.49413226256643
NLRC4	0.366283297126932	0.855212251643586	5.79088074253464	3.18545743891515e-08	6.22831563654685e-07	8.48268036851534
EPS8L2	-0.728639847604544	4.52114712228835	-5.79042660198994	3.19269093039838e-08	6.23624121872934e-07	8.48050143279046
TMC2	0.0627947495611695	0.0730226604400373	5.7881373548873	3.22939913661427e-08	6.30166631523806e-07	8.469519528839
PRRX1	0.89584219961158	2.83975339595462	5.7869684062758	3.24830222099379e-08	6.33082159451262e-07	8.46391301175516
ECM2	0.65737247694706	2.04984402799262	5.78681464934841	3.25079666803029e-08	6.33082159451262e-07	8.46317561870089
IL6ST	0.610514159345596	4.2141458536977	5.78659377141776	3.25438332020683e-08	6.3315189774381e-07	8.46211634736562
FLT4	0.409724619827907	1.39130921601139	5.78254090529942	3.32088584447794e-08	6.45449874093725e-07	8.44268471707216
FAM110D	0.603538438112708	1.4644165145767	5.78200905865279	3.3297108714251e-08	6.46524355440768e-07	8.4401354368643
SCPEP1	0.618166328829243	4.01166801549839	5.78155437702327	3.3372736728909e-08	6.47351869426939e-07	8.43795615392089
BLOC1S6	0.34554670655287	3.03627448192873	5.78108884166183	3.34503441650796e-08	6.47978944861183e-07	8.43572496870933
CHST7	0.465531915578357	1.65968919481313	5.78096423127017	3.34711473736361e-08	6.47978944861183e-07	8.43512776528753
RBP5	0.708013372839279	2.36677585184695	5.77453921230247	3.45611014646692e-08	6.68419882469061e-07	8.40434719033894
PHF20	0.326498060791776	2.64616109035111	5.77396395102344	3.46603665878962e-08	6.6967926025146e-07	8.4015923896168
TTC22	-0.534188537500104	2.45424505447073	-5.77299009458132	3.4829047995614e-08	6.72276043545261e-07	8.39692922519952
EML2	-0.46329871467802	3.09760784035893	-5.77030149379991	3.52989194664813e-08	6.80675624048342e-07	8.38405801890366
ZBTB8A	0.217574353619031	1.06600799559266	5.76527799769907	3.61935202653868e-08	6.97240791674363e-07	8.3600197441898
PLXDC1	0.461936434344225	1.91809365295024	5.76318706496492	3.65723826908557e-08	7.03847887095556e-07	8.35001844194605
USH1C	-0.917405042258807	3.97914458645622	-5.76291025028786	3.66228294353841e-08	7.0412775299737e-07	8.34869457174231
TM6SF1	0.45342428905883	1.07855574275302	5.76162651925173	3.68576678410776e-08	7.073853939333e-07	8.34255567049618
CHRD	0.410931414744159	1.52958842673828	5.76158980184692	3.68644063331718e-08	7.073853939333e-07	8.34238009860172
EMILIN3	0.269851194274861	0.358654852321746	5.76090470316352	3.69903589912466e-08	7.09108436145979e-07	8.33910429552814
LIFR	0.554586170375448	1.40772483283184	5.76035218573118	3.70922436334743e-08	7.10367177632875e-07	8.33646262198827
CD38	0.529805959278945	0.811975588318294	5.75818842130288	3.74938922700856e-08	7.17358752496243e-07	8.32611896769437
LAT2	0.614613597277245	2.14778899272823	5.75758571835553	3.7606524364814e-08	7.18812426236225e-07	8.32323827527044
NUGGC	0.346606879716504	0.378663832751106	5.75664377829764	3.77832155605726e-08	7.21486504730662e-07	8.31873656547601
SYPL2	0.220148328101668	0.497001846796677	5.75424961881461	3.82359799455082e-08	7.28777856773577e-07	8.30729666387233
CEACAM21	0.44792380903203	0.917136034076297	5.75423176270572	3.8239376605987e-08	7.28777856773577e-07	8.30721135493203
FKBP7	0.516401175288339	2.55025954901388	5.751982586417	3.86695919835466e-08	7.36261522708089e-07	8.2964671719112
HOOK2	-0.524993652928598	3.04610445966726	-5.74788982501356	3.94646191605879e-08	7.50669880075936e-07	8.27692357619877
BATF3	0.371266186777034	1.10479115938636	5.74691599747092	3.96561287076567e-08	7.53581724889395e-07	8.272274778133
RIPOR3	0.276348696067309	0.511818401533449	5.74479773364376	4.00758430551486e-08	7.60820288629737e-07	8.2621645805853
TTC24	0.170211273882124	0.123954515848913	5.74439302177321	4.0156525794427e-08	7.61120312316493e-07	8.26023323042776
TBC1D2B	0.468786885699297	3.04336227266161	5.74432917627419	4.01692684334083e-08	7.61120312316493e-07	8.25992855784246
CAMK4	0.331324261081366	0.665254568020514	5.74406723092403	4.02215903461618e-08	7.61376069766969e-07	8.25867857096994
CD163	1.12627907391664	3.38518537327461	5.7437662602203	4.02817896080715e-08	7.61662426951849e-07	8.25724240516448
GPX7	0.594145837987531	3.04675601382552	5.74360343101365	4.03143949403916e-08	7.61662426951849e-07	8.25646544133761
SRL	0.195474162321753	0.33941969025746	5.74337358298208	4.03604642253664e-08	7.61798906567526e-07	8.25536871257058
POU6F1	0.334701560917955	1.46048761335624	5.74104304739896	4.08304991290728e-08	7.69929729250237e-07	8.2442501496048
CBX6	0.655028275074827	3.28900374865211	5.74041503272281	4.09580734021635e-08	7.715934461958e-07	8.24125452787654
SLC35B4	0.285232783355392	1.82324098427873	5.7388704422077	4.12735005582674e-08	7.76789462042402e-07	8.23388779543773
GTDC1	0.260259318131824	1.15819907079258	5.73864308867111	4.13201294631939e-08	7.7692143710709e-07	8.23280357434868
GPR174	0.453821677470892	0.519836141957039	5.7370629337703	4.16456363968804e-08	7.82291738868985e-07	8.22526881344251
MAP3K4	0.308785398617897	2.26294306322174	5.73680874480802	4.16982321172803e-08	7.82530172298549e-07	8.22405687801933
SLC25A10	-0.593990589390406	2.44431236927218	-5.73643101126134	4.17765111706981e-08	7.83249675495755e-07	8.22225596745626
EPCAM	-0.759545382092449	7.09213082393223	-5.73286080269961	4.25235113656076e-08	7.95830557829483e-07	8.20523834399382
FZD7	0.636630787127233	2.71768052900669	5.73283619779021	4.25287045334403e-08	7.95830557829483e-07	8.20512108805712
SYNE1	0.435017580023957	1.22858124429497	5.72960792880336	4.32154761003007e-08	8.07575660728424e-07	8.18973956813017
PKP3	-0.94764237741141	4.83241512571231	-5.72949956960755	4.32387151988601e-08	8.07575660728424e-07	8.18922337812209
ZBTB47	0.457210753415239	3.01239575398024	5.72618657114238	4.39551605485324e-08	8.20175693165813e-07	8.17344446429095
FOXP3	0.570017135254593	1.27677612625124	5.72568745853789	4.40640962950583e-08	8.20746312710244e-07	8.17106786279658
PDE1B	0.399639593391311	1.1403630632327	5.72566298771941	4.4069444050986e-08	8.20746312710244e-07	8.17095134484184
TLN1	0.584938614362882	5.27663374439599	5.72519857848721	4.41710545932125e-08	8.21858208375228e-07	8.16874012143507
CAMK1	0.304421267618105	1.39915087453049	5.72468501276775	4.4283687075936e-08	8.23172878906332e-07	8.1662949875826
GINM1	0.328781870575375	4.44276660763814	5.72154296215139	4.49789245446119e-08	8.35304629966272e-07	8.15133863554933
ZNF154	0.358570620750119	0.956141165620801	5.72129624192943	4.50339656795803e-08	8.35535573266082e-07	8.15016446828463
MCRIP2	-0.587633677966381	2.61568773516841	-5.72092533934179	4.51168347570118e-08	8.36281896426993e-07	8.14839936886866
TRPC1	0.408774720238146	1.39335668134833	5.71938367574118	4.54628823125988e-08	8.41900458009796e-07	8.14106353245252
GLP2R	0.532588879638998	0.973192246011171	5.71817642896008	4.57356758795165e-08	8.46153150635093e-07	8.13531991892107
FOXF1	0.63888948853898	2.17323763240867	5.71658726296801	4.60972102131357e-08	8.52038067379646e-07	8.12776053689241
CCL11	0.792948371801692	1.71814901952462	5.71466784829911	4.65376026351826e-08	8.58751470407729e-07	8.11863212337039
PSKH1	0.35068602858762	3.21855560418118	5.71462275043017	4.6547999237337e-08	8.58751470407729e-07	8.11841767052932
HEMGN	0.0650095952360224	0.0400112980657057	5.71351195044682	4.6804794625336e-08	8.62677469358519e-07	8.11313587236426
CALHM2	0.523965436092418	3.11015340260492	5.71236450755113	4.70715153710012e-08	8.66778861916155e-07	8.10768057169279
PDPN	0.922344770196832	3.53710484954471	5.71038798816963	4.75344416981858e-08	8.74482116456961e-07	8.09828532979131
SLCO2B1	0.789954270940375	2.81224917253341	5.70772468219459	4.81652677069285e-08	8.85256855670642e-07	8.08562899398926
ZNF436	0.426038829643933	2.45432957156308	5.70573000511309	4.86430763073402e-08	8.92644124570238e-07	8.07615268953689
MYL9	0.91495353501067	6.83803152303538	5.70566705342212	4.86582310522454e-08	8.92644124570238e-07	8.07585365555574
LAIR1	0.691115685947176	2.13194839774204	5.70445238827116	4.89515501842261e-08	8.97185841740988e-07	8.07008417610961
RNF130	0.377583401808938	2.79519949879254	5.70413698461944	4.90279965748415e-08	8.97747937282181e-07	8.06858619220167
TRIL	0.440217774350168	1.30604378568943	5.70207760840539	4.95300172284452e-08	9.06094373010298e-07	8.05880673848321
TBX21	0.323460190113208	0.499424146125029	5.70117578899784	4.97514354234904e-08	9.09049427144799e-07	8.05452498429138
MAP3K20	0.531938712680859	2.17869494727024	5.70104243893473	4.97842580568821e-08	9.09049427144799e-07	8.05389188979022
ZNF804A	0.0809796863924874	0.130839717633211	5.70054611311012	4.99066092502375e-08	9.09980056144557e-07	8.05153561541167
CRACR2B	-0.994978079378065	3.41017057184728	-5.7004593523193	4.99280271486178e-08	9.09980056144557e-07	8.05112373857456
MMP16	0.309004892881331	0.625104212797702	5.69973125351988	5.01081211595581e-08	9.1241445130928e-07	8.04766742570924
TBCEL	0.374927826510471	1.80983995434832	5.69910507648842	5.02635127718502e-08	9.1430804610957e-07	8.04469517981076
ABCA9	0.436918435897584	0.824926072032186	5.69891313003441	5.03112403160727e-08	9.1430804610957e-07	8.04378412087767
MYO1G	0.520452833838651	1.24439234050903	5.6987494254537	5.03519805108529e-08	9.1430804610957e-07	8.04300712631232
GRASP	0.633428309167526	2.68242585484682	5.69793545864954	5.05550269188818e-08	9.17145821374829e-07	8.03914400387909
SPARC	0.991152078426722	8.90361143431282	5.69748032043654	5.06689111493656e-08	9.18362307347698e-07	8.03698406162502
PLA2G2A	2.04152047900991	2.99754636875081	5.69706087227145	5.07740870773747e-08	9.19418856578388e-07	8.03499359712502
AARD	0.159610593161042	0.227373090500754	5.6952219182933	5.12377260527273e-08	9.26958529169774e-07	8.02626813661299
PTPN7	0.630376409341937	1.41798954925852	5.69172235182957	5.2131499206335e-08	9.4225883035524e-07	8.00966871172024
OVOL2	-0.613372895207807	2.32880295770065	-5.69022434413257	5.25187247684067e-08	9.4838371218529e-07	8.00256536686183
FXYD1	0.336046994724992	0.59605869929785	5.68947232337676	5.27141759200875e-08	9.51037446153482e-07	7.99899986928977
TMEM35A	0.384228065342776	0.598880603077997	5.68925893409425	5.27697654391021e-08	9.51165321715286e-07	7.99798820179019
NCF4	0.740042470631781	2.87406679996308	5.6876419516938	5.31928677845464e-08	9.57911230599394e-07	7.99032301319608
OMD	0.942138385275409	1.94839327041361	5.68517435022248	5.38449429693946e-08	9.68764382176878e-07	7.97862839077031
SHISA3	0.448393718898576	0.623604486733743	5.68177306062076	5.47565714685696e-08	9.84263174216424e-07	7.96251444704824
MGST2	-0.477486857449596	4.20560695029033	-5.6815687810098	5.48118010023876e-08	9.84353689979692e-07	7.96154686183583
CPED1	0.664659602709804	1.6016914698151	5.67953610606592	5.53643346693543e-08	9.92967170796565e-07	7.95192024326756
PEAK3	0.262878816767134	0.435178428446009	5.67943231963338	5.53926921039948e-08	9.92967170796565e-07	7.95142878046689
HNF1A	-0.474647689097211	1.18217327958647	-5.67791633415672	5.58085244948217e-08	9.99507738692191e-07	7.94425079101815
AIF1L	0.570100306386089	1.58082609909425	5.67738746378759	5.59543093833243e-08	1.00120434426676e-06	7.94174696812449
CDV3	0.356356841535555	5.14450597489971	5.67704021141931	5.60502330088457e-08	1.0020064900059e-06	7.94010306318646
PRDM6	0.220338580250222	0.604006143757099	5.67466902724292	5.67095486363534e-08	1.01286972523454e-06	7.9288796297297
IRGM	0.0430199243114375	0.0505804666508245	5.67004741393978	5.80164581343906e-08	1.03441723992876e-06	7.90701353715369
PCBP3	0.395435069299362	0.785759520250422	5.67002990212783	5.80214657040254e-08	1.03441723992876e-06	7.90693070723277
GPC3	0.801359428986472	2.66454701967244	5.66919500047696	5.82606997767493e-08	1.03773894942946e-06	7.90298187066092
CD83	0.731803655010407	2.6287524937756	5.66681438858076	5.89481495149264e-08	1.04903099830964e-06	7.89172446772459
ZNF80	0.146782561589873	0.105033995635046	5.66568449356296	5.92771973142625e-08	1.05393029603808e-06	7.88638256832876
PALLD	0.743466656260035	4.77392039870523	5.66357234917449	5.98971160411573e-08	1.06398762924197e-06	7.87639876075841
TSTD1	-0.614148968630678	4.65303547513696	-5.66216492596906	6.03137101720933e-08	1.07041825356102e-06	7.86974748477616
PLXDC2	0.800208204488476	3.29116427341513	5.66102482389025	6.06532524257228e-08	1.07547100661921e-06	7.86436035880424
AVPR1A	0.490757683316826	0.904312540247226	5.65499141522475	6.24814392927592e-08	1.1068866359262e-06	7.83586411051657
INPP5B	0.273059186718376	1.6662056401799	5.65446123716201	6.26446385943529e-08	1.10877618003056e-06	7.83336103407618
ABI3	0.601607535908789	2.6990780781904	5.65381045144223	6.28455328128381e-08	1.11132889449285e-06	7.83028876465032
FBXO32	0.74369500966778	3.70720241205411	5.65348674468209	6.29456937274581e-08	1.11209729701728e-06	7.82876068001941
ADAMTS8	0.695422034498292	1.05258274128071	5.65228783884185	6.33180180268064e-08	1.11766845321665e-06	7.82310166775409
SIGLEC10	0.735878554631329	1.88167441365871	5.65139367908773	6.35971024457203e-08	1.1215852302725e-06	7.81888163746314
LILRA5	0.608085593885884	1.38227467777359	5.65119347838805	6.36597534117087e-08	1.12168142332167e-06	7.81793684326079
SCN4A	0.100038588750534	0.0972519793400087	5.64927037376224	6.42646513936131e-08	1.13132323023352e-06	7.8088624289222
SERPINE2	0.881422190736179	2.89153911287836	5.64655551060044	6.5128160906222e-08	1.14451598997738e-06	7.79605560635308
PXDN	0.778187957664848	3.28323885738739	5.64654731098851	6.51307860290021e-08	1.14451598997738e-06	7.79601693272324
DOK3	0.545421975438397	1.66055299578316	5.64226763838046	6.65151350036914e-08	1.16779616164493e-06	7.77583703162061
SNX29	0.414785884356091	1.9475142354703	5.64037313731859	6.7137091611231e-08	1.17766145222527e-06	7.76690726118088
ARHGDIB	0.714979024787533	6.04892831962438	5.63800859656124	6.79213356213813e-08	1.19035327334308e-06	7.75576483726566
ZNF469	0.567904364636061	1.44621325218909	5.63768166105953	6.80304717289683e-08	1.19120141167571e-06	7.75422447176664
ADAMTS9	0.604239948705771	2.10452231624268	5.63647628010108	6.84343286543442e-08	1.19720394223046e-06	7.74854581668466
MAB21L1	0.102776462409191	0.144205572169894	5.63581908785119	6.86555033063894e-08	1.19994063962468e-06	7.74545007786579
PIK3R1	0.550246187315341	2.71656949636119	5.63555664812294	6.87440210210233e-08	1.19994063962468e-06	7.74421391093914
FLNC	0.947709537005397	2.26863699404992	5.63546687921793	6.8774324559591e-08	1.19994063962468e-06	7.74379108254307
LSR	-0.79001874148482	6.5849123198628	-5.63482341988552	6.89919212685923e-08	1.2026671715541e-06	7.74076040373393
PLTP	0.770019004117318	5.31415457969535	5.63343750183052	6.94628798820934e-08	1.20980154295536e-06	7.73423356881625
MARVELD2	-0.497562014296403	2.60795203689242	-5.63151107817288	7.01227319393642e-08	1.22021020058817e-06	7.72516311241721
MCC	0.414808222755671	1.68119283448143	5.63080527917313	7.03660165923368e-08	1.22335811293645e-06	7.72184043162007
GP5	0.109609624484549	0.138064159227335	5.62985489742046	7.06949104959005e-08	1.22798750197972e-06	7.7173667840527
ADGRL2	0.564994049516025	2.44787096568607	5.62735232232979	7.15681645103239e-08	1.24205599487784e-06	7.70558911842322
TPSAB1	0.835607781898434	3.22505487193045	5.62460210594256	7.25399850990731e-08	1.25780870714228e-06	7.69265015254939
CCNO	-0.667158382878296	1.9713430503437	-5.62183865858203	7.35294609659011e-08	1.27383945141545e-06	7.67965332218128
TMEM238	-0.875708377461414	2.73087451052093	-5.62057203386399	7.39873813406207e-08	1.28064124931237e-06	7.6736977006231
JAK1	0.434422999732885	5.06314808980308	5.62028324231485	7.40921769060829e-08	1.28097971181642e-06	7.67233994299013
PRNP	0.55095704960145	5.17768463217076	5.62015826131221	7.41375744690037e-08	1.28097971181642e-06	7.6717523578933
SH3BGRL	0.408442958515034	5.74262087638163	5.61715032565452	7.52383966995297e-08	1.29885580781204e-06	7.65761357721662
LPXN	0.627435267799114	3.02015689344521	5.61051098051305	7.77250302849026e-08	1.34028505850069e-06	7.62642383886781
SPINT2	-0.676433206190273	6.77881379675324	-5.61037984914691	7.77749424595273e-08	1.34028505850069e-06	7.62580807733598
NPR2	0.44905487126395	2.210685679548	5.60992730008847	7.79474355331462e-08	1.34207827764752e-06	7.62368309139651
XCR1	0.332662964357435	0.378331122172687	5.60918285792288	7.82319994447067e-08	1.34490865717504e-06	7.62018775147068
GALNT15	0.562728769646871	1.10961758714183	5.60913851494209	7.8248981583638e-08	1.34490865717504e-06	7.61997956031007
C11orf96	0.919953759239138	4.40187923123497	5.60769146895822	7.88051404222545e-08	1.35328161893243e-06	7.61318627392161
INPP4A	0.312909768056039	1.64287469540196	5.60725710400763	7.89728366703289e-08	1.35497489058777e-06	7.61114734478488
CCDC71L	0.492319156695105	3.2081618529981	5.60659662463742	7.92284975198544e-08	1.35817313362051e-06	7.60804723284929
SMIM10	0.443180691423104	2.16183092316817	5.60590807753078	7.94958835065542e-08	1.3615666126175e-06	7.60481564668066
GTSF1L	0.0935770708868759	0.0747544433636114	5.60564886135852	7.95967740401738e-08	1.36191763256492e-06	7.60359912779525
CCL23	0.675040684127203	1.05155552859504	5.60549871248266	7.96552712534785e-08	1.36191763256492e-06	7.60289448679556
KCNS2	0.149205423489307	0.170660248540653	5.60486704962915	7.9901823981691e-08	1.36494309242591e-06	7.59993026790829
IL1RL1	0.479221113351418	0.701829495146554	5.60403889043021	8.02262032342851e-08	1.36929162021546e-06	7.59604429520078
ITM2A	0.938307269797571	3.07838860649968	5.60180362382616	8.11081621088818e-08	1.38314101488459e-06	7.58555772812707
KIAA0355	0.34670507623194	2.55102734851845	5.59935688827621	8.20844152154066e-08	1.39857295116363e-06	7.57408238222236
RBMS1	0.537499380509893	2.87765732230311	5.59889596240871	8.22696059109892e-08	1.40051149437535e-06	7.57192099786689
LTA	0.407901487227813	0.494078545163904	5.59746506431192	8.28471150981776e-08	1.40911949192573e-06	7.56521197971985
OMG	0.0865587579510697	0.158689984993571	5.59535483524256	8.37060325920428e-08	1.42235937023893e-06	7.55531995954131
FGL2	0.893675199609875	2.8491588784711	5.59519707902033	8.37705916386703e-08	1.42235937023893e-06	7.5545805567181
FAM114A2	0.265454286679153	1.88869091465781	5.59175455375027	8.51915558694815e-08	1.44523494996229e-06	7.53844904017508
CCSER2	0.341061719914538	2.52224431605419	5.59043990500919	8.57403883856663e-08	1.45328846726992e-06	7.53229046639508
SYNC	0.433662147953343	0.816388353402034	5.58948175243138	8.61425664933394e-08	1.45791973926756e-06	7.52780255707775
AGO3	0.212992932762162	1.0550813758114	5.58943483802048	8.61623057371424e-08	1.45791973926756e-06	7.52758282742061
CCN5	0.616124338636512	0.908787906217362	5.58776409991425	8.68681557159503e-08	1.4685960359875e-06	7.51975854259473
TUT4	0.316885266559898	1.30654249170141	5.58573215804736	8.77342185450903e-08	1.48196017216862e-06	7.51024487319883
FGD3	0.592193008031134	1.83698438019164	5.58391690277777	8.85150507861379e-08	1.4938628751867e-06	7.50174776708121
NOL9	0.271805452907319	1.88185193631105	5.58134514935144	8.96329187859873e-08	1.51142834936543e-06	7.48971280767195
VEGFC	0.578850969314859	2.39841416936057	5.57572491051815	9.21240694414852e-08	1.55210062355409e-06	7.46342529827877
MB21D2	0.367846070100952	1.80595146361863	5.57221767641574	9.37127584371461e-08	1.5742780636576e-06	7.44703022805475
HNF4A	-0.741702090814746	3.1092938571841	-5.57219217140961	9.37244089649743e-08	1.5742780636576e-06	7.44691102741217
NFYB	0.356246692750505	2.836686189083	5.57214739454445	9.3744866178605e-08	1.5742780636576e-06	7.44670175838676
RGL4	0.186426108328248	0.348327088563402	5.57211099316682	9.37615000944406e-08	1.5742780636576e-06	7.44653163387391
TMEM119	0.964632551707065	4.1689924852977	5.5700478060246	9.47090158462155e-08	1.58882678337051e-06	7.43689043613726
ARL10	0.290817052222662	1.01783970432989	5.56961130096157	9.49106750093852e-08	1.59084892958039e-06	7.43485098117465
CSF2RA	0.657044549541056	1.94881693193163	5.56824019142297	9.55468384846391e-08	1.60014436338365e-06	7.42844555350711
FDCSP	1.91324972607423	3.03450507164761	5.56753430872932	9.58759732763837e-08	1.60428644362044e-06	7.42514829981947
LMCD1	0.590234804508699	2.7820046379971	5.56563349452743	9.67677869151778e-08	1.61782870348981e-06	7.41627083423796
CRISPLD1	0.596735900505976	1.58553293989961	5.56497271160804	9.707970239128e-08	1.62166102520902e-06	7.4131852398758
FAP	0.837225960991296	2.70590192630243	5.56271085359917	9.81548362165847e-08	1.6382251004625e-06	7.40262518315197
FBN2	0.227960706182499	0.327255464594454	5.55788276428475	1.00488814305415e-07	1.67575351814923e-06	7.38009399256579
GPRC5C	-0.598783689015263	3.21952668426289	-5.5566202993339	1.01107991877273e-07	1.68464641351335e-06	7.37420470139558
RNF175	0.179477630053645	0.371254591129935	5.5548432882652	1.01985843828011e-07	1.69783054610452e-06	7.36591667075554
CD300LG	0.2389119700602	0.15793014072416	5.55401163660367	1.0239923527136e-07	1.70326666913201e-06	7.36203845600545
IGF2	1.11015305122818	3.31207425458183	5.55296558015113	1.02921524638527e-07	1.71050340651368e-06	7.35716098696405
ZIK1	0.321274660856725	0.750946768473279	5.55219259439709	1.03309141384346e-07	1.71549159330095e-06	7.35355718039523
NIBAN1	0.684793036821669	2.50603030000581	5.54745852450969	1.05714335025535e-07	1.75394570574092e-06	7.33149365301309
SPIRE2	-0.753250925712484	2.01476410011664	-5.54688051293538	1.060117179553e-07	1.75739290010261e-06	7.32880067808514
SPOCK2	0.994510915719597	2.89893441402086	5.54571311334153	1.06614829010958e-07	1.76589815180227e-06	7.32336231997359
GFOD1	0.325451349036901	1.15922127274676	5.54532156085511	1.06817864929243e-07	1.76776805833535e-06	7.32153844188903
CHMP7	0.350620693784041	3.55007591301592	5.54247657947549	1.08304479439038e-07	1.79085931389458e-06	7.30828901514093
SLC29A2	-0.624364114806529	3.05565170435724	-5.53971690991199	1.09765800879267e-07	1.81349378352427e-06	7.29544141590741
MYH10	0.646401258023197	3.10804781917173	5.538574451787	1.10376380710034e-07	1.82204646641791e-06	7.2901240229953
FAAH	-0.528238066143609	3.18262586932255	-5.53652800276174	1.11478390505093e-07	1.83869025752345e-06	7.28060105423726
PLXND1	0.488619135715334	3.76597570060721	5.53561253761072	1.11974836576423e-07	1.84532648747918e-06	7.27634181171047
PPM1M	0.389493570633997	2.92045638267166	5.53439120215896	1.12640513278011e-07	1.85473812417723e-06	7.27066025760224
DENND2A	0.485945393157651	1.56642213142772	5.53080344630652	1.14618399121623e-07	1.88572267212597e-06	7.25397535709593
SESN1	0.548442858365286	2.59952101165465	5.52927671208536	1.15470312572246e-07	1.89814610214109e-06	7.24687754840719
UBXN2A	0.221330306791666	1.77398435006756	5.52740789669756	1.16521520635429e-07	1.91382206129096e-06	7.23819125869294
ZNF492	0.0254967161962301	0.0356013129328575	5.5267685538517	1.16883290312091e-07	1.91815749482044e-06	7.23522005081956
DNAJB4	0.591907935577223	2.62662428314025	5.52485163473438	1.17974554041134e-07	1.93444730710759e-06	7.22631301935448
MN1	0.560875398874048	1.83153896088761	5.52458167661602	1.18129032296056e-07	1.93536211558726e-06	7.22505882263462
GH1	0.0440633031894404	0.0343973689015941	5.52179998991533	1.19732338406906e-07	1.95999239440553e-06	7.21213789142397
FBXO30	0.312221941901905	1.43788206952468	5.52115394455764	1.20107733123007e-07	1.96449770998773e-06	7.20913766114386
ZDHHC18	0.322730075618819	2.79826911014619	5.52037927269832	1.20559382741077e-07	1.97024171244606e-06	7.20554041318958
CCR1	0.689373595879816	2.00484083781152	5.51752180208018	1.22239722628568e-07	1.99603930097322e-06	7.19227457621145
SGK1	0.654157670544459	3.30358465944602	5.51625979077088	1.22989105514629e-07	2.00660511501447e-06	7.18641720192403
SVIL	0.59075114812873	3.47366444756485	5.51555585083062	1.23409051009876e-07	2.01054895303198e-06	7.18315041123145
IL2RB	0.630107313318617	1.66300636455184	5.51550214832945	1.23441145388771e-07	2.01054895303198e-06	7.18290120471733
MAP1A	0.557736599785006	2.13362463861716	5.51533950475204	1.23538396226788e-07	2.01054895303198e-06	7.18214646735793
SPECC1L	0.300623984626489	2.58704006300847	5.51497228247488	1.2375824756069e-07	2.01245687637868e-06	7.18044245247947
TCF7	0.516443772596228	1.60520155830094	5.5103989057033	1.26528460074109e-07	2.05579919677991e-06	7.15922733436666
CPA3	0.99025579006449	3.24913146272968	5.50833499635199	1.27798349517725e-07	2.07427063608397e-06	7.1496572363503
CARD8	0.349566886171658	1.69563091272086	5.5082080454744	1.27876864975041e-07	2.07427063608397e-06	7.14906866228192
CYGB	0.586348979419571	3.79478020410514	5.50664890587838	1.28844994767731e-07	2.08824726643799e-06	7.14184089842583
CYP2U1	0.444919379308997	1.56303143684881	5.50307126837752	1.31093598035667e-07	2.12293687124481e-06	7.12526131327466
ELOVL5	0.509805369599878	4.23415589291891	5.49709690750037	1.34934211643786e-07	2.18332906315701e-06	7.09759157135287
CD86	0.678262058128241	2.1738419423329	5.49040978383859	1.39363270111331e-07	2.25313527630116e-06	7.06664568650328
SEPTIN4	0.405588334385011	1.55180038917635	5.48965136466284	1.39874457257191e-07	2.2595370521176e-06	7.06313762925206
INPP5D	0.693088063940836	2.39162398515647	5.48901551695546	1.40304438399287e-07	2.26461756497812e-06	7.06019678627611
ART4	0.494272014828369	0.858926684087797	5.48699551088275	1.41679005268267e-07	2.28492349697039e-06	7.0508556916396
CYP19A1	0.12418084442487	0.14831041518837	5.48677106769364	1.4183254208035e-07	2.28552011728655e-06	7.04981794990511
LUM	1.12537321443787	8.07124281660412	5.48335836996763	1.44187189671171e-07	2.32155581005036e-06	7.03404257271119
MTMR9	0.285586872919854	1.43187879565974	5.48312511698366	1.44349511303012e-07	2.32226272859997e-06	7.03296459961497
ENTPD6	-0.457689869266087	4.17189621260932	-5.4810654297796	1.45790613193493e-07	2.34352435683409e-06	7.02344720020602
SYT15	0.0350280421262664	0.0534837970757561	5.48085945334518	1.45935498286413e-07	2.34393206952894e-06	7.02249556256919
NUMBL	0.481517220441328	2.66960000481094	5.47909974191804	1.47179028945001e-07	2.36197048824912e-06	7.01436649204844
CCL17	1.20999545655566	2.28476937581975	5.47827895423617	1.47762581770742e-07	2.36939655854949e-06	7.01057545072727
SMYD4	0.23848991905764	1.37409485693571	5.47487146822154	1.50209416942475e-07	2.40666411410039e-06	6.99484126991791
PLEKHM2	0.343140669674383	4.43174123720003	5.47181752115208	1.52435934068289e-07	2.43889299074224e-06	6.98074540740011
C22orf15	0.0637850294505168	0.0970456138880082	5.47170445963852	1.52518977842417e-07	2.43889299074224e-06	6.98022366431414
ARHGAP28	0.228902870303924	0.445459005255111	5.47160231780206	1.52594039041391e-07	2.43889299074224e-06	6.97975231859025
PKIG	0.512499660736321	4.07999180249164	5.47098924822452	1.53045324549029e-07	2.44411389228909e-06	6.97692336554362
NR2F1	0.636028033030765	2.72647896271207	5.46851528909324	1.54879687667003e-07	2.47139589490448e-06	6.96550977155098
C1orf116	-0.730069226715926	4.19551374746128	-5.46675159976945	1.5620048235445e-07	2.4904452515879e-06	6.95737521723288
PIK3R3	0.440912162763275	1.93233735112131	5.46185979334	1.59921618217857e-07	2.54770337519934e-06	6.93482269620146
GPR4	0.432329003802622	2.14183371773819	5.46150239053768	1.6019685359147e-07	2.55001663618695e-06	6.9331755312601
SYDE1	0.510195370938832	2.74415346906754	5.46008949900155	1.61289449245601e-07	2.56532634968003e-06	6.92666466978798
NDEL1	0.27151347964002	2.67324791981849	5.4585325806521	1.62501838025254e-07	2.58251502877898e-06	6.91949147886227
RIC1	0.344250999691001	1.83930093568212	5.45750527844682	1.63306670995627e-07	2.59320414971274e-06	6.91475917687514
SLC16A14	0.327515162911265	1.03610390475336	5.45554137980576	1.64856106996732e-07	2.61569022193602e-06	6.90571415651521
UBE2J1	0.349398318810116	4.13738007141823	5.45427577104423	1.65862206947233e-07	2.62952606341324e-06	6.89988642566446
FGR	0.707079496002379	2.38523170694099	5.4537857340188	1.66253369393217e-07	2.6335984064381e-06	6.8976302146793
RAB31	0.852032503947051	4.62951302714513	5.4512138073916	1.68321155827545e-07	2.66420192650039e-06	6.88579098225656
GPR55	0.181360529045321	0.243422912999641	5.45047608633695	1.68918885359821e-07	2.67150666192859e-06	6.88239579038259
FGF16	0.0669533232064994	0.0680119166767801	5.44947391839411	1.69734196496772e-07	2.68223797542159e-06	6.87778406083722
MZB1	1.07790048872763	2.2944777159696	5.44799729395537	1.70942496954664e-07	2.69915725263923e-06	6.87099008812467
GREM1	1.19824157466678	3.32749310068108	5.44690878910126	1.71838570875956e-07	2.71112326102041e-06	6.86598269039649
ECI1	-0.460569514572446	3.70076777969539	-5.44531142708308	1.73161841424402e-07	2.72980455962536e-06	6.85863569749115
OPRL1	0.271928789209665	0.845721335333964	5.4420925650634	1.75858631591588e-07	2.77009126437159e-06	6.84383530446964
KCNAB2	0.516922898917163	2.01990464035794	5.44171314037019	1.76179202200196e-07	2.77226805799452e-06	6.8420911085151
ELK3	0.560119639735218	4.09712292693516	5.44159450708125	1.76279550676619e-07	2.77226805799452e-06	6.84154577493553
TIMP2	0.67718714544694	6.68059577164976	5.44069488548504	1.77042330405491e-07	2.78087074807327e-06	6.83741066662984
PKD2	0.572635102261537	3.24093929734002	5.44061505739981	1.77110171043981e-07	2.78087074807327e-06	6.83704376033427
PHOSPHO1	0.200873017353694	0.386413738837532	5.43846157717154	1.78949866734729e-07	2.80750866922781e-06	6.82714735514773
CSGALNACT2	0.548161790841615	3.42162589528398	5.43815482404162	1.79213434102715e-07	2.80939620798428e-06	6.82573788364184
RNF150	0.449380589934798	0.932356916118974	5.43711616272941	1.80108682539556e-07	2.82117521827734e-06	6.82096585158238
NAALAD2	0.145945360957904	0.310183537746147	5.43615667041086	1.80939566648681e-07	2.8319280459276e-06	6.81655812550526
C1QTNF1	0.577275279911988	3.90103647259191	5.43587238262958	1.8118646598085e-07	2.83353092850913e-06	6.81525226666373
PEAK1	0.358342857657069	1.68445748247259	5.43372955522701	1.83058075109828e-07	2.86051945097916e-06	6.80541086850912
SNX2	0.322661670891898	3.88865624750687	5.43313316935806	1.83582320503034e-07	2.86462532980488e-06	6.80267232465426
GGT5	0.642637348578575	4.03527075998531	5.43309834871459	1.83612974328934e-07	2.86462532980488e-06	6.80251243832172
RORA	0.356996883983969	1.26181469971821	5.43064498051961	1.85785367836513e-07	2.89491103927018e-06	6.7912491017138
PCDH19	0.15002256174793	0.17681777402753	5.43057306784336	1.85849421163692e-07	2.89491103927018e-06	6.790919007054
CDC14A	0.304352555648717	1.0627802893144	5.42930187580633	1.869852448076e-07	2.91029177454115e-06	6.78508447160509
PTEN	0.345268309812842	3.4299992102364	5.42725742646962	1.88826190704473e-07	2.93661413632468e-06	6.77570285225332
LONRF1	0.331234434542602	2.08124974265147	5.42636280989584	1.89637304128936e-07	2.94689157787049e-06	6.77159839884341
MT2A	0.861784354595434	7.18874793609943	5.42478916847337	1.91072312163499e-07	2.96684015347456e-06	6.76437977553906
USP22	0.43012411802195	4.38322258113225	5.42420671467289	1.91606133044316e-07	2.97277521766778e-06	6.76170831293443
PSIP1	0.471849136901743	2.82354856829024	5.42358275471684	1.92179607415856e-07	2.97931563717972e-06	6.75884670453376
TRPC3	0.0685909708713176	0.132353624675684	5.42028650262061	1.95237032503161e-07	3.02432341581318e-06	6.74373327798432
GPATCH11	0.280440131274067	1.8133614243346	5.4195857079413	1.95893137220403e-07	3.03209180270665e-06	6.74052094825013
KANK3	0.451588298795625	1.32121688218936	5.41766086875604	1.97706307113619e-07	3.0577432088369e-06	6.73169930744846
ADGRE2	0.364609611230705	0.752719809135894	5.41738699167202	1.97965621059849e-07	3.05934105169795e-06	6.73044429426488
HLA-DOA	0.889874698467153	3.18578459519675	5.41497356589722	2.00265094492526e-07	3.09243997487632e-06	6.71938696277899
DIPK1A	0.435306336465731	2.31417775131611	5.414764083156	2.00465909823707e-07	3.09310539539946e-06	6.71842736281887
PID1	0.604410860710751	2.09889334289837	5.41380867010217	2.01384284150635e-07	3.10483270163373e-06	6.71405113336148
GADD45B	0.634718936520919	5.08905953618891	5.41286693436036	2.02293524149264e-07	3.1164008657433e-06	6.70973808710026
ASL	-0.513498244663991	3.94303109011857	-5.41266997460488	2.02484192891868e-07	3.11688972276485e-06	6.70883610020184
FREM1	0.462851762253909	0.808427974331142	5.40744810573417	2.07603643722787e-07	3.19092411129839e-06	6.68493076983546
RBSN	0.232434987266646	2.09316263801025	5.40743247991152	2.07619150783578e-07	3.19092411129839e-06	6.68485926049311
LIMS2	0.559887266130241	2.1373873471685	5.40694917737503	2.08099337908103e-07	3.19579962076414e-06	6.68264756783642
FMO2	0.622975053189442	1.31566751357993	5.40282919634446	2.12236944929194e-07	3.2567908662022e-06	6.66379936603876
SETBP1	0.440033246428386	1.26892214867491	5.39848214159086	2.16689512679318e-07	3.32251605406888e-06	6.64392338218508
NCF1	0.529453014744913	0.961952676678733	5.3973984829021	2.17813572554699e-07	3.33714216513297e-06	6.63897034956502
PAPOLG	0.238739924288258	1.55600371258925	5.39674305552632	2.18496191467695e-07	3.34498736211785e-06	6.63597495782256
AKIRIN2	0.319379161984634	3.97281474552154	5.39109632991466	2.2446418174618e-07	3.43367166008138e-06	6.61017934829075
CLDN5	0.702762909756279	2.87595035329211	5.39029113936291	2.25328020051718e-07	3.44419937742341e-06	6.60650260419068
PHLDB1	0.501133397750288	2.58043174074907	5.38905774034945	2.26657541720551e-07	3.4618232481945e-06	6.60087128647781
NACC2	0.376904476647766	2.47267948767882	5.38842374508955	2.2734391768674e-07	3.46960433443942e-06	6.59797701660082
IKBIP	0.419869337341646	2.31094922153175	5.38663701859894	2.29289178989906e-07	3.49657083139273e-06	6.58982168140367
DBX2	0.0720761071840565	0.0683076084125967	5.38388295094429	2.32319420242759e-07	3.54002808887393e-06	6.57725477651161
PIK3R6	0.309327745543431	0.899399804127153	5.38318199081641	2.33096880092235e-07	3.54911717041057e-06	6.57405700040249
TMEM95	0.0295042218971125	0.0240339754907518	5.38209891102346	2.34303149843551e-07	3.56471611449331e-06	6.56911657829263
ID4	0.642060777021654	2.58988994622418	5.38012013233344	2.36522722705134e-07	3.59569543796154e-06	6.56009228849975
GALNT17	0.347152999042668	0.833120722067865	5.37975172726533	2.36938214544339e-07	3.59922178576998e-06	6.55841242468248
DHH	0.226300364172965	0.371513700582774	5.37850551896298	2.38348982304788e-07	3.61784976159381e-06	6.55273053511254
ERBB3	-0.795644428332531	4.53763151568345	-5.37783255440969	2.39114210316624e-07	3.62665798802731e-06	6.54966264886044
GZMA	0.825859114276715	2.71506496022246	5.37671989285359	2.40384671603636e-07	3.6431095786854e-06	6.54459088669923
RDX	0.638408970006968	3.10894013247196	5.3756094443492	2.41659162438819e-07	3.65959678346539e-06	6.53952995621498
TUBA1A	0.686855625368884	5.49782015387973	5.37466932734922	2.42743303677127e-07	3.67317818550319e-06	6.53524590215635
HMOX1	0.685144045733734	3.79626045013113	5.37420718609518	2.43277980003023e-07	3.67843058275967e-06	6.53314014891645
SLC7A10	0.193552838031822	0.108178892467201	5.37323690588166	2.44404286076995e-07	3.69261360112168e-06	6.52871947236178
RNF144A	0.603222723106643	2.65359175402914	5.37195710968582	2.45897652444578e-07	3.71231629106283e-06	6.52288948404236
ACY3	-0.723411268907213	2.76189500687105	-5.36936426233361	2.4895049030542e-07	3.75551389644584e-06	6.51108104708833
POGLUT3	0.486867715635699	3.52834764567121	5.36872174362188	2.49712687005355e-07	3.76336955365096e-06	6.50815549303564
PHACTR1	0.36070765333754	0.735973678354214	5.36860195558635	2.49855038440342e-07	3.76336955365096e-06	6.50761009465824
BANK1	0.638671430623875	1.37508064183079	5.36818732492785	2.50348380059301e-07	3.76790643234302e-06	6.50572233621309
ABCB5	0.0648803733190944	0.0744207956445742	5.36793617922772	2.50647663099609e-07	3.76951788423806e-06	6.50457895359707
FGF18	0.469877293848856	1.06018426540939	5.36746470653439	2.5121044509676e-07	3.77230569161242e-06	6.5024325985175
PRCD	0.190319716459763	0.321245329136473	5.36745859623802	2.51217746838296e-07	3.77230569161242e-06	6.50240478259002
S100PBP	0.263215763894021	1.76071650703658	5.36576840859732	2.53245462779954e-07	3.79984450694543e-06	6.49471140011913
RNF217	0.318626415553549	1.22924558631117	5.36402030470625	2.55359432523446e-07	3.82863442753615e-06	6.48675621023248
VENTX	0.312095127729455	0.686796240154655	5.36374566316047	2.55693113422953e-07	3.83070866870706e-06	6.48550655207977
KIAA1614	0.206024406746327	0.549404638214783	5.36285359334849	2.56779883605263e-07	3.84405366212429e-06	6.48144782183965
IL17RA	0.309633073405746	2.36251141252599	5.36121945411577	2.58782368276847e-07	3.86844147399266e-06	6.47401407915009
F12	-0.711864330840129	1.90719254054106	-5.36120228452862	2.58803488546141e-07	3.86844147399266e-06	6.47393598281229
CLEC2B	0.6043966007613	2.54566019951932	5.35718276341256	2.63794381893861e-07	3.94003931707578e-06	6.45565798661031
TMX3	0.35115916812612	2.55005212424088	5.35303538780803	2.69042274932288e-07	4.01536381559901e-06	6.4368088428283
FAM168A	0.4040902802379	3.27717551095995	5.34886478896504	2.74422055235545e-07	4.09254062754698e-06	6.41786465511993
SNX3	0.310330362485425	5.92426979002472	5.34570820489559	2.78563349952023e-07	4.15114426740815e-06	6.40353345197704
PRSS23	0.63736491288431	3.88026585293636	5.34497904313594	2.79528596794618e-07	4.16236546069799e-06	6.40022384439018
SLC2A4	0.448547456013527	0.444793358087869	5.3426561671454	2.82625333615007e-07	4.205284838789e-06	6.38968264344756
ZHX3	0.383604428988119	1.8816154740012	5.34167964475616	2.83937135384311e-07	4.22160057772686e-06	6.38525216631481
ACSM5	0.18078140491087	0.311519859153927	5.34052487254319	2.85496041063321e-07	4.24156277370666e-06	6.38001371724983
IGLL5	1.42324780230981	3.2556782765623	5.33986950188598	2.86384475176331e-07	4.2515412132347e-06	6.37704108756668
CFH	0.782244972957999	3.83547380328231	5.33916069147538	2.87348384289378e-07	4.26262417874357e-06	6.37382635932082
SCN11A	0.0620152351496633	0.0772039421830564	5.33884060291509	2.87784706680757e-07	4.26372327420485e-06	6.37237473435224
SYNM	0.964073144211321	1.53840158623125	5.33878738999766	2.87857305341249e-07	4.26372327420485e-06	6.37213341591927
ZCCHC12	0.229163664169974	0.316882493836711	5.32856593309841	3.02138345727283e-07	4.47187554570396e-06	6.32581141698429
BMP2K	0.249931401750687	0.899817030067059	5.32711455562957	3.04221291991324e-07	4.49930901752779e-06	6.31923915661144
SEPTIN7	0.364620460734053	3.98837434354241	5.32683004508694	3.04631243783477e-07	4.50152415657053e-06	6.31795096012503
PCDHGA12	0.269117736627066	0.655896767547799	5.32669213624968	3.04830150421991e-07	4.50152415657053e-06	6.31732655922772
ARL11	0.351385100854979	0.805568169879034	5.32519966276289	3.06990859448392e-07	4.53002087632988e-06	6.31056992406357
SMIM13	0.265435711479546	1.92230307166137	5.3245392109276	3.07951773350368e-07	4.54078362945419e-06	6.30758039931624
EBP	-0.525352576533114	4.39802417949218	-5.32212183500412	3.11493938671034e-07	4.58956245775932e-06	6.29664044992576
TSHZ2	0.508435146819135	1.921202054998	5.32145637059023	3.12475983069469e-07	4.60057545343495e-06	6.29362948365542
POU2AF1	0.790138526603755	1.23679516057042	5.32027005657156	3.14234142573277e-07	4.62299007502216e-06	6.2882625454701
KIT	0.632453454323961	1.85295708074808	5.31637833630822	3.20069704615117e-07	4.70531257661698e-06	6.27066224669395
LOX	0.887983902526303	3.37241208248722	5.31517384204808	3.21897108245918e-07	4.72863235191813e-06	6.26521679369625
DLG3	-0.403714914493762	3.37163811296413	-5.31291692804563	3.25348584247967e-07	4.77575680066383e-06	6.2550157897809
GUCY1A1	0.664270510928739	2.40786665361701	5.31124310799285	3.27931584710887e-07	4.81007203273388e-06	6.24745231289355
ZNF366	0.308825643724935	0.609992219060524	5.30678666793971	3.34906389056106e-07	4.90768059439487e-06	6.22732336878155
APBB1IP	0.685062814845889	2.10492502075604	5.30667269406483	3.35086651159795e-07	4.90768059439487e-06	6.22680872812137
HIVEP2	0.431820592007075	2.59745284381637	5.30573222461032	3.3657771611156e-07	4.92583999303269e-06	6.22256241014708
TNS1	0.714460387610366	3.99430855543643	5.30516929511852	3.37473299533833e-07	4.93526389049813e-06	6.22002098301136
PROK1	0.367595048748711	0.26105707087656	5.30262360496729	3.41552375340141e-07	4.98770038806728e-06	6.20853051116629
GNG8	0.412544117296595	0.775949070351898	5.30256216478714	3.41651414581756e-07	4.98770038806728e-06	6.20825323779275
KCNE5	0.129373670364473	0.236406206590698	5.30245644143163	3.4182190207345e-07	4.98770038806728e-06	6.20777612428778
FAM53B	0.49177046934123	2.60425142163918	5.3018626300092	3.42781011275592e-07	4.99797651459155e-06	6.20509647011326
MRVI1	0.666145051537792	2.62158148035862	5.30056169110065	3.44891421088416e-07	5.02501163370351e-06	6.19922656095932
EFNA1	-0.794242870609837	5.35684282907185	-5.29917967247095	3.47147215556692e-07	5.05412326969732e-06	6.19299194882432
ULK2	0.308404384725529	1.45377094306807	5.29848465522879	3.4828707611539e-07	5.06390891166094e-06	6.18985700334616
PLAC9	0.649596852397375	2.56530189518432	5.29845500357715	3.4833578715163e-07	5.06390891166094e-06	6.18972326314569
STX11	0.474796293802205	1.54552586632282	5.2965305246337	3.51511499399423e-07	5.10629038127562e-06	6.18104428280546
MYL4	0.208112258520046	0.423069760458827	5.29626181101183	3.51957158181153e-07	5.10897988829799e-06	6.17983262320739
HDAC4	0.293864118072492	1.28996844271682	5.29369292861692	3.56245480491956e-07	5.16740393337852e-06	6.16825147680034
FAM83H	-0.729018129168	4.30539837238551	-5.29309671817192	3.57248003176779e-07	5.1781157356244e-06	6.16556419255321
FAM43B	0.378315466102762	0.901945200936444	5.29181537694424	3.5941186935206e-07	5.20563232633918e-06	6.15978957198094
IL27RA	0.500821850459788	2.60593426299928	5.28920948780864	3.63851995316043e-07	5.26557894944908e-06	6.14804871239803
EMILIN2	0.485019076154784	2.22458389831385	5.28907198568057	3.64087759698789e-07	5.26557894944908e-06	6.14742931069477
SESN3	0.590408100016508	2.56282956488259	5.28223126053559	3.76006624874933e-07	5.4318631386519e-06	6.1166287277053
HHIPL1	0.324548040667677	0.939721534401404	5.28215623977457	3.76139418810325e-07	5.4318631386519e-06	6.11629110336877
SSH1	0.377701711761743	2.34741377609772	5.28040109322221	3.79259254989591e-07	5.47237082436404e-06	6.10839320581034
HLA-DOB	0.766865995389877	1.590414267562	5.28026481774094	3.79502540468874e-07	5.47237082436404e-06	6.10778006553945
KLHL4	0.265663064750344	0.38530165311852	5.280102190692	3.79793068814375e-07	5.47253627664857e-06	6.10704837734534
TTL	0.265887913370993	1.5995988893381	5.27966229156476	3.80580020542842e-07	5.47984932662678e-06	6.10506927376446
DEFB124	0.122904854034055	0.155775035688417	5.27938628958227	3.81074580637667e-07	5.48294468150058e-06	6.10382760308978
AIF1	0.762463611006936	4.23953875448613	5.27676750670851	3.85798333679938e-07	5.54684099838509e-06	6.09204861568479
COL3A1	1.23825386190548	9.20606901904715	5.27521157531725	3.8863185493711e-07	5.58348667192063e-06	6.08505220699889
AAK1	0.255263435926889	1.47117054923531	5.27421386672827	3.90459438055694e-07	5.60563692511729e-06	6.0805666879235
MCOLN2	0.431535640974341	0.79582791802138	5.27387436186417	3.91083241699925e-07	5.61048533502358e-06	6.07904047428769
TUB	0.435203277977379	1.09310500765876	5.2704539598334	3.97422215000051e-07	5.69725662161258e-06	6.06366831431555
GPAM	0.436914571528133	1.14069808779341	5.26810589660707	4.01831605708559e-07	5.75625976592443e-06	6.05311968070522
ZNF829	0.141610541764268	0.410419247050271	5.26665008290421	4.04589325648495e-07	5.7915337702866e-06	6.04658116507939
DOCK8	0.566759357750191	1.69830891241653	5.26619579920526	4.05453630476628e-07	5.79967260924665e-06	6.04454110142153
SSC5D	0.682542140809966	2.46169191142211	5.26540099004426	4.06970131230215e-07	5.81712189763539e-06	6.0409721365108
THSD1	0.325903338861842	1.13145561220146	5.26437461133437	4.08936636158472e-07	5.84097332243539e-06	6.0363639200836
SCML4	0.284301714117662	0.415664838223582	5.26359271821792	4.10440917510563e-07	5.85819274621518e-06	6.03285382556898
MAP3K8	0.501725765861136	2.20583396601304	5.26313176795565	4.1133025952342e-07	5.86661652328275e-06	6.03078469216045
HRC	0.179512713007598	0.477369813485961	5.26088659231627	4.15688905644197e-07	5.92447320391594e-06	6.02070832068433
PIK3CG	0.46164464300735	0.95681956077251	5.26006513624607	4.17294832888784e-07	5.94304209715465e-06	6.01702239273385
CD33	0.284157357579433	0.672662458417093	5.25979582427225	4.17822644278163e-07	5.94624083957841e-06	6.0158140624557
PI4K2A	0.324145767150481	3.24737598741072	5.25814477831861	4.21072675881102e-07	5.98814811218585e-06	6.00840724029727
CLEC4A	0.558594100931475	1.95724870378505	5.25632781631236	4.24677739647832e-07	6.0350399653867e-06	6.000258036283
TPSB2	0.927970394461962	3.26184634534462	5.25175589172225	4.33882339430761e-07	6.16138056377744e-06	5.97976162919632
TGFBR2	0.581190038845055	5.53739797640557	5.24958546109516	4.38319707582572e-07	6.2177595764694e-06	5.97003587741144
KPNA5	0.350383101465988	1.38011082086612	5.2495042281012	4.38486639858099e-07	6.2177595764694e-06	5.96967192682572
ABCG4	0.0339171416974789	0.0723676500309	5.24754003088706	4.42541910228578e-07	6.27072933633861e-06	5.96087291535251
HSPB2	0.315295892139403	1.00382447012586	5.24546867480955	4.46857945295779e-07	6.32731492071879e-06	5.95159644381101
SPACA4	-0.574022263044601	1.01454711808597	-5.2436425397503	4.50696964818596e-07	6.37706939181637e-06	5.94342038011103
ARHGAP17	0.248213773854708	2.69420796156164	5.24159512616775	4.55039328167703e-07	6.43386897238416e-06	5.93425604598445
SLC25A39	-0.374884635972582	5.29594527514312	-5.24123819061179	4.55800508356096e-07	6.43998830646355e-06	5.93265864816282
OGFRL1	0.457314655071025	2.13303433082299	5.24055192623097	4.57267478030262e-07	6.45606372329119e-06	5.92958762240221
NOXA1	-0.912932418385135	3.50213367845522	-5.23729698863498	4.6428807140741e-07	6.55047004918757e-06	5.91502577545303
MS4A2	0.3956159458402	0.713482521732876	5.23466175872081	4.70048723352877e-07	6.62697736425109e-06	5.9032411572098
TANGO6	0.209773112467336	1.48897262702763	5.23288822434546	4.73964775864394e-07	6.67738737031368e-06	5.89531241708085
ATP1B1	-0.693999495146731	7.25997477026273	-5.23265469276347	4.74482783930138e-07	6.67988648647088e-06	5.89426853876829
HDGFL3	0.403677422519512	1.67090217326072	5.23201348513822	4.75907912110338e-07	6.69514351821796e-06	5.89140253579901
GPSM3	0.667178612077796	4.16869849845538	5.23093955980067	4.78304117060801e-07	6.72166964557784e-06	5.88660298628079
ITSN1	0.300932143816182	1.49400159802335	5.23076534726244	4.78693934946391e-07	6.72166964557784e-06	5.8858244689955
C11orf21	0.312384441503733	0.440352832855837	5.23070827502577	4.78821706943666e-07	6.72166964557784e-06	5.88556942988349
RERG	0.572233973627765	2.11687679479239	5.22829198338988	4.84261783949686e-07	6.79317442420408e-06	5.8747735801029
HDHD3	-0.577943287209628	4.48042089629365	-5.2263135378185	4.88760809676297e-07	6.8513854457197e-06	5.86593669303238
ITGAD	0.151939366421462	0.158155632859061	5.22540911815375	4.90830994246924e-07	6.87549044869744e-06	5.86189783703114
RYR3	0.0857293019778645	0.115268804769805	5.22011850295289	5.031129798075e-07	7.04250438758379e-06	5.83828175664811
ZBTB2	0.268931223526898	2.62655522202432	5.21545395398038	5.14189118627048e-07	7.19241284264982e-06	5.81747468940543
SELENON	0.346981474507294	4.96213378076727	5.21501954836454	5.15232619272782e-07	7.20124771383018e-06	5.81553763155305
TSC22D3	0.752036440601925	5.59471888441898	5.21488545849481	5.15555136924052e-07	7.20124771383018e-06	5.81493973514421
C2CD2	0.308299137652997	2.08386679213535	5.21466747728795	5.16079852022743e-07	7.20344624769965e-06	5.81396779753938
PI15	0.599879017757659	1.19611383653086	5.21347685410831	5.189550481813e-07	7.23842635126848e-06	5.80865955110158
KCNMB1	0.520627471352937	0.918152360148308	5.21324597230858	5.19514397443678e-07	7.24107807268512e-06	5.80763029498863
PDZRN4	0.392135452941255	0.380864342118235	5.21300661301883	5.20094903818406e-07	7.24402070936275e-06	5.80656328171865
C2orf76	0.247491520185556	2.01270633911137	5.21255915453602	5.21181795349068e-07	7.25400723107919e-06	5.80456870151921
CD99	0.473864969095024	6.2686222722502	5.21160588011969	5.23504701439829e-07	7.28117070917482e-06	5.80031982296611
PDE3A	0.560857804015936	1.82477012233709	5.21054947367422	5.26090677681069e-07	7.31195200567218e-06	5.79561192973085
NHSL2	0.284086219137166	0.48854487600394	5.20818878780173	5.31914374645685e-07	7.38765779120151e-06	5.78509399891335
ANKRD35	0.381005033980982	1.27564158559563	5.20710212277048	5.34616149347513e-07	7.41992732119892e-06	5.78025357522772
LEF1	0.593275014117757	2.36028695829761	5.20620937468587	5.36845769587057e-07	7.44154614822749e-06	5.77627748136764
TCP11L1	0.265749588711071	1.55237121361779	5.20617462787196	5.36932731617047e-07	7.44154614822749e-06	5.77612273709792
KLHL10	0.0341615104936247	0.0451152681159178	5.2052174788738	5.39333613997034e-07	7.46954202266655e-06	5.77186038751952
CD84	0.583613931174172	1.39901565244876	5.20394051961744	5.42552958259573e-07	7.50882573354163e-06	5.76617475469084
SLC46A2	0.0525565747995495	0.0815020964864195	5.20131326139327	5.49235423396322e-07	7.5959491454339e-06	5.75448013565652
CACNA2D1	0.492760184862686	1.4304521115385	5.19891578531898	5.55403226226811e-07	7.67583697641578e-06	5.74381208549067
EPB41L3	0.602918482861978	1.89342963592807	5.18935306921911	5.80681421513746e-07	8.01953757556766e-06	5.70129647804354
TNIP3	0.148688963578053	0.194010826876537	5.18795965210444	5.84456933695989e-07	8.06475852637749e-06	5.69510613635097
MOCS1	0.392434020666431	1.81485234480755	5.18784146241001	5.84778268548712e-07	8.06475852637749e-06	5.69458112703697
CD302	0.502623240745157	1.52260834621366	5.18761734316848	5.85388077023458e-07	8.06749513598527e-06	5.69358559301824
CD1B	0.301853016978151	0.350717465917627	5.18729784358115	5.86258475926053e-07	8.07381669338893e-06	5.69216643522713
SLFN12L	0.215344434358369	0.371457222613337	5.1866811978516	5.87941936240543e-07	8.09131881516722e-06	5.6894275895457
PRR16	0.39472120078906	1.36049522559435	5.18638615739447	5.88749066396028e-07	8.09674469922336e-06	5.68811724471595
RGS2	0.755547379920317	4.79707063979249	5.18360747783652	5.96403623643685e-07	8.1962659168019e-06	5.6757791327326
DSEL	0.380881064390839	0.930782017587947	5.18326452910095	5.97355041545508e-07	8.20359224072055e-06	5.67425667880031
PZP	0.0346299547340583	0.0527393186277011	5.18151989716353	6.02217939149905e-07	8.26458782692008e-06	5.66651286290007
MS4A14	0.334455803847423	0.70326770849317	5.18040426082738	6.0534775698122e-07	8.30173067283826e-06	5.66156193650495
PXDC1	0.488705757721138	4.31423082675098	5.17852189802913	6.10664440449096e-07	8.36665391177855e-06	5.65321022438779
GPR176	0.465922709667855	1.92369544838633	5.17842649535401	6.10935107932634e-07	8.36665391177855e-06	5.65278699846078
ACP6	-0.404456949830275	1.64243886901389	-5.17728686348549	6.14177395037057e-07	8.40518694631663e-06	5.64773179634819
CAMK1D	0.519937716761713	1.96455616306386	5.17606895817869	6.17660861442886e-07	8.44696454236851e-06	5.64233028446156
ZFHX4	0.298375476536338	0.641906779192868	5.17443679302623	6.22359327652319e-07	8.50528834466176e-06	5.63509294931422
NABP1	0.389742038881496	1.38821037298673	5.17369111349002	6.24517438156925e-07	8.52883807778235e-06	5.63178701665975
IFT172	-0.37371727854032	2.54164889221064	-5.17142028694119	6.31134459821224e-07	8.61320660511763e-06	5.62172156338897
BLOC1S5-TXNDC5	0.0716566594809567	0.108551369498027	5.17077700734002	6.33021283205437e-07	8.6329488073309e-06	5.61887080868815
TNFRSF17	0.625589071891362	0.847583363563943	5.16965930137668	6.3631270891274e-07	8.67180579186084e-06	5.6139182041748
CDK18	-0.519777707609232	2.77748860769952	-5.16823215249214	6.4053957138842e-07	8.72334828784604e-06	5.60759558073757
CSGALNACT1	0.47578186855303	2.06977877116187	5.16638814370892	6.46041499953081e-07	8.79217200248429e-06	5.59942805235899
HERC1	0.362525193405574	2.05442373060409	5.1656378421411	6.48293281451614e-07	8.81669871189154e-06	5.59610540779804
TBC1D30	-0.297329248794233	1.23270992030986	-5.16527476527529	6.49385673433646e-07	8.82543481753793e-06	5.59449768036551
KATNA1	0.214595916037728	2.75312366790918	5.16459596477674	6.51432786474324e-07	8.84712491381438e-06	5.5914921300718
TUFT1	-0.594067465949284	3.5938213247049	-5.1643628534827	6.52137244659578e-07	8.85056297925189e-06	5.59046004106467
RAMP3	0.6938364073442	3.91633669729898	5.16192576376424	6.59546561766119e-07	8.93868994206831e-06	5.57967198210576
RAB8B	0.446048141637622	3.09875894765352	5.16183003940238	6.5983924969817e-07	8.93868994206831e-06	5.57924832311769
CEACAM1	-0.793926480091804	3.63522131601451	-5.1617432604779	6.60104695046833e-07	8.93868994206831e-06	5.57886426000516
AR	0.331966287081604	0.872386602480592	5.16162914577062	6.60453914948599e-07	8.93868994206831e-06	5.578359222329
MIA2	-0.23268005949107	0.945331286905641	-5.1611346595332	6.61969244004588e-07	8.95301989253378e-06	5.57617086794389
HSF2	0.301316708031479	2.15559260892631	5.15657519669442	6.76101652182847e-07	9.13442958789551e-06	5.55600013621655
RHPN1	-0.76414826848601	2.74593595446425	-5.15650743085169	6.76313893306016e-07	9.13442958789551e-06	5.55570044336796
SCARF1	0.358296293633648	1.75987658899331	5.15597712969118	6.77977022279084e-07	9.15059007839994e-06	5.55335529839699
C1orf210	-0.6226211379744	3.51965947505981	-5.15387127757172	6.84620707148233e-07	9.23390418699037e-06	5.5440443530187
LRRC32	0.654577048400022	4.67103766540015	5.15335656272892	6.86254161423743e-07	9.24957413036496e-06	5.54176898398978
MLPH	-0.868955947717268	4.44318875652313	-5.15278351420107	6.88077194091249e-07	9.26777599816174e-06	5.53923593832624
STK17A	0.428639982923999	3.11001651595741	5.15200295105442	6.90567963632788e-07	9.29337570757521e-06	5.53578594762506
CERK	0.457376270735708	3.76478322539758	5.15189110137527	6.9092559184359e-07	9.29337570757521e-06	5.53529161747
GPNMB	0.97237718495307	4.92626927438961	5.14881406194419	7.00835006162309e-07	9.4145979458085e-06	5.52169543306246
SLFN14	0.0583517015729182	0.0485969041756329	5.14879460033694	7.00898118447831e-07	9.4145979458085e-06	5.52160945906451
POGLUT1	0.239761432302147	1.79837829152597	5.1417349665863	7.24160008622251e-07	9.72016604808657e-06	5.490438375327
SKI	0.423737982103323	3.98906411107206	5.14159212007626	7.2463835410242e-07	9.72016604808657e-06	5.48980797466764
IPCEF1	0.336648207968259	0.692286100905448	5.13736379645734	7.38937476065886e-07	9.90021688873037e-06	5.47115363257006
SZRD1	0.278710027899678	4.67032830651583	5.13732474619061	7.3907080338082e-07	9.90021688873037e-06	5.47098140465105
SSH2	0.338711849138559	1.83221757970274	5.13717625438607	7.39578004761927e-07	9.90024863575847e-06	5.47032650279147
MSH6	0.237336713354465	2.23311445233557	5.13593928551367	7.43816265277485e-07	9.95019152684635e-06	5.46487156784856
ATP1A2	0.577673190433012	0.63784677992085	5.1344983284192	7.4878321657407e-07	1.00096160698703e-05	5.45851827547274
ARL14EP	0.21283325300187	2.27322743631954	5.13415025080085	7.49987857161028e-07	1.00096160698703e-05	5.45698377009562
RAB3IL1	0.535872200558192	2.82468922042009	5.13413955693867	7.50024896693133e-07	1.00096160698703e-05	5.45693662725241
KLHL14	0.278294658702263	0.19832332960199	5.13406011240647	7.5030011843911e-07	1.00096160698703e-05	5.45658640607397
TRNP1	-0.851528544145113	4.83463139709096	-5.13264882816491	7.5520565220776e-07	1.00682107718874e-05	5.45036560030041
H6PD	0.463604239055047	3.90361956541537	5.13137751853794	7.5965131080515e-07	1.01205990870923e-05	5.44476286320249
LRCH2	0.34006165128314	0.851030906937382	5.12895131481878	7.68206201790538e-07	1.02276251346329e-05	5.43407326508818
ALPK2	0.332677947734584	0.550302645579738	5.12834533355308	7.70357480817106e-07	1.02493083828387e-05	5.43140395439322
ACTG2	1.4070482442406	3.00733950224912	5.12793135034561	7.71830516069943e-07	1.02619445767103e-05	5.42958051656249
SPSB1	0.588798237874769	4.257201295446	5.12628175048183	7.77727346066728e-07	1.03333407748744e-05	5.42231573249757
GUCY1B1	0.551283191655315	2.7302944870711	5.12327469133995	7.88589497709499e-07	1.04705677993101e-05	5.40907715697204
DCP2	0.270449661854647	2.09984608853638	5.12290294801343	7.89942508017052e-07	1.04814360789732e-05	5.40744095340454
LPAR4	0.0976044420726179	0.175191829607265	5.11951316790746	8.02384559690871e-07	1.06393263016211e-05	5.39252508432183
ANGPTL2	0.783255193125346	4.09478724555266	5.11917848449088	8.03623277010236e-07	1.06485514090863e-05	5.39105278806782
P2RY12	0.386853822724418	0.631428237156799	5.11884912909617	8.04844087865046e-07	1.06575269460644e-05	5.38960399919855
HRH2	0.274851829013589	0.530974442477479	5.1164724460817	8.13707222115413e-07	1.07676196578309e-05	5.37915132952585
LRRK2	0.395023458081364	0.908253324271699	5.11566737431735	8.16730939586584e-07	1.08003442051467e-05	5.37561142676637
TSTA3	-0.657128967370619	5.36548551566185	-5.11244990356465	8.2892457087143e-07	1.09542046895954e-05	5.3614682874956
RORC	-0.570093058387199	2.28485848334927	-5.1106314312014	8.35894272276925e-07	1.10357915946979e-05	5.35347766414722
TREML2	0.349511096920563	0.397354709595692	5.11054580068837	8.36223869752748e-07	1.10357915946979e-05	5.3531014431679
LTBP2	0.764189408223144	4.39121932391251	5.1102928175248	8.37198356105344e-07	1.10412218974996e-05	5.35198997891091
ITGB3	0.383099440136518	0.872731748111125	5.10957393739898	8.39973492959031e-07	1.10703764586153e-05	5.34883184904341
DOK5	0.651977777619155	1.97718412975331	5.10895683635073	8.42362850937736e-07	1.10944109266218e-05	5.34612110800717
STAT5B	0.376473076320978	3.6280360042948	5.1063564520317	8.52504017994003e-07	1.1220440467705e-05	5.33470104053848
TMEM205	-0.433221236711359	5.30790136980931	-5.10367976253334	8.6306658403919e-07	1.13493293549435e-05	5.32295033351862
GP1BA	0.473067135089974	0.600055833679512	5.10350980891881	8.63741517470446e-07	1.13493293549435e-05	5.32220438770957
TECR	-0.334913661902546	4.20538924213507	-5.10343648242856	8.64032875780459e-07	1.13493293549435e-05	5.32188255502234
MRTFB	0.360126744259914	1.86878267917526	5.10213126120659	8.69235091530683e-07	1.14100196653335e-05	5.31615446020723
TNFAIP3	0.685872502218424	3.55661972770604	5.10022642375418	8.76881824402859e-07	1.15026952898759e-05	5.30779682512043
PAFAH1B3	-0.511991638879745	4.02167813666991	-5.09834148072933	8.84512984537148e-07	1.15950428741698e-05	5.29952874089558
C5AR1	0.730610276092008	3.0762834728905	5.09751658467448	8.87872814190406e-07	1.16283394425255e-05	5.2959111380373
FKBP5	0.886269810103549	3.57681752772286	5.09742689479898	8.88238870271949e-07	1.16283394425255e-05	5.29551782677232
PPP3CB	0.310935077518972	3.4362737855648	5.0971518808044	8.89362213506558e-07	1.16352784316725e-05	5.29431185730174
TNFAIP6	0.796709008399136	2.59070873792611	5.09618430266172	8.93325433778755e-07	1.16793367212234e-05	5.29006929167003
MFSD3	-0.543603087358706	3.37193388939035	-5.09587576890224	8.94592797033738e-07	1.16881141523175e-05	5.28871658026106
PLSCR4	0.574348212853202	3.10513264779223	5.09471643532987	8.99370613787349e-07	1.17409543041096e-05	5.28363422773683
FBLN7	0.339314699586064	0.885369830077804	5.09460419315919	8.99834496918912e-07	1.17409543041096e-05	5.28314221936027
HSD11B1	0.796175402213023	2.65610974874296	5.09361840551091	9.03918630293223e-07	1.17864017677396e-05	5.27882140784798
FAM43A	0.408566713658091	2.44505604837781	5.09310587879292	9.06049142963893e-07	1.18063320549269e-05	5.27657519252072
LRP1	0.638194970860203	4.82425978822186	5.09289399118301	9.06931358560452e-07	1.18099806591826e-05	5.27564661604904
FYTTD1	0.314945311048863	3.06626724270523	5.09222366888966	9.09727810696528e-07	1.18385349008425e-05	5.27270918249831
FRMD4A	0.283012613814331	1.09412213785474	5.09133066769023	9.13466245652209e-07	1.18793014214095e-05	5.26879638574354
ATXN1	0.340287085592354	2.01190177138096	5.09055338386624	9.16732384773438e-07	1.19138759428707e-05	5.2653910309895
SLC25A29	-0.546648243344522	2.76642275131215	-5.08841609722921	9.25771811632598e-07	1.20185221740118e-05	5.25602935019052
HMCN2	0.288502404527227	0.463001873746878	5.08835999556078	9.26010249601339e-07	1.20185221740118e-05	5.25578365434009
CAB39L	0.38785526189809	1.99808394469744	5.08784640061148	9.28195855508955e-07	1.20389212449644e-05	5.2535344709948
LDLRAD3	0.464384808860143	1.93591765805167	5.08680517974232	9.32642157775418e-07	1.20885957410005e-05	5.24897517239335
SLC45A4	-0.497742404797214	2.64962953791346	-5.0861324486089	9.35525896839012e-07	1.21172375189195e-05	5.24602978289531
ORAI2	0.392728484821817	2.37832855692495	5.08600163549972	9.36087646788186e-07	1.21172375189195e-05	5.24545708291268
FAAH2	-0.439946362798945	2.68770501133064	-5.08305544058737	9.48826580577438e-07	1.2274035667351e-05	5.23256151594743
MILR1	0.621156897489531	2.04188866098179	5.08189854460668	9.53874725612037e-07	1.23312045115212e-05	5.22749926172019
TNFAIP8	0.450628006374578	2.01289581556753	5.07561768991284	9.81739795428335e-07	1.26752168795124e-05	5.20003083951406
CLN8	0.27611304991612	1.8505265483652	5.07560912897368	9.81778310131013e-07	1.26752168795124e-05	5.19999341658692
INKA2	0.229190190298028	0.642939966054368	5.07398920910847	9.89092609214448e-07	1.27612468153319e-05	5.19291300657157
ZBTB40	0.327313348396755	1.99610254351365	5.07275046395238	9.9472148718111e-07	1.28254326660807e-05	5.18749977669674
PABPC4L	0.172958435791523	0.40788545815807	5.071221396657	1.0017124903351e-06	1.29070851826292e-05	5.18081920611876
TNFSF12	0.443014617418804	4.0336203952541	5.0703860856782	1.00555171271918e-06	1.29415459696382e-05	5.17717031979472
GRB7	-0.725028542561571	3.64207540980979	-5.0702148713512	1.00634040321347e-06	1.29415459696382e-05	5.17642245964768
CYBB	0.897748546581795	3.39465107107016	5.07020916214298	1.00636671274786e-06	1.29415459696382e-05	5.17639752228224
RARS2	0.243458331334671	3.64296316605389	5.06943502649865	1.00994032411256e-06	1.29789906265867e-05	5.17301635183134
MADCAM1	0.691019280786115	1.15540921080974	5.06808348601309	1.01620893617555e-06	1.30509976734373e-05	5.16711418129824
SPATA6L	-0.30852125231963	0.843060004167625	-5.06674056109639	1.02247499164512e-06	1.31228776578223e-05	5.16125078730806
PLEKHA2	0.450882995460693	3.14461677008981	5.06583229299295	1.02673419376593e-06	1.31689236585636e-05	5.15728581577592
FGD1	0.338384477883695	2.09131981216806	5.06390943281977	1.03580809264802e-06	1.32766225522355e-05	5.14889345848945
RAP1A	0.357692845653783	3.71913601085557	5.06211285327113	1.04435638998595e-06	1.33774481802838e-05	5.14105438489615
KMO	0.213545920336411	0.409357436722639	5.06180027095321	1.04585066376945e-06	1.33804827101549e-05	5.13969069453518
RAB25	-0.820914923187031	5.95763322430022	-5.06177785930046	1.04595788050928e-06	1.33804827101549e-05	5.13959292250884
PLCG2	0.460649247754325	1.63409519898099	5.06100291159732	1.04967177907556e-06	1.34192394129406e-05	5.13621236897729
RASL11B	0.564163548915152	1.7040649988799	5.06046496929574	1.05225736439445e-06	1.34435304059541e-05	5.13386592905371
PRKG1	0.438130884255615	1.70727369022369	5.05973556540415	1.05577307368297e-06	1.34796652005187e-05	5.13068465138774
MFAP5	1.03715734941567	3.24833945124189	5.05761158457673	1.066075674218e-06	1.36023487619318e-05	5.12142289278185
FLNA	0.846110175384557	6.58228403898738	5.05408312238951	1.0834069462969e-06	1.38144952040497e-05	5.10604316436068
EOGT	0.35948687780438	2.37408867904413	5.05326959831508	1.08744147832237e-06	1.38569297149967e-05	5.10249833369695
EGR3	0.759121074226639	2.14421361618647	5.05169089514374	1.09531243085236e-06	1.39481636892504e-05	5.09562053553885
LEFTY2	0.144554788074933	0.200679243623214	5.04896876424013	1.10901423220379e-06	1.41134835222249e-05	5.08376500506301
REEP6	-0.706049278170235	2.9942405550148	-5.04471194597206	1.13077493273096e-06	1.43810811970083e-05	5.06523503791796
MXRA7	0.516891266494241	3.3721711845715	5.04386121222635	1.13517326414341e-06	1.44276622703282e-05	5.06153317564326
MMP15	-0.520943042326762	4.34918954762779	-5.0407267208721	1.15152245379843e-06	1.46259759335758e-05	5.04789782116731
C12orf42	0.111393123829372	0.0678280881007365	5.04042407163334	1.15311308415459e-06	1.46366994779001e-05	5.04658159917171
PCYT2	-0.424136831145305	2.7762540590823	-5.0395269520781	1.15784060330663e-06	1.4687200563678e-05	5.04268036931398
EYA4	0.162574509999397	0.197056426989693	5.03831958734784	1.16423270930646e-06	1.47587379846212e-05	5.03743081506227
COPS8	0.307914327520999	3.4951506605451	5.03797409357678	1.16606813687582e-06	1.47724562223978e-05	5.03592879922367
TBXA2R	0.301906876195276	1.11058827122928	5.0370110222522	1.1711992655834e-06	1.48278817284416e-05	5.03174230120133
PLCG1	0.335479454358981	3.00667988413255	5.03462698839985	1.18399553993492e-06	1.49802171184927e-05	5.02138139446364
GNG2	0.720903625624573	2.15508429776664	5.03249421703424	1.19555805633614e-06	1.51167563138673e-05	5.01211554919311
COL4A6	0.209259979330995	0.236988928544231	5.02935905804676	1.21275400738142e-06	1.53243033754878e-05	4.99850011405505
FBXW2	0.247023747003619	2.65047680156816	5.02889541530929	1.21531731197894e-06	1.53468047683316e-05	4.99648713138805
RAB40C	-0.389761800303109	3.17636388821853	-5.02806635598196	1.21991397616477e-06	1.53949375717936e-05	4.99288797498124
PIM2	0.629311340172997	3.2532560348439	5.02688160929965	1.22651201354977e-06	1.54682489374434e-05	4.98774545484203
MRC1	0.996498897620675	3.16011420013312	5.02340236448005	1.24608923259317e-06	1.57050488048745e-05	4.97264862475441
OIT3	0.138962324446961	0.203307117173543	5.02098822301316	1.25985107346363e-06	1.58682976247239e-05	4.96217796239284
PRKAR2B	0.58357817470469	1.88953218186543	5.02010291357171	1.26493464888281e-06	1.59221010264704e-05	4.95833911846265
HELQ	0.212781696001821	1.90130471946108	5.01980243221633	1.26666457557266e-06	1.59336491286436e-05	4.9570362974584
PPM1K	0.442824742372615	1.46598604730839	5.01963834917766	1.26761020060166e-06	1.59353228487174e-05	4.95632489400568
S100B	0.82949281833621	2.63756870923142	5.01826645005885	1.27554342360274e-06	1.60247803204825e-05	4.95037752289672
TCTEX1D1	0.155175627004808	0.34495595782482	5.0161075801009	1.28812505663748e-06	1.61724843058372e-05	4.94102097371946
C10orf95	-0.31605417054807	0.864106785477749	-5.0156623597718	1.29073468023434e-06	1.61948802393319e-05	4.93909175993818
PRDM1	0.513330722438539	2.23720478192045	5.01473287188977	1.29619934054058e-06	1.62530468461261e-05	4.9350645448991
CCDC42	0.0374487536720483	0.0426908437310624	5.01412648046138	1.29977653721269e-06	1.62874873298902e-05	4.93243751716533
TMEM268	0.307602157297816	2.07603459475901	5.01194376606637	1.31273215445363e-06	1.64393296813475e-05	4.92298345133709
CASQ2	0.538039246875044	0.580944039266252	5.01134426386495	1.31631240378019e-06	1.64736455332056e-05	4.92038734317237
TRPC6	0.246900094360949	0.751283458108947	5.01030066738377	1.3225674086462e-06	1.65413708233167e-05	4.91586866296014
FOXI2	0.0367129886209818	0.0485313091852044	5.01007146022505	1.32394506438616e-06	1.65480475829681e-05	4.91487631012533
TENM2	0.313121372381597	0.373716440887614	5.00732507134082	1.34056095932021e-06	1.67450579447316e-05	4.9029884432943
CCM2L	0.35457615355949	1.16762258225746	5.00645744996391	1.34585206182021e-06	1.68004486214871e-05	4.89923391444937
ARSI	0.568845891612002	1.49901113096756	5.00597609081693	1.34879631357369e-06	1.68264914157084e-05	4.89715109869941
GREB1	0.310476943109339	0.6563792875536	5.0052022831847	1.35354243647295e-06	1.68749654937515e-05	4.8938031863627
PDGFRB	0.719238443892883	5.22469167258905	5.00456406687621	1.35746910084296e-06	1.69131680664748e-05	4.89104220590122
SGK2	-0.515641682834139	1.54405434016448	-5.00434072948008	1.35884580567706e-06	1.69195714889732e-05	4.89007609043228
NPPC	0.347459663511415	0.290305747812138	5.00401194057606	1.36087500334062e-06	1.69340860980412e-05	4.88865387007309
CCL4	0.626651692728996	1.77236272680405	5.00350437988277	1.36401330496188e-06	1.6962374713765e-05	4.88645848513211
CKMT1B	-0.573203315324655	1.54222098777521	-5.00179441665463	1.37463793488057e-06	1.70836657420424e-05	4.87906349230011
PROS1	0.535459146367289	3.41903202395294	5.00142980510205	1.37691376066523e-06	1.71011119445255e-05	4.87748691851626
CYSLTR1	0.392967775032596	0.666183681630012	5.0012813654765	1.37784133480593e-06	1.71018015296703e-05	4.87684509278349
ECRG4	0.572932573596559	1.12949381374613	4.9997083040767	1.38770844732086e-06	1.72089040860124e-05	4.87004433610105
NUDT11	0.29536678238882	0.915061441266911	4.99962620506028	1.38822529519513e-06	1.72089040860124e-05	4.86968944432227
ZNF25	0.34632231114741	2.11934511568884	4.99592126878728	1.41174475029614e-06	1.74894038522158e-05	4.85367853206274
MYLIP	0.368500763453522	2.94379758266977	4.99475122772247	1.41925229875324e-06	1.75603818477398e-05	4.84862402904739
GPR82	0.172722110010742	0.317359396540146	4.99474925878166	1.41926496500268e-06	1.75603818477398e-05	4.84861552409248
LRRC55	0.3573860895044	0.571139659011691	4.99150685655285	1.4402728520571e-06	1.78090737085068e-05	4.83461317145781
CLBA1	-0.352970733243819	1.98642865764339	-4.99098342429601	1.44369237742167e-06	1.78356428907925e-05	4.83235335900607
CILP2	0.740434197080531	1.73534133262976	4.99089963049099	1.44424052371518e-06	1.78356428907925e-05	4.83199161269298
PTN	0.772370082530765	2.23393574937325	4.9902195030044	1.44869712538196e-06	1.78794205952584e-05	4.82905560137514
TRIM7	-0.548063516633177	1.14597434421574	-4.98973723104123	1.45186533755461e-06	1.79072522860274e-05	4.82697388447708
ZFP92	0.261753814319505	0.739693817189956	4.98891847961826	1.45725939302416e-06	1.7962485202135e-05	4.82344010483757
CLEC4C	0.10118345754455	0.0765115857032554	4.98863219942276	1.45915003092303e-06	1.7974491995246e-05	4.82220460468191
DEGS1	0.339692423803694	4.55797308715397	4.98819343176475	1.46205233664706e-06	1.79989380878754e-05	4.82031111671189
B4GALNT1	0.258054111624629	0.71063597388541	4.98694539536575	1.47033833374773e-06	1.80895891236679e-05	4.81492593479736
SOCS5	0.352686292855406	2.71912256775902	4.985444448649	1.48036378643686e-06	1.820151361493e-05	4.80845079665619
ADA2	0.795765715535175	3.21164590895975	4.98457316808132	1.4862138091649e-06	1.82619918618627e-05	4.80469272857078
COL19A1	0.119671337746857	0.0683180552091163	4.98171983032273	1.50552925995544e-06	1.84778825185824e-05	4.79238894712732
HIPK3	0.400537059849899	3.64666118658743	4.98169945553594	1.50566805694226e-06	1.84778825185824e-05	4.79230110861948
DUSP22	0.285075509791678	2.93659468331701	4.98135278892353	1.50803151931286e-06	1.84953133991523e-05	4.79080662230839
SGTB	0.319905235627895	1.36158294160433	4.980526898664	1.51367667866571e-06	1.85529458408208e-05	4.78724650685378
TIAM1	0.489777604574512	1.43274340542254	4.98037108183318	1.51474401949256e-06	1.85544315841777e-05	4.78657488606722
CD163L1	0.427039566135271	1.03355726284748	4.97990425031893	1.51794617226055e-06	1.85745847233469e-05	4.78456278568082
SFRP2	1.38849279004122	7.82254095898491	4.97985511617548	1.5182835812312e-06	1.85745847233469e-05	4.78435101976635
LINGO3	0.360806924576598	0.364699650745217	4.97966456783243	1.51959278335248e-06	1.85790112682827e-05	4.78352977987673
CLDN7	-0.704247427096259	5.61009103417858	-4.97892658595524	1.52467357864291e-06	1.86295162310069e-05	4.78034939045493
EML1	0.418156422424536	1.4754074621049	4.97872823268357	1.52604199064579e-06	1.86346260763105e-05	4.77949463189776
REV3L	0.372148239455737	1.50650237183128	4.97657516936175	1.54097250743324e-06	1.88052345011034e-05	4.77021812998686
KCNJ8	0.659471376594742	2.84031094217783	4.97633450638482	1.54265017013629e-06	1.88140003025764e-05	4.7691814167058
TIMP3	0.621447078555692	1.80483206206071	4.97580751228442	1.54633003547848e-06	1.884224918892e-05	4.76691139457537
EFHD1	0.502263368203801	1.80558519101399	4.97572770771272	1.54688803192908e-06	1.884224918892e-05	4.76656765280136
IL18R1	0.403164551206129	1.36398130982707	4.97356073156465	1.56211444978412e-06	1.90159071848022e-05	4.7572354243828
EXTL2	0.309117055997647	1.93965239873162	4.97160216413508	1.5760014164391e-06	1.91730544527216e-05	4.74880333747477
NFAM1	0.5029871810688	1.71320968452941	4.97012659930043	1.58654269571759e-06	1.9289329699763e-05	4.74245232941132
ETV7	-0.498784862997616	2.19905426841285	-4.9688515908684	1.59570624590274e-06	1.93887206867402e-05	4.7369656759623
NT5C3A	-0.37265422890612	3.55133397643162	-4.96857588086034	1.59769452456467e-06	1.94008590224382e-05	4.73577937111114
ZNF570	0.258416479825975	1.01674147191321	4.96791043798511	1.60250325524286e-06	1.94472099867374e-05	4.73291635508455
ASAP1	0.441203384489181	2.82182691265933	4.96776870492965	1.60352928056768e-06	1.94476269147883e-05	4.73230659674169
MYO9B	0.356316680202834	3.60712764409154	4.96726352794351	1.60719151011985e-06	1.94701729689708e-05	4.73013335018786
PAFAH1B1	0.301777064766213	3.957102916349	4.9672383944165	1.60737392467307e-06	1.94701729689708e-05	4.73002523130921
ZBTB32	0.216475106631169	0.357094482139924	4.96664581498284	1.61168057811514e-06	1.95102887761827e-05	4.7274762041592
KRTAP5-1	-0.346681413452725	0.601527563577291	-4.96627486280259	1.6143822155728e-06	1.95309374642802e-05	4.72588063993738
PLEKHH1	-0.464271682923863	1.42687866178913	-4.96558364168888	1.61942808253906e-06	1.95799039005386e-05	4.72290775159362
NCAM2	0.197191704207287	0.379433742957147	4.9651131483089	1.62287139388888e-06	1.96094460293006e-05	4.72088437324977
CNTN4	0.334197771040809	0.858693627334313	4.96045911739344	1.65731655787611e-06	2.00133220545003e-05	4.70087723258107
AP1S1	-0.405443560786249	5.14126596082003	-4.95924566384795	1.66641334526096e-06	2.0110788993177e-05	4.69566304538188
NR3C1	0.45765426925524	2.83377946002747	4.95802553107683	1.67560899790274e-06	2.02093284488749e-05	4.69042112111553
TPST1	0.496134144663099	3.22949648721989	4.9578661289788	1.67681397452693e-06	2.02114313795007e-05	4.68973637050841
NTRK3	0.108892634767638	0.133780048749672	4.95737517894175	1.68053051869499e-06	2.0243786242093e-05	4.68762747845505
CLEC4E	0.558856885021983	1.08115569195952	4.95699873250861	1.68338566570664e-06	2.0265731301518e-05	4.68601054638404
PLPPR4	0.42255353058392	0.93798684641572	4.95443191183552	1.70297935738784e-06	2.04890356918607e-05	4.67498785881414
GPM6B	0.447213510890437	1.04588364003768	4.95394567939737	1.7067158092006e-06	2.05214002049251e-05	4.67290031483948
ARMH4	0.31844352413785	0.943980299660342	4.95142616825972	1.72620460766446e-06	2.07430138240857e-05	4.66208574570332
PTPN1	0.359508956525212	4.17381953254002	4.95115721678694	1.72829768467355e-06	2.07554475775462e-05	4.66093156129553
TVP23A	0.167964451104155	0.398499690065016	4.95056506475965	1.7329146982794e-06	2.0798157985286e-05	4.65839055242563
ITGB1BP1	0.265707426037969	2.84233582544962	4.94982040719404	1.73873777030098e-06	2.08528126142792e-05	4.65519544399638
CEP112	0.267210418429632	1.27132393530733	4.94971096303699	1.73959519845805e-06	2.08528126142792e-05	4.65472588141601
KCTD12	0.644707688664395	4.28211165932093	4.94655180887612	1.76452264615726e-06	2.1138701046909e-05	4.64117510559471
SAMD11	0.590436510015429	1.87193489057816	4.94578449504892	1.77062922583455e-06	2.11989070499642e-05	4.63788479349662
RHOBTB2	0.318112926907445	2.41425264165642	4.94099014397524	1.8092509083251e-06	2.16480900324366e-05	4.6173348496396
C18orf54	0.172663748341872	0.589103482697306	4.93898395264996	1.82565329109686e-06	2.18310284705491e-05	4.6087401863098
SEC22C	0.28846066596773	2.46301947211874	4.93708212794872	1.84133538280449e-06	2.20051360098591e-05	4.60059505668045
F2R	0.729626723239052	4.5852852361732	4.93532130956264	1.85597108923168e-06	2.21665341235825e-05	4.59305592891717
ASPN	0.973834544279314	4.92076184605698	4.93181186956573	1.88547810563826e-06	2.25052411014437e-05	4.57803592128926
FXYD3	-1.0501021895295	6.09865702924724	-4.93036386761674	1.89778478257359e-06	2.26305179605815e-05	4.57184097585253
MEOX1	0.658933870117085	1.69264596938082	4.93030559390295	1.89828168095235e-06	2.26305179605815e-05	4.57159169370253
FOXA2	-0.791956110649457	3.16033337770139	-4.93016596973549	1.89947276539179e-06	2.26309601470828e-05	4.57099442118664
LRP12	0.353223602351936	1.23271045080808	4.92993164765751	1.90147331187435e-06	2.26410401452143e-05	4.56999208648791
MSL2	0.272878154184996	2.86133862348046	4.929734988065	1.90315388702019e-06	2.26473002902627e-05	4.56915088424565
PLXNB1	-0.516091600323735	3.74349296779203	-4.92853971781815	1.91339919341938e-06	2.2755410298452e-05	4.56403871402024
CNOT6L	0.35258696455844	2.53367265020728	4.92829273522354	1.9155228668516e-06	2.27668599647435e-05	4.56298248576475
SHANK3	0.453721001844117	2.21061928707227	4.92707323820885	1.92604220302823e-06	2.28780215890894e-05	4.5577678546207
NHLRC4	0.199455867060583	0.564320551655399	4.92622381200017	1.9334023712644e-06	2.29515459460449e-05	4.55413623834145
DNAJC8	0.280852852748485	4.68929263515027	4.92506022962204	1.94352891043333e-06	2.30578012477362e-05	4.54916225063091
LST1	0.643234871166739	2.65013429254917	4.92461485022463	1.94741858593024e-06	2.30899793764679e-05	4.54725861270315
PPDPF	-0.627601019883455	7.91445247008346	-4.92442401609187	1.94908752362165e-06	2.30958038826249e-05	4.54644299023098
SLC26A2	0.381926203018016	1.97317367932497	4.92197903977528	1.97059303472536e-06	2.33365338188401e-05	4.53599529852614
LIX1	0.0640968663684359	0.0585078519666643	4.92124421026631	1.97710125181237e-06	2.3397412994114e-05	4.53285604235867
STXBP2	-0.441297613734096	3.5159373346892	-4.92112940097778	1.97811997064102e-06	2.3397412994114e-05	4.53236559885291
AOX1	0.802099461639276	1.81459993131784	4.92081993539839	1.98086843539341e-06	2.34157992082581e-05	4.53104366346862
CYTH3	0.479108835869552	3.18028253906376	4.91938276028242	1.993681019457e-06	2.35530593208261e-05	4.52490534290963
MRPL23	-0.413185303387338	3.34650656770097	-4.91812377851469	2.00497093406473e-06	2.36595123369447e-05	4.51952921299335
TMEM255B	0.305830974648666	1.19751701998538	4.91810889598178	2.00510476283729e-06	2.36595123369447e-05	4.51946566748808
CSTF2T	0.256592342365157	3.22774933666348	4.91680587237192	2.01685560163195e-06	2.37838576089021e-05	4.51390257258969
AFF3	0.362886726469998	0.458294179127352	4.91639368698649	2.0205866140748e-06	2.381353611095e-05	4.51214303012167
RPA1	0.284203255774131	3.58410564414112	4.91521751284135	2.03126988670202e-06	2.3915017618968e-05	4.5071227728394
TMIGD2	0.317046578176288	0.59596273258276	4.91510328177055	2.03231036609393e-06	2.3915017618968e-05	4.50663524920378
PSME2	-0.412746994057583	5.23596574263807	-4.91504342691727	2.03285576313394e-06	2.3915017618968e-05	4.50637979973292
CHST10	0.363101923433605	1.61589513518107	4.91424545940127	2.040140397795e-06	2.39863269431401e-05	4.5029744453691
HLA-DPB1	0.814396864243135	6.40835568753909	4.91329637914217	2.0488374672357e-06	2.40741471359853e-05	4.4989247541707
SPTA1	0.0257168210814807	0.0267284139765094	4.91306856391867	2.05093043272532e-06	2.40843094108839e-05	4.49795276250479
TSPAN9	0.455359109237685	3.84707513433247	4.91276193195286	2.05375076725059e-06	2.41029959883611e-05	4.49664454656424
POLR3D	0.243246706461874	2.53547150013126	4.91252805013804	2.05590448701898e-06	2.41138414443357e-05	4.49564675352187
ST3GAL2	0.322075326606771	2.16322586358158	4.91140259264532	2.06629898748815e-06	2.42212728294263e-05	4.49084579610222
PLCH1	-0.374021871058115	1.28603739671013	-4.91066188593372	2.07316776581945e-06	2.42872718372074e-05	4.4876865541431
SEMA6B	0.525528030602227	2.60997444852476	4.91051566578632	2.07452631742168e-06	2.42886779766905e-05	4.48706294240272
ZNF660	0.170891964294655	0.45676722194433	4.90976217369428	2.08154080038298e-06	2.43562629094932e-05	4.48384960898996
CTIF	0.385068095991184	2.76151785325151	4.90940198587078	2.08490200746206e-06	2.4381045479033e-05	4.48231368752415
CCL5	0.894245386234728	4.06870271551304	4.90898397985386	2.08880935489175e-06	2.44121813222778e-05	4.48053132278205
C4orf3	0.305975808621584	5.37403463504138	4.90495546770921	2.12683164296958e-06	2.48417482729461e-05	4.46335973420313
ATL1	0.339379030196576	1.45972377736554	4.90410499257675	2.1349439550966e-06	2.49019863328844e-05	4.45973593071036
LCNL1	0.151979874085868	0.213172401058711	4.90406609901195	2.13531565964881e-06	2.49019863328844e-05	4.45957021980759
EIF3L	0.400281262361115	4.87023452361095	4.90401560445025	2.13579832807667e-06	2.49019863328844e-05	4.45935508288312
PTPN5	0.221448218722004	0.336629615244075	4.90254118716013	2.149938704186e-06	2.5051959553055e-05	4.45307392295953
LAYN	0.491570393391583	2.34116743120843	4.90220685705034	2.1531576813255e-06	2.50745696487378e-05	4.45164984251332
CDK17	0.355639245034386	2.34800663549907	4.90046651083919	2.16998952003145e-06	2.52555872269061e-05	4.44423801377092
VASH1	0.487997718109364	2.47774711171048	4.89991135941064	2.17538545227441e-06	2.53033713550139e-05	4.44187413894304
DSTYK	0.274718820022784	1.9102497821607	4.89927665345192	2.18157055773416e-06	2.53602727965172e-05	4.43917176268879
ARHGEF16	-0.637036741830365	3.42068801653771	-4.89902500959932	2.18402749802563e-06	2.53737934027137e-05	4.43810041624357
TBC1D16	0.370907075931334	2.59065808167411	4.89868670964267	2.18733473418601e-06	2.53971707946251e-05	4.4366602062381
MYADM	0.573134477144764	5.95432895006337	4.89689211444745	2.2049600549203e-06	2.55866696077172e-05	4.42902151338093
ACY1	-0.421033276934945	1.37976364992746	-4.8951822729761	2.22188089432276e-06	2.57677742274178e-05	4.42174553939161
LHFPL2	0.47660414264047	3.08260426842331	4.8928898433507	2.24476455685169e-06	2.60177764328714e-05	4.41199345819552
PCGF6	0.213698064977896	1.72969500285441	4.89202995434355	2.25340693466347e-06	2.61025182490757e-05	4.40833634757874
EVC	0.565265387585415	2.07594728684298	4.8900101652326	2.27383390183923e-06	2.63207702218769e-05	4.3997480870136
AXL	0.695580141529006	3.91846251615715	4.88990201456255	2.2749327176626e-06	2.63207702218769e-05	4.39928829962428
BAIAP2L2	-1.02152432880041	3.9436396215901	-4.88872900640905	2.28688361811722e-06	2.64434402328401e-05	4.39430191351177
PRKCQ	0.433591394590362	1.01282102832882	4.8862428813377	2.31241419938368e-06	2.67223510483796e-05	4.38373653460004
CCDC8	0.560668656632327	2.7739940930933	4.8861155065572	2.31372964561463e-06	2.67223510483796e-05	4.38319533455308
SEPTIN11	0.503379541549601	3.96708407934967	4.88478805162807	2.32748196012289e-06	2.68653612242319e-05	4.37755577341578
BCL2L11	0.325030106254525	2.5362933983984	4.88359388103933	2.33992106705133e-06	2.69930541446727e-05	4.37248344698205
PIK3CA	0.33262291502912	1.98791602355324	4.88299253729972	2.3462093251322e-06	2.70496831717622e-05	4.36992955051437
CACNB4	0.0944160694910853	0.174274168481315	4.88192108276271	2.35745411302265e-06	2.7163356410392e-05	4.36537969068338
RUBCN	0.256581400851544	2.13227391911179	4.88165087949058	2.36029809339118e-06	2.71688826173934e-05	4.36423240976924
HLA-DQA1	0.901130543331661	3.96660014859986	4.88161229286927	2.36070450155721e-06	2.71688826173934e-05	4.36406857520316
VAMP7	0.322023581751638	3.81245576540301	4.88099143960284	2.36725287486675e-06	2.72282675243472e-05	4.36143263485203
DISC1	0.156270602314704	0.656665384425634	4.88007882680077	2.37691048520235e-06	2.73233244579738e-05	4.35755843882591
NFATC3	0.289028764564676	1.5062498303233	4.8796636508775	2.3813166476303e-06	2.73579383577491e-05	4.35579612791984
RAI14	0.495308969887778	3.31063610934472	4.87793697726753	2.39972641255878e-06	2.75532989910364e-05	4.34846807582629
HECTD2	0.24229701982362	0.932966452785971	4.87449993598828	2.43678313674784e-06	2.79624073111538e-05	4.33388701286869
FBXO17	0.399185841470562	1.5930450905827	4.87229365420524	2.46086166046674e-06	2.82221976745107e-05	4.32453133519088
NF2	0.298544162243821	2.56779590036549	4.87132220051202	2.4715366343149e-06	2.83167497579668e-05	4.3204129286176
INKA1	0.393433984920715	1.56834689733931	4.87128066391762	2.47199406382332e-06	2.83167497579668e-05	4.32023685113134
PPT1	0.390539131267426	5.27649011420893	4.87040022874683	2.48170932506417e-06	2.8411442833528e-05	4.31650487188066
FPR3	0.815051240642329	2.76855861962566	4.87009202845858	2.48511892288201e-06	2.84338781777358e-05	4.31519859641875
RAB34	0.68049637041162	3.89102702199268	4.86795106048127	2.50892979048986e-06	2.86840333751861e-05	4.30612604938605
RILPL1	0.231076364609259	1.42393850779214	4.86786354606056	2.50990776971187e-06	2.86840333751861e-05	4.30575526329657
PPP1R26	-0.362856951450796	3.05625771906714	-4.86762295607481	2.51259828044433e-06	2.86848966832149e-05	4.30473594393084
CC2D1A	-0.368951728634004	3.49143133787508	-4.86759521395028	2.51290869928933e-06	2.86848966832149e-05	4.30461840996704
EDNRA	0.705046041078873	3.19053002892533	4.86718965499411	2.51745091790704e-06	2.87200290582169e-05	4.30290025225137
KLRD1	0.121176250770874	0.22517809091277	4.86612118041334	2.52945581154552e-06	2.88402080931507e-05	4.29837415972523
GPR146	0.161707309792407	0.460881009782567	4.86562927205892	2.53500128271681e-06	2.888664157778e-05	4.29629067315304
ATP10D	0.358695677545824	2.05822154528589	4.86349242530158	2.5592276882231e-06	2.91457689859136e-05	4.28724187238918
IGFBP5	0.996894170352428	7.06228508190861	4.8629705562987	2.56517832152802e-06	2.91965827414312e-05	4.28503239661684
KIAA0930	0.349133340556771	3.40676904684748	4.86221315089498	2.57383850070182e-06	2.92733160483029e-05	4.28182603230104
PDE6G	0.338894243941969	0.68408970387701	4.86203330345278	2.5758990321321e-06	2.92733160483029e-05	4.28106473020957
SLC10A6	0.249899862359966	0.387013774770119	4.86198976312567	2.57639811837085e-06	2.92733160483029e-05	4.2808804253077
P2RY13	0.503191090713904	1.11685397495505	4.85922663812005	2.60826295811422e-06	2.96100789706916e-05	4.26918675789207
ELP3	0.23709440798799	2.64083476471335	4.8591582033283	2.60905698135511e-06	2.96100789706916e-05	4.26889720275007
HAAO	0.372847742502292	1.87783751301337	4.85726949117994	2.63106357328028e-06	2.98425608650084e-05	4.26090707341426
ENOX1	0.385654061760512	1.3048719688032	4.85687480121761	2.63568500175034e-06	2.98776985949861e-05	4.25923764905311
GPR161	0.331662839122978	1.34489607496438	4.85647027074725	2.64042980618626e-06	2.99141934888034e-05	4.25752670890852
HIVEP1	0.31346825123705	1.68165397745768	4.85608261633805	2.64498442568636e-06	2.99484928245584e-05	4.25588724654147
NSMCE3	0.320596639934426	3.45126482242037	4.85581043092838	2.64818692302674e-06	2.99644878738615e-05	4.25473618327107
SNTB2	0.306616690773313	2.23586153567111	4.85570291638021	2.64945295871072e-06	2.99644878738615e-05	4.25428152121089
CNTFR	0.564795728018586	0.644919477216084	4.85527492127683	2.65449861818687e-06	3.00042492226298e-05	4.25247167311881
LYL1	0.481850968297158	1.5446694298554	4.85339592150109	2.67676052253835e-06	3.02384508107717e-05	4.24452744309949
GPR68	0.59924427922327	2.30790445743605	4.85307123529465	2.68062558753419e-06	3.02556563924321e-05	4.24315493739266
LTBP1	0.747546481371438	4.18032791812867	4.85300882227919	2.68136917087588e-06	3.02556563924321e-05	4.2428911145776
CHST11	0.614729235472477	3.08151815868553	4.85088909708419	2.70674226542771e-06	3.05243948058095e-05	4.2339324622936
ARHGAP45	0.580200261088978	3.1008835709215	4.85048342965125	2.71162452316779e-06	3.0561878461979e-05	4.23221831744377
RCOR2	-0.342171098108952	1.20820092869975	-4.84908437442832	2.7285277983406e-06	3.07321678919917e-05	4.22630745391621
ITGA1	0.477283120806125	2.78228308566638	4.84897382793677	2.72986775115239e-06	3.07321678919917e-05	4.22584046158174
SHISAL1	0.521114829818407	0.953894634397252	4.84817679509175	2.73954758882613e-06	3.08234467954499e-05	4.22247371703157
CRK	0.280349977476939	4.01483748112843	4.84540301110911	2.77349440887648e-06	3.11874993420164e-05	4.21076025712188
CLEC4D	0.14095781902718	0.189762243716548	4.84202402791203	2.81539820204301e-06	3.16405582465705e-05	4.1964979668091
C8orf89	0.112814268454262	0.203243259668275	4.84021604342469	2.83807051976339e-06	3.18770910441465e-05	4.18886977997037
C6orf223	-0.767604071287022	1.87846693174653	-4.83869343763523	2.85730112364353e-06	3.20747179941462e-05	4.18244733175962
CNTN2	0.117747822234725	0.11507745065723	4.83543986890047	2.89881742534795e-06	3.25221444671045e-05	4.16872871688811
DPPA4	0.0387788196482428	0.0368558930657684	4.83350034499872	2.92384327244855e-06	3.27727072794214e-05	4.16055408495754
SLC7A4	-0.610653607828321	1.49788518575966	-4.83345018309455	2.92449328127007e-06	3.27727072794214e-05	4.16034269753104
ETV4	-0.706669393053692	3.13646194585955	-4.83227220516511	2.93979803442064e-06	3.29254022004701e-05	4.15537905672823
FMOD	0.681912082095142	5.02404250353677	4.83125582007965	2.95306556797936e-06	3.30551192087005e-05	4.15109705821864
PCDH12	0.33063288203062	1.73265599692326	4.82975289943749	2.97279039809771e-06	3.32569266954331e-05	4.14476655579572
LLGL1	0.342361369483961	2.4332340431005	4.82878477344994	2.98556384841058e-06	3.33807825719384e-05	4.14068947304471
SLC14A2	0.0311506192024964	0.0380008199549969	4.82632885807154	3.01820586852536e-06	3.37265158334193e-05	4.13034963052343
LRP5	-0.530113622921563	4.45085951655989	-4.82604907603081	3.02194633850314e-06	3.37490829409938e-05	4.12917195203918
ZNF318	0.30297981433301	1.89092896199205	4.82555518189169	3.02856027166146e-06	3.38036969194951e-05	4.1270931444424
TOX2	0.459720807710344	1.32174283210234	4.82184734903971	3.07866253218507e-06	3.4331140848774e-05	4.1114919922392
MFNG	0.522617394004568	2.70901210924352	4.82179933570487	3.07931654443901e-06	3.4331140848774e-05	4.1112900302218
C3AR1	0.748579926439221	2.95848942019776	4.81804457381251	3.13088031963322e-06	3.48861897433677e-05	4.09550084090219
GALNT16	0.40773841991097	0.781690794676461	4.81525015011375	3.16979701852547e-06	3.52997017391568e-05	4.08375605943254
NOS3	0.423274114006505	1.86008628250522	4.81512212221599	3.17159117150549e-06	3.52997017391568e-05	4.08321809082209
PCDHGB6	0.147815785742241	0.445598272271689	4.81454403343843	3.17970461201642e-06	3.53699303155156e-05	4.08078911829607
EID1	0.366945132589586	5.96854210463082	4.81422408505831	3.18420369543714e-06	3.53998972059058e-05	4.07944487733378
PRSS16	-0.424990710547718	1.72809963988598	-4.813538010683	3.19387197744079e-06	3.54872653538761e-05	4.07656261279715
ISLR2	0.298135406461336	0.791878775439588	4.81212745297764	3.21383909877858e-06	3.56889006603322e-05	4.07063770724748
NPAS1	-0.321372322508455	0.684206381639241	-4.81136757030339	3.22464559389911e-06	3.57886387900144e-05	4.06744644503618
GLCCI1	0.356720273940441	1.27207721674784	4.8109804156583	3.23016493160965e-06	3.58296179150435e-05	4.06582066804856
MAPKAP1	0.211250293487258	3.44309325660118	4.81078862643013	3.23290249271134e-06	3.58397121450322e-05	4.06501532522164
GPC6	0.639940116248815	2.25026643791455	4.80955196611628	3.25060830020206e-06	3.60156380651201e-05	4.05982304809924
NKX2-3	0.566636772087719	1.70350057329016	4.80733644069095	3.28256377199224e-06	3.63491576129531e-05	4.05052342465106
DMGDH	0.179871675113279	0.335167538213139	4.80623110739489	3.2986198710687e-06	3.6506339893639e-05	4.04588503184427
MPO	0.109422141643032	0.173756843434197	4.80586416256707	3.30396689599325e-06	3.6516118948724e-05	4.04434537362438
UTRN	0.460157917447561	2.71311434793237	4.8057964441637	3.30495458692449e-06	3.6516118948724e-05	4.04406124480388
SMOC2	0.884207037320059	4.03988128909889	4.80578719240794	3.30508954841594e-06	3.6516118948724e-05	4.04402242707827
NDST1	0.426835054208921	3.41438996511494	4.80427551632923	3.32721311035994e-06	3.67398515243631e-05	4.0376806312641
TRPS1	0.401582960235431	1.39470738405952	4.8038157353513	3.33397042132595e-06	3.67816493943473e-05	4.0357520561452
NME8	0.110325007885501	0.217901960217691	4.80376278261918	3.33474950910966e-06	3.67816493943473e-05	4.03552995220898
FCSK	-0.302466018920535	2.21648870540956	-4.80287941328012	3.34777242656786e-06	3.69045334780339e-05	4.03182504002465
TMEM38A	-0.578160138786578	2.23201225634195	-4.8015079314527	3.36808877712657e-06	3.71076342742861e-05	4.02607398019565
GGA2	0.330216894078353	3.44771649336425	4.79993081740365	3.39159866229887e-06	3.73376331189131e-05	4.0194621880814
ADAP2	0.413062146446095	1.85081447284753	4.79985234777897	3.39277253673465e-06	3.73376331189131e-05	4.01913326032646
SERPINB9	0.555385734762824	2.89497958315488	4.79938011170396	3.39984530343654e-06	3.73944847143544e-05	4.01715383513108
C10orf105	0.0323238575748816	0.038306512074586	4.79840058035163	3.41456141896948e-06	3.75352937149162e-05	4.01304850443184
HSD17B8	-0.403138316020654	3.70297691915252	-4.79637223183725	3.4452306892425e-06	3.78512151522324e-05	4.00454949155132
MYOT	0.229119307320016	0.343130707402262	4.79509866390753	3.4646234074707e-06	3.80369230026694e-05	3.99921449779833
FCN1	0.761287231037245	1.25916831468024	4.79500766925331	3.46601302359748e-06	3.80369230026694e-05	3.99883336132984
FO681492.1	0.0308587060297004	0.0514146261460383	4.79450596955544	3.47368436620888e-06	3.80997897683011e-05	3.99673206175671
DBNDD1	-0.513586493957591	2.15426132951602	-4.79394349468591	3.48230452837811e-06	3.81729872029195e-05	3.99437641342942
LTB	1.01856881003512	3.25322171041509	4.79373340961056	3.48552947311091e-06	3.81869935738425e-05	3.99349662992999
ARHGEF38	-0.421160149004469	1.18075293536614	-4.79288536801766	3.49857685740361e-06	3.83085375491581e-05	3.98994554416185
ZBTB4	0.314152119563259	4.10037447815196	4.79231987513373	3.50730337635152e-06	3.83690319628367e-05	3.98757786830073
TRAF4	-0.453221979550942	4.21148876045124	-4.79227384668371	3.50801459942717e-06	3.83690319628367e-05	3.98738516005778
MMP21	0.0487838792476277	0.0858996890917274	4.78961594608367	3.54932138802229e-06	3.8799187146324e-05	3.97625967179692
ERVFRD-1	0.0641575266412704	0.0857376849634333	4.78930162255139	3.55423732042526e-06	3.88252567086052e-05	3.97494428245908
CD200	0.6842148203266	2.58455075577142	4.78916579277847	3.5563636969517e-06	3.88252567086052e-05	3.97437587888153
RDH13	-0.419613645740369	1.94616983907029	-4.78908394972051	3.55764552064471e-06	3.88252567086052e-05	3.97403339815555
FGD2	0.418372162643249	1.22321662782144	4.7887743949023	3.56249780130704e-06	3.88565875313861e-05	3.97273807450033
CRB2	0.0824596475230194	0.0742918781550286	4.78821560975145	3.57127298183026e-06	3.89306472744154e-05	3.97040001531675
TREML1	0.252526561912532	0.449942944055697	4.78789425139329	3.5763290670106e-06	3.89641051850805e-05	3.96905548764265
ZNF208	0.0880807151696046	0.194094520199892	4.78694745790563	3.59126569385123e-06	3.91051146708032e-05	3.96509460972419
MAP1B	0.674763984605166	2.67424914438769	4.78658517811525	3.59699696655859e-06	3.91457866321756e-05	3.96357918305918
HEPACAM	0.0595010643351905	0.0442578301638727	4.78612359460609	3.60431203988486e-06	3.92036402740887e-05	3.96164849310093
IRF6	-0.605596646902466	4.46680948009295	-4.78573452819679	3.61048904879085e-06	3.92490580575595e-05	3.96002123480686
HEYL	0.719783927155562	3.85393192230676	4.78275894396669	3.65807057071023e-06	3.97442780954007e-05	3.94757928938338
PIM1	0.598097649515907	4.60316552582545	4.78113392607047	3.68431104882212e-06	4.00072115052329e-05	3.94078702610469
PLP1	0.588203045598328	0.799918517120467	4.7804428355086	3.69552572194636e-06	4.01067819220199e-05	3.93789893498612
GRB2	0.287788643935873	4.98841405186703	4.77891783189902	3.72038961483428e-06	4.03542924427628e-05	3.931527022392
LAMC1	0.505318560149712	4.89926133259797	4.77811629387728	3.73352278124111e-06	4.04743589070864e-05	3.92817858478843
INPP5J	-0.299413011482983	0.952688952935409	-4.77615623614446	3.76582734286136e-06	4.08020110612454e-05	3.91999222311333
RNF146	0.303973824042164	3.31597362985736	4.77568386049804	3.77365308911613e-06	4.08642245889876e-05	3.91801968702255
SLC30A4	0.257623200861256	1.11116662879088	4.77541745003559	3.77807358595269e-06	4.08895149526038e-05	3.91690728176818
CCDC24	-0.477122814740153	2.43184084380207	-4.77381880824068	3.80470487813183e-06	4.11550288830906e-05	3.91023310024111
NSUN7	-0.345631141543979	1.35166500613756	-4.77294655922069	3.81931184255515e-06	4.12902560883953e-05	3.906592262475
TLR4	0.506604068539982	1.97267940452522	4.77237238630988	3.82895670210958e-06	4.13717189449427e-05	3.90419589636888
FBXL22	0.272840118991027	0.641078024103774	4.7719797193316	3.83556620884212e-06	4.14203132828209e-05	3.90255718987147
DPCD	-0.376961282827427	3.41850131601319	-4.77184466579075	3.8378420250112e-06	4.1422080326084e-05	3.90199359843169
NLGN3	0.314168272951627	0.909298075491487	4.77037064437096	3.86276610700969e-06	4.16681551840302e-05	3.8958431589826
PCNX1	0.328645669870069	2.10354916302365	4.7702410258562	3.86496528325637e-06	4.16689577624742e-05	3.89530238783764
CNPY4	0.394605596213986	2.96065546640562	4.76899571650238	3.88615562856803e-06	4.18743945229932e-05	3.89010750457151
FGFBP2	0.225345413587344	0.3934225208692	4.76789646221194	3.90495397147863e-06	4.20538453238151e-05	3.88552276191565
ZNF626	0.264263563135831	0.701098638670034	4.76637582804085	3.93110329533943e-06	4.23122210345233e-05	3.87918187287091
SAMD14	0.168421296936514	0.652364119235584	4.76471531757609	3.95985131316892e-06	4.25982688439691e-05	3.87225948371873
LSM4	-0.387557924238537	4.66973323558645	-4.76388527678035	3.97429768598656e-06	4.27302367981811e-05	3.86879987583797
TBC1D4	0.448578183964482	2.51957650787664	4.76358784893461	3.97948663064099e-06	4.27625820895893e-05	3.86756030974015
ZBTB24	0.245324599404547	1.61791853889104	4.76170005669335	4.01257418518343e-06	4.30945193568632e-05	3.85969409274862
STAT3	0.303579133336187	4.85014699725505	4.76153445105281	4.015489428241e-06	4.31022239612667e-05	3.85900414675782
ARRDC1	-0.573195971628512	4.36113258369222	-4.76136744408617	4.01843141283209e-06	4.31102070224563e-05	3.85830838118918
CLCN2	-0.328077633857527	1.8562930675246	-4.75946017609244	4.05217783859985e-06	4.34484743536258e-05	3.85036386325345
LILRA4	0.383556134168749	0.496612361351496	4.75777166358812	4.08228215915636e-06	4.37473417613199e-05	3.84333258397191
PLD4	0.392283561150506	0.894004014290444	4.75749592099624	4.08721883464262e-06	4.37763236298069e-05	3.84218452237078
ABHD17C	-0.780534808830611	4.14694446382833	-4.75734751404992	4.08987818221708e-06	4.37808957595301e-05	3.84156664722946
ITGB2	0.784681170988296	4.11355332200761	4.75586180852191	4.11659331579489e-06	4.40428322509839e-05	3.83538189888708
COL1A2	1.06896360583576	8.39959552493348	4.75272614213558	4.1735318776847e-06	4.46276628425707e-05	3.82233349786736
HOMER1	0.269773207742589	1.04890157136912	4.7496323508842	4.23045561959838e-06	4.52116976326669e-05	3.80946582240781
CYP7B1	0.471877000117818	1.47929869916672	4.74839217398865	4.25348411024429e-06	4.54187280521935e-05	3.80430949258828
COX7A1	0.546890405053855	3.65245639473822	4.7483397936672	4.25445940706131e-06	4.54187280521935e-05	3.80409173171633
FAM171B	0.450905695862902	1.41875348167724	4.74743596362395	4.27132237164718e-06	4.5573940712934e-05	3.80033452670082
S100A8	0.892214182943511	3.00139841011767	4.74599817381609	4.29828072564394e-06	4.58366412781965e-05	3.7943587921419
KCNA2	0.0586258034684432	0.0692972031161962	4.74567412992754	4.30437916776681e-06	4.58767281842798e-05	3.79301219450296
MFSD13A	-0.368675377731306	1.86728758416343	-4.74468232754712	4.32309669812601e-06	4.60511946479898e-05	3.78889109663151
ZFP1	0.240053938193605	1.67798372854699	4.74440853290801	4.32827765357794e-06	4.60813534551123e-05	3.78775355251503
BCL2L14	-0.545031127327982	1.29119491398336	-4.74381666097569	4.33949802800183e-06	4.61757438020314e-05	3.78529465387033
TNFRSF9	0.28701701859927	0.534368976801656	4.74301168081728	4.35480350728934e-06	4.63134769964487e-05	3.7819507871945
SYT11	0.644616685831581	2.82138376966999	4.74288210718048	4.35727202292916e-06	4.63146133559154e-05	3.78141258239421
ARHGAP19	0.207509687191181	1.38305299453135	4.7411676028326	4.39006274021759e-06	4.66362398316205e-05	3.77429217807661
NATD1	0.346056814033553	2.10743362244327	4.74105176748168	4.39228672525639e-06	4.66362398316205e-05	3.77381118060324
BATF2	-0.526841182392088	2.20396887908223	-4.74031264386762	4.40650321315456e-06	4.67618693253107e-05	3.77074223867323
SLCO2A1	0.709030188000447	3.6895602463302	4.74006883295419	4.41120247779153e-06	4.67864206554731e-05	3.76972998317612
ADAM19	0.688239913735826	2.67777386777944	4.7393878010509	4.42435450381193e-06	4.69005492833815e-05	3.76690268308267
KCNJ12	0.235613941397278	0.419349703745214	4.73824995537714	4.4464130562191e-06	4.71089175826649e-05	3.76217961964088
RRNAD1	-0.300577669057145	3.46670022133388	-4.73715319821692	4.46777561279331e-06	4.73096908976726e-05	3.75762793462807
MED25	-0.392221130446796	3.30193509668834	-4.73686002698263	4.47350275717958e-06	4.73447720297079e-05	3.75641137299732
ELMO1	0.548427565229934	1.7987102337647	4.73627548427752	4.48494306661336e-06	4.74402472919928e-05	3.75398589086416
ESR1	0.171133061119587	0.310373626172391	4.73565281244654	4.49716070917038e-06	4.75438375566255e-05	3.7514024500729
CHMP4C	-0.566936965865278	3.74085231153386	-4.734852061119	4.51291978176831e-06	4.76847359053116e-05	3.74808054827524
GIT2	0.253927797771569	1.48869212394151	4.73430984403932	4.52362109078626e-06	4.77720695807267e-05	3.74583141614263
ADD1	0.27230311450859	4.26421611379863	4.73169770017885	4.5755194067719e-06	4.82941394435973e-05	3.73499894305814
PIEZO2	0.347813249212085	0.926568439958882	4.73097552444498	4.5899688677944e-06	4.84126238700314e-05	3.73200491568462
XCL2	0.359646764081113	0.689655333588551	4.73089003682631	4.59168223947063e-06	4.84126238700314e-05	3.73165052068435
CREB3L2	0.41062762161554	3.57959467068512	4.7305657463953	4.59818739731358e-06	4.84551601551405e-05	3.73030619642822
SPI1	0.688801456929351	3.66575014393646	4.73042273391719	4.60105900821212e-06	4.84585567326448e-05	3.72971337030137
GHRL	0.710623348232101	1.24067018214788	4.73030363874188	4.60345169511586e-06	4.84585567326448e-05	3.72921969850399
RNF216	0.278074326582678	2.96507122255364	4.72938179058878	4.62201283431087e-06	4.86278399644155e-05	3.72539878872078
ABCA1	0.48773160096364	2.08218979938871	4.72874350572616	4.63490685112047e-06	4.87373502720233e-05	3.72275353801239
RTL8B	0.41827819590551	2.89935210899798	4.72836915103125	4.64248536494615e-06	4.87908791489597e-05	3.72120222367005
C11orf49	-0.282107289622696	2.60919729436702	-4.72758447481195	4.65840937706414e-06	4.89320119408703e-05	3.7179508561359
OSMR	0.547408106237119	3.77795194313077	4.72498836356444	4.71147114939533e-06	4.94628804661626e-05	3.70719662465681
ZNHIT6	0.258603679589251	2.13380886130114	4.72400293384264	4.73176477778188e-06	4.96493520904658e-05	3.70311573281289
MVB12B	0.364193752279223	1.34210826194725	4.72296294550503	4.75327354562969e-06	4.9848367648847e-05	3.69880961172358
DECR2	-0.460304158170067	2.62696059814465	-4.72267642949662	4.75921577007228e-06	4.98840088011157e-05	3.69762340681323
TSPAN2	0.678673334451361	2.43212069484296	4.72232279104952	4.7665599815547e-06	4.99342990375369e-05	3.69615938468208
HAUS1	0.255529256485403	2.58273779144105	4.72204218031127	4.772395373972e-06	4.99687376823091e-05	3.69499774884488
AC092042.3	0.120910239142786	0.264408994112772	4.72118135108558	4.79033968931073e-06	5.01298568020665e-05	3.69143453155482
TCL1B	0.0377439304481726	0.0166607173943715	4.71813158374829	4.85443923265921e-06	5.07735508222292e-05	3.67881470162594
THBS4	1.04599578275028	4.11350332940425	4.71681687887395	4.88232634310675e-06	5.10380074171996e-05	3.67337643640234
RGS10	0.498199700541341	4.2104299257659	4.71476676037122	4.92612185597466e-06	5.14683940956415e-05	3.66489846896305
SLAMF8	0.665018631171038	2.64262130947536	4.71359383962079	4.95134868962159e-06	5.170441914386e-05	3.66004930257541
GPR182	0.0850235658219946	0.116945974597919	4.71282121992924	4.96803408526253e-06	5.18510465386288e-05	3.65685559515985
COL4A4	0.457553367379161	0.957173951964108	4.71220336591229	4.981416248371e-06	5.19132949359005e-05	3.65430191879975
GAL3ST1	-0.587607380942319	1.89727449466866	-4.71219078661324	4.98168906599984e-06	5.19132949359005e-05	3.654249929492
HMCN1	0.506638147363259	1.32950239521361	4.71215385212389	4.98249017811224e-06	5.19132949359005e-05	3.65409728261161
TMEM255A	0.378492773675708	0.711867653149162	4.7120572103885	4.98458693408295e-06	5.19132949359005e-05	3.65369787548454
WTAP	0.259472609797784	3.68445610565821	4.71139095112171	4.99906541953577e-06	5.20364500756454e-05	3.65094448849816
OSBPL11	0.308219625014298	2.33084361302288	4.70954056772389	5.03948948888852e-06	5.24294049690148e-05	3.64329915731195
WTIP	0.235708041232316	1.0386134849516	4.70679267513785	5.10010391593569e-06	5.30318864768901e-05	3.63194981047234
PKHD1L1	0.0780594191610224	0.0663815080460177	4.70616321766276	5.11408760708988e-06	5.3149110791012e-05	3.62935074405823
FBXO10	0.27382201006451	0.950936571249884	4.70573218562831	5.12368453621803e-06	5.32206448303876e-05	3.62757114243444
IFFO1	0.41531420496052	2.23826031161111	4.70496295656511	5.1408546558649e-06	5.33707255988177e-05	3.62439553937995
SLC51B	0.303553879245864	0.643214033726057	4.70458195483379	5.14937963819496e-06	5.34309439601277e-05	3.6228228008363
FAM216A	0.297062268031289	1.17178684612858	4.70377873445147	5.1673965912716e-06	5.35895370446469e-05	3.61950750614786
TMEM217	0.204018559885023	0.472560390340636	4.70341948826541	5.17547449416481e-06	5.36289662511253e-05	3.61802485770138
KLC4	-0.397673350937244	3.05242270031638	-4.70336646262681	5.1766678452593e-06	5.36289662511253e-05	3.61780602246877
THRSP	0.503412664093115	0.317805381744811	4.70114959042202	5.22679740966096e-06	5.41197064418485e-05	3.60865876019514
LARP6	0.351169651333113	1.98855204431297	4.70001503248975	5.25263390423822e-06	5.43585242723038e-05	3.60397863245127
SMUG1	-0.280308216176828	2.69418423020821	-4.6996523765325	5.26091839424232e-06	5.44155435809526e-05	3.60248283611274
RASGRP3	0.316519878792419	1.2859713163867	4.6985132486351	5.28702270349245e-06	5.46567223184978e-05	3.59778501386906
STAP2	-0.618527992468174	3.94167180577879	-4.69790560051448	5.30099870730421e-06	5.4772331743384e-05	3.59527940117508
RWDD1	0.241398407296316	2.95740056432883	4.69729587364811	5.31505837803323e-06	5.48886834394996e-05	3.59276546830318
NRN1	0.637802691965893	1.61518097375497	4.69625692956576	5.33909834601143e-06	5.51079250861212e-05	3.58848243275075
MOK	-0.327722167628594	1.35869473297184	-4.69593986932572	5.34645564061423e-06	5.51548351226121e-05	3.5871755010743
ARHGAP22	0.25686606345337	0.938077622766484	4.69540590613237	5.35886823947593e-06	5.52538196868362e-05	3.58497464300233
SIGLEC9	0.40485040607656	1.27165394875346	4.69276711211417	5.42061976687257e-06	5.58327344918485e-05	3.57410105468958
GDF11	0.298547404857711	1.26961432853149	4.69276331508092	5.42070911592879e-06	5.58327344918485e-05	3.57408541178586
WASF1	0.386078707070522	1.831257514462	4.69193796189391	5.44016452002084e-06	5.60037093974429e-05	3.57068537850125
SULT1C4	0.389327080700438	0.996740377731878	4.69090165313729	5.46468810186213e-06	5.62102154600338e-05	3.56641697027096
KLHDC9	-0.432414800995822	1.84170602152603	-4.69084815871394	5.46595690593465e-06	5.62102154600338e-05	3.56619665412719
PRIMA1	0.542197455759657	0.697460409713248	4.69039349064066	5.47675241030218e-06	5.6291714632304e-05	3.56432418745498
BTNL2	0.0481141176397753	0.0304750099487276	4.69013360401548	5.48293232506705e-06	5.63257128480303e-05	3.56325395526499
LZTS1	0.527847344060864	2.26204589859964	4.68940863996104	5.50020705028975e-06	5.64735918655666e-05	3.56026874227216
MACF1	0.37421802613615	2.89451783803061	4.6883523171537	5.52547161798741e-06	5.67033092100216e-05	3.55591971860089
MEI1	0.324370618792038	0.782402337573061	4.68670724174214	5.56504092098195e-06	5.70795070613896e-05	3.54914822872348
MT1X	0.688863855856136	4.90430339734534	4.6857033535314	5.58932189436445e-06	5.72985842500686e-05	3.54501690790536
ADRB3	0.124396683520802	0.156743913293744	4.68419528048309	5.62598988463431e-06	5.76443509025933e-05	3.53881199117686
ERG28	-0.334982705074842	4.28052730506318	-4.6833736850993	5.64606415138728e-06	5.78198245811258e-05	3.5354322139125
PLVAP	0.505256926460398	6.13973839743021	4.68152827281873	5.69140602945793e-06	5.82537388537053e-05	3.52784245682724
SIGLEC5	0.164399468384461	0.287545936020985	4.68061118247932	5.71406954179868e-06	5.84551996787761e-05	3.52407153522163
CERCAM	0.616258716548113	4.01370092583043	4.67991841972004	5.73124711606339e-06	5.86003582862977e-05	3.52122338982712
DNAJC27	0.200317820195256	0.988527816658912	4.67692134035271	5.80613801896315e-06	5.93351603386589e-05	3.50890529876533
PHYHIP	0.394859706100051	1.78720907305353	4.67662234143833	5.81366100410312e-06	5.9381096849722e-05	3.50767673869063
MMP25	0.240410252451102	0.6873023528029	4.67629501203846	5.82190758940778e-06	5.94343725850473e-05	3.50633184084596
CDS1	-0.508692383151237	3.21593176927309	-4.67585141310704	5.83310143784541e-06	5.95176650871938e-05	3.50450934279146
SLC2A5	0.410980478702771	1.05743500466635	4.67556062937999	5.84045039210324e-06	5.95489757551786e-05	3.5033147489003
DEGS2	-0.724245637450329	2.1172871450746	-4.67548974919123	5.84224309586271e-06	5.95489757551786e-05	3.50302356855405
TM4SF5	-1.19575196235967	3.58091552239602	-4.67479048059701	5.85995750945987e-06	5.96985073859831e-05	3.50015111156565
CWF19L2	0.268549081752797	2.21689427076881	4.67324914941751	5.8991869837302e-06	6.00608300925641e-05	3.49382080241887
CEP19	0.257845899732142	1.08407939829252	4.67315278454292	5.9016480336735e-06	6.00608300925641e-05	3.49342508167157
CBL	0.324514564306296	1.98861854235476	4.67200393393931	5.93106482183382e-06	6.0328896380178e-05	3.48870783242769
CD101	0.251767179865083	0.759381028819536	4.66982775658261	5.98717515367467e-06	6.08680621766273e-05	3.47977477963389
MRO	0.163511413230594	0.286428094812625	4.66904001170353	6.00761231069096e-06	6.10441891321038e-05	3.47654193753934
BICDL2	-0.734209762537304	3.09060584623216	-4.66847791476197	6.02223643252257e-06	6.11610971922321e-05	3.47423539478049
THAP12	0.238653716425699	2.42838842221366	4.66687135688251	6.06422407219778e-06	6.155564093161e-05	3.46764413340111
ZYG11B	0.28454051171022	2.26386583067492	4.66654462728273	6.0727977071586e-06	6.16107790145304e-05	3.46630386750522
CORO2B	0.449822739469179	1.26578097315981	4.66578980000772	6.09264971065093e-06	6.17729583485782e-05	3.46320779528168
CBLB	0.294110305230538	2.25715828784356	4.66569743980054	6.09508308625255e-06	6.17729583485782e-05	3.46282898840574
ARMC8	0.200631790360217	2.19954209001169	4.6641527058121	6.13592084876643e-06	6.21247916164583e-05	3.456494265507
KLHL13	0.225756514832096	0.539346754925121	4.66414467401923	6.1361338718617e-06	6.21247916164583e-05	3.45646133257379
ZNF559	0.27338781999505	1.57668893335381	4.66351865541836	6.15275941685171e-06	6.22609726129406e-05	3.45389459022212
AGPAT2	-0.62799702038796	6.01297453900364	-4.66282670250388	6.17118660147923e-06	6.24152348847907e-05	3.45105782086462
NOL3	-0.503726237927912	3.4965836268173	-4.66202107705574	6.19270807278004e-06	6.26006175336543e-05	3.44775544415542
IL34	0.465719955915202	1.85084754163485	4.66110841846692	6.21717633593932e-06	6.28155822380763e-05	3.44401485722371
FAM98C	-0.337589661287469	2.48423146196835	-4.66039640295704	6.23633014443738e-06	6.29523642363041e-05	3.44109701237514
MEX3B	0.238096309649967	0.863355276808616	4.66036655021357	6.23713445062153e-06	6.29523642363041e-05	3.44097468315786
WASF3	0.367639209420609	1.31222090505354	4.66020436578239	6.24150584687781e-06	6.29640798164201e-05	3.44031010177089
SETMAR	0.217198024515481	1.88827955969388	4.65994083546383	6.24861514940073e-06	6.30033890462199e-05	3.43923027467336
DYM	0.218939293824494	2.52662133411018	4.65873879580915	6.28114201615007e-06	6.32988057958474e-05	3.43430546463718
ARHGEF5	-0.373862289093291	2.2068181305124	-4.65815301609633	6.29705221168944e-06	6.3416206593563e-05	3.43190585603118
TAB2	0.305357053430578	3.83006158494016	4.65807187552286	6.29925911194028e-06	6.3416206593563e-05	3.43157348738175
FNDC1	0.967201951483024	3.41254964645799	4.65325251926592	6.4316854674658e-06	6.47161537724329e-05	3.41184045630055
HDAC11	-0.341589650453873	2.80857155776986	-4.65233613795164	6.45716796676753e-06	6.4913357628997e-05	3.40809009228794
HCST	0.634487299824059	2.69349063221307	4.65230971133092	6.45790427485458e-06	6.4913357628997e-05	3.40798194772491
GSDME	0.354229587076871	1.33299499060527	4.65217466889858	6.46166814103013e-06	6.49179169640071e-05	3.40742932662525
FRMD6	0.603780409542138	2.68061602708406	4.6513224104275	6.48547093837512e-06	6.51236920493981e-05	3.40394199876027
C4orf19	-0.573218043135594	2.88542757106381	-4.6504699717841	6.50936338938038e-06	6.53301563096923e-05	3.40045442959195
BBC3	-0.553165606196083	2.52217552403182	-4.64845780666468	6.56609838874657e-06	6.5865859591667e-05	3.39222405682214
CCDC102A	0.341900183679174	2.12675559424346	4.64622129878418	6.6297188359533e-06	6.64700491267281e-05	3.38307929778629
VSIG4	0.878829138692262	3.66906302518081	4.64554205680572	6.64915824005834e-06	6.66308851536966e-05	3.38030265144109
ISLR	0.878810177387104	6.29788937174633	4.64487349094614	6.66834579979375e-06	6.6763100277857e-05	3.37756995539207
MROH1	-0.396085858875256	2.70677950760825	-4.64484513265501	6.66916085076344e-06	6.6763100277857e-05	3.37745405046648
TBC1D1	0.32754363780233	3.35180970018879	4.64423598946209	6.68669157368588e-06	6.68826094802067e-05	3.37496451632049
IFNGR1	0.403211133422355	5.27679248331441	4.64419336631098	6.68791990162079e-06	6.68826094802067e-05	3.37479032737817
HBS1L	0.222260861800476	1.88928815950432	4.64366004475334	6.70330775256679e-06	6.70023284075368e-05	3.37261089572569
MCUB	0.388162713083764	2.76094344872142	4.64332433918582	6.71301132938918e-06	6.70651376366027e-05	3.37123912635912
ZNF275	0.299656497506072	2.18893553793848	4.64246286063493	6.73797443649412e-06	6.72802528890459e-05	3.36771928133957
PTH1R	0.320000471568727	1.08231969314506	4.64213615081776	6.74746492604123e-06	6.73407301092084e-05	3.36638453698415
CKMT1A	-0.512802092592086	1.47320936152643	-4.64095616599662	6.78184944984993e-06	6.76494656973586e-05	3.36156441997702
HTRA1	0.690803881024475	6.43392322922509	4.64066559110905	6.79034264844856e-06	6.76997507263471e-05	3.36037759742159
RTP5	0.123969101888591	0.106851721205595	4.63765190917246	6.87903668080094e-06	6.85491810707253e-05	3.34807193538386
PNKD	-0.43311570333259	4.17366603478083	-4.63532578393044	6.94825878219366e-06	6.92038105523616e-05	3.33857799771397
SLC25A22	-0.307319658531179	2.98188930724861	-4.63510587296691	6.95483766860035e-06	6.92341733598586e-05	3.33768063613859
GRTP1	-0.588331038847048	2.61915889778	-4.63447393342372	6.97377631934613e-06	6.93676135961017e-05	3.335102148245
HLA-DMB	0.700083788594353	3.46521189772374	4.63442261030673	6.97531660861316e-06	6.93676135961017e-05	3.33489274775051
CCL2	0.909080692367091	3.90345788220708	4.63406782976447	6.98597312193779e-06	6.94383775440051e-05	3.33344527739218
VDAC1	-0.373179426807025	6.18904241529642	-4.63341260379689	7.00569538901362e-06	6.95991348905502e-05	3.33077224518525
WWC1	-0.366574750618966	2.84898195631878	-4.63030756391423	7.09988956796424e-06	7.04992072492895e-05	3.3181090521244
EEF1A1	0.295828793550761	9.38013814369016	4.6289638643339	7.14102955165965e-06	7.08718271951404e-05	3.31263112828446
CCL16	0.0732306084986443	0.112310845445202	4.6268609577718	7.20587602098953e-06	7.14792284509993e-05	3.30406059179098
EGR2	0.708073790433049	2.67538960151404	4.62588052744912	7.23630292878438e-06	7.17447607362945e-05	3.30006581801449
PNRC1	0.360359884109874	4.85673227727945	4.62486233175494	7.26803301328364e-06	7.20229385667032e-05	3.29591786614859
SHROOM1	-0.488160426647248	2.88627551937825	-4.62362096083942	7.30689947888253e-06	7.23715180203866e-05	3.29086169863561
MGAT1	0.269666895859212	5.00284010676491	4.62315738093913	7.32146519011681e-06	7.24664954799718e-05	3.28897378480587
NXN	0.465184296641308	3.32041379313197	4.62308063821861	7.3238791515631e-06	7.24664954799718e-05	3.28866126682636
RNF166	0.363162397659995	2.3915672849811	4.62111403232897	7.38600176656803e-06	7.30295518811167e-05	3.28065407129576
AMPD1	0.201772860405801	0.236368001659346	4.62094427527544	7.39138794225098e-06	7.30295518811167e-05	3.27996301602424
SLC39A4	-0.811140460796816	3.20680796555577	-4.62092636039201	7.39195657967553e-06	7.30295518811167e-05	3.27989008839826
TRIM31	-1.05069683151294	2.94842647780422	-4.61966676718515	7.43204334704283e-06	7.33886213891525e-05	3.27476310802331
OSBPL2	-0.276056760370124	2.9259335633723	-4.61951921931929	7.43675277787514e-06	7.3398167451892e-05	3.27416260834347
SIGLEC14	0.59895582340121	1.32714236820169	4.61702369044522	7.51684236392885e-06	7.41513056333041e-05	3.2640084090772
CCDC120	-0.353678485962112	2.48004894579345	-4.61678973390886	7.5243932867889e-06	7.41884749860317e-05	3.26305666912806
KDR	0.503847319092251	2.34887136415661	4.61660977034445	7.5302065690191e-06	7.42084829271526e-05	3.2623245992489
TAF4B	0.298814384630743	1.09943966536713	4.61629522069531	7.54037772780393e-06	7.42713950878769e-05	3.261045102935
PLAGL1	0.429922411489171	1.68871098246458	4.6150168658169	7.58185063060691e-06	7.46424059823454e-05	3.25584582665446
TSPYL5	0.52946788321424	2.2287358456508	4.61256788470283	7.66191664316095e-06	7.53927984390514e-05	3.24588855737705
TMEM204	0.548652543296884	4.369817976092	4.6100659008421	7.74455723678002e-06	7.61677592630356e-05	3.23572003875031
SLC12A4	0.345803390593024	3.04317482056206	4.60887687967734	7.784131283806e-06	7.65185957928418e-05	3.23088914742083
MFGE8	0.596900543411452	4.55463429871102	4.60780815704839	7.81986778714088e-06	7.68313763394889e-05	3.2265478477846
MS4A4E	0.2498147976423	0.489908421459788	4.60761136040663	7.82646560010118e-06	7.68576949842686e-05	3.22574851809424
KDM2B	0.205792710596895	1.51857236708028	4.6057311714324	7.88977210494227e-06	7.74406009759874e-05	3.2181130892982
CDH23	0.171544170406232	0.494107394400048	4.60449455547254	7.93167817025245e-06	7.78129767868038e-05	3.21309252901872
[truncated: 17,612 more rows]
