# Supplementary material for: Prognostic-related genes for pancreatic cancer typing and immunotherapy response prediction based on single-cell sequencing data and bulk sequencing data
Source: Oncol Res. 2023 Jul 21;31(5):697–714. doi: 10.32604/or.2023.029458 (PMC10398398; doi:10.32604/or.2023.029458)
Supplement: Table of genes differing between subtypes [file OncolRes-31-29458-s003.txt]

logFC	AveExpr	t	P.Value	adj.P.Val	B
STAT1	0.991563205930402	4.96991446676294	8.95633957871444	4.9016695829527e-16	9.61266421912855e-12	25.6028605641884
DDX60	1.02761001949302	2.99082263668685	8.6006129909064	4.39821998326796e-15	4.3126746045934e-11	23.5221913716808
OAS3	1.05102434864429	3.26541713833288	8.43656651027677	1.19624194147311e-14	7.81983357140971e-11	22.5733322164402
CXCL11	1.1661007397804	1.46749536216141	8.10236539743166	8.96625920052776e-14	4.39593272953875e-10	20.6632117129863
IFIH1	0.738807089807083	2.96705392688269	8.0037969139188	1.61352512141555e-13	6.12599852580791e-10	20.1061081213073
IFIT3	1.14018708864225	3.79677079981793	7.97858348613941	1.87425379403638e-13	6.12599852580791e-10	19.9640836952475
CMPK2	0.891744118270615	1.98753037101327	7.76344962765633	6.67073879702028e-13	1.8688551221195e-09	18.7604969604355
OAS2	1.12961720163979	3.35914699804837	7.42205851441132	4.83830253839867e-12	1.1860493885067e-08	16.8826092755123
CXCL10	1.48611672970464	2.70548856070282	7.38210929389392	6.08378314288156e-12	1.32565634683389e-08	16.6655805274784
IFIT2	0.799671533767868	2.58206014295696	7.23802107715845	1.38282033935846e-11	2.71184896751589e-08	15.8877715081049
RSAD2	0.956822649127866	2.29861881630424	7.15272988359521	2.23962901316602e-11	3.9928513251999e-08	15.4311110042616
GBP4	0.878877404364093	2.79648798911368	7.10499139736195	2.92975370269248e-11	4.78794998862519e-08	15.1767612332171
DTX3L	0.529228264724749	4.00683722302842	6.91653765414864	8.38213266757734e-11	1.26447695187584e-07	14.1816802308116
IFI44L	1.10858969425599	2.09041509482265	6.78585253050671	1.72222617396115e-10	2.41246982125372e-07	13.5003273362315
TAP1	0.793541900070275	4.68766498302203	6.76302837193563	1.95154180835376e-10	2.5514457602417e-07	13.3820805348639
PARP9	0.605055208740636	3.27717484093311	6.71386765959542	2.55250968363279e-10	3.12857921285767e-07	13.1281616582167
EPSTI1	0.808326234841526	3.05441587769785	6.46147041124878	9.95540181795373e-10	1.0649321455928e-06	11.8415448204523
USP18	0.564067959782598	2.05014811175947	6.45515037731631	1.0296629543718e-09	1.0649321455928e-06	11.8097028195841
PARP14	0.625059130336523	3.5077923618711	6.45476996883105	1.0317531368244e-09	1.0649321455928e-06	11.8077868173941
CD2AP	0.635017886770113	3.91366147991864	6.40419230683542	1.35022510220062e-09	1.32396322396282e-06	11.5536480484144
IGF2BP3	0.588224436709576	0.75360086726244	6.3007939635673	2.33125723465446e-09	2.17706122041946e-06	11.0378850263312
EIF2AK2	0.444700530507756	2.94605124605595	6.28332524577634	2.55528249525739e-09	2.2778020461133e-06	10.9512575214642
GBP1	0.808985409083926	2.98211858775365	6.23520843809024	3.28748628520126e-09	2.78627218249425e-06	10.7134155788717
DDX58	0.580406603193379	2.82546991343733	6.22821136638431	3.40984816581826e-09	2.78627218249425e-06	10.6789235335404
APOL6	0.5583591513526	2.98401517921437	6.20556800282717	3.8372799815851e-09	3.01011590875461e-06	10.5674686586075
NFE2L3	0.699591536043168	3.34729472808055	6.16219422288097	4.80792205382488e-09	3.54708891321641e-06	10.3546847700354
NMI	0.524512755469353	3.17269493707195	6.15918530130631	4.88355518111484e-09	3.54708891321641e-06	10.3399583263849
HERC6	0.672005156006754	2.41512961798067	6.12513125311617	5.82528367979612e-09	4.07998708016006e-06	10.1736053478304
IFIT1	1.00213884195655	2.79802030247986	6.06035826631279	8.13343659867201e-09	5.5001663840192e-06	9.85880777724482
ECT2	0.700391654724873	2.72321175193106	6.05070076731678	8.54687002858987e-09	5.5870889376892e-06	9.81205514352731
OAS1	0.916909672967202	3.79734965369917	6.02384646411952	9.80784927357093e-09	6.02966313934537e-06	9.68230291996751
IFI27	1.30550493567662	5.96057789576245	6.02020672686709	9.99221847036543e-09	6.02966313934537e-06	9.66474529655576
SAMD9L	0.699807221236773	2.57616958389665	6.01721526522455	1.0146289510907e-08	6.02966313934537e-06	9.65031998306992
DDX60L	0.491109843725275	2.00413067645475	6.0109463189547	1.04767545583544e-08	6.04293040129084e-06	9.62010508064515
PSMA6	0.310065433441467	2.08908219350238	5.90595787914229	1.78657247744401e-08	1.00104208157584e-05	9.11712183589005
FGD6	0.609014662512386	2.33754105337949	5.89466425202198	1.89149403216564e-08	1.03039137402223e-05	9.06336025383738
PLSCR1	0.583173308035504	4.39682012266608	5.84813392854157	2.39115443164101e-08	1.26737647456518e-05	8.84257346377021
SNX6	0.443348831883336	3.92449455851586	5.70629770770116	4.85075669096079e-08	2.47168266624658e-05	8.1767442443658
OASL	1.03727926517797	2.79145744533451	5.70096001702703	4.98055269573508e-08	2.47168266624658e-05	8.15190129895326
UBE2L6	0.571111582315213	5.17455557105918	5.69850355988703	5.04142097036679e-08	2.47168266624658e-05	8.1404736036898
TAP2	0.498954716482549	2.8939415615112	5.66076746294726	6.07313124499257e-08	2.90488236208657e-05	7.96534006842131
MX1	0.942695269608686	3.62881575920084	5.62310362008591	7.30762637398558e-08	3.41213954333884e-05	7.79132995847992
ETV7	0.559051610421869	2.19905426841285	5.61670854975068	7.54028096155602e-08	3.43889418458314e-05	7.76186281413104
BRCC3	0.334171943799022	3.06653927337835	5.60587288999809	7.95110340944183e-08	3.54384293096736e-05	7.71198664761385
CAPRIN1	0.345952084766793	4.74941558391483	5.56977984737021	9.48344649095148e-08	4.13288598075666e-05	7.54632760398625
BATF2	0.609616652409533	2.20396887908223	5.55333874435998	1.02736737262643e-07	4.36819607650668e-05	7.47111032162101
PSMB9	0.72314828167577	3.95219515930414	5.54946770630215	1.04688805056251e-07	4.36819607650668e-05	7.4534227718673
DIPK1B	-0.596874208990276	1.57505501027582	-5.50364918200381	1.30730050192912e-07	5.34113961319416e-05	7.24471632816731
ACTL6A	0.341319720492291	3.56301569362731	5.48798734678954	1.41004859307229e-07	5.59107004393582e-05	7.1736506688621
ZNFX1	0.383723663815225	3.52717242154691	5.48572990608283	1.42549335677319e-07	5.59107004393582e-05	7.16341912228234
SAT2	-0.431284867426966	4.49355991048581	-5.41268494791303	2.02472987933961e-07	7.78568189484883e-05	6.83393954961389
BACH1	0.481213051209923	2.83011375880787	5.3884996470239	2.27265280629798e-07	8.57096042005955e-05	6.72553107773529
ARNTL2	0.595454982021261	2.54890309276687	5.35986372289115	2.60459326399302e-07	9.63748650946551e-05	6.59761574735411
WDFY1	0.453809659930082	3.59387166317352	5.35584428705418	2.65481199321143e-07	9.64139222201285e-05	6.5796996663524
AZIN1	0.389275062665068	4.57732280095405	5.33210164392995	2.97126613283009e-07	0.000105944545692602	6.47406438723603
PNPLA7	-0.430358205009029	1.37937746478083	-5.32746002992374	3.03728897758162e-07	0.000106364775248845	6.45345192451936
PSEN1	0.346917726130587	3.46659447314231	5.30290218742466	3.41108831258119e-07	0.000117359391049175	6.34460802766503
VRK2	0.333513499096515	2.30021523118812	5.28739780078412	3.66975816145873e-07	0.000124082116042012	6.27607491773077
SAMD9	0.689332105393943	3.10021857990047	5.27947350095894	3.80923925912882e-07	0.000126615239170805	6.24110294075835
GPS2	-0.347028779477381	1.14836308134591	-5.2689731048587	4.00203503141992e-07	0.00013080651500196	6.1948197659033
RAD51AP1	0.459753101932192	1.51083523737524	5.25048407631634	4.36483579675118e-07	0.000140325893131291	6.11348509201009
MET	0.899898859561626	4.18088120033544	5.24634904587978	4.45025052607026e-07	0.000140764295268974	6.09532283138822
TMEM88	-0.558830852679078	2.21929536541338	-5.23797934963037	4.62814368407117e-07	0.000142462907674501	6.0585921341631
ATP2C1	0.362157907992971	3.87682934053844	5.233775743745	4.72007970629837e-07	0.000142462907674501	6.04016036569051
WARS	0.54546431696764	4.38226418110068	5.23243601575246	4.74975210904697e-07	0.000142462907674501	6.03428822691123
EGFL7	-0.72826411183764	3.67427758147404	-5.23042961971439	4.79452955306565e-07	0.000142462907674501	6.02549604910098
SPATS2L	0.514644224444125	4.33091229860263	5.17738487621425	6.1390644527886e-07	0.000179691332811399	5.79393263439745
XAF1	0.607780342651602	1.64257488927188	5.17395308761685	6.2376709020466e-07	0.000179892594205935	5.77901017171106
ARHGAP11A	0.382788254039174	1.44677678496685	5.16369429796404	6.54170749291279e-07	0.000185926703831178	5.73444460229883
RASIP1	-0.456920048513958	1.97445850012477	-5.15873288066596	6.69386785284885e-07	0.000187259487877139	5.71291455873784
RTP4	0.65634908325515	3.25296688440653	5.15598632743358	6.77957454452955e-07	0.000187259487877139	5.70100236762876
YWHAZ	0.499932068741693	6.52954065002041	5.14308484364672	7.19664640168757e-07	0.000196018656365965	5.64510849871697
NBN	0.37478342463343	3.01265639215437	5.12357220669676	7.87518852343973e-07	0.000206398429189539	5.56076643726774
ESRP1	0.649161372087121	4.0067221035545	5.11953262104244	8.0232336671787e-07	0.000206398429189539	5.54333480099881
ADAM10	0.402553418185936	3.28217453063577	5.11774213949981	8.089713723775e-07	0.000206398429189539	5.53561171657204
SPTY2D1	0.332481054128925	2.74451397801981	5.11724280813946	8.10834897088646e-07	0.000206398429189539	5.53345824632594
CHMP2B	0.407558582145575	4.36721494450656	5.11575972919998	8.16394425772237e-07	0.000206398429189539	5.52706306452896
KIF20B	0.332956560873271	1.2419440332243	5.10845158095018	8.44335293171745e-07	0.000206398429189539	5.49556938470156
DLGAP5	0.546408861359279	1.71444630747082	5.1076229268548	8.47561465866997e-07	0.000206398429189539	5.4920004650934
AJUBA	0.48425582544472	2.10396854325629	5.10753590512687	8.4790095866094e-07	0.000206398429189539	5.49162569688713
NRAS	0.401991599346871	3.69156581566424	5.10636172340765	8.52494659341832e-07	0.000206398429189539	5.4865694163341
GSKIP	0.443596004600581	3.13482876959481	5.1036473593624	8.63206665917335e-07	0.000206443242991523	5.47488403029605
KIF20A	0.520566582294883	1.77210279763209	5.09837007447696	8.84408420725149e-07	0.000208965464323384	5.45217822852265
TLE2	-0.553002068364023	3.06895299372977	-5.09300641126625	9.06475107294751e-07	0.00021162956344235	5.42911839249494
TSPYL2	-0.588094828404127	3.03871209502228	-5.08034946913917	9.60687536799348e-07	0.000221647568049083	5.37477326628933
UEVLD	0.282948277616357	2.35851071619365	5.06941855531608	1.01002956541268e-06	0.000228983925951298	5.32791900527849
B2M	0.52355435551258	9.59443762357381	5.0681660327972	1.01583812950706e-06	0.000228983925951298	5.32255492450026
ING5	-0.268289055517565	1.75605082578211	-5.06560352047775	1.02782297183661e-06	0.000229052685235088	5.31158368565619
CXXC1	-0.330104247734322	3.3394221647094	-5.05561567827084	1.07585971985977e-06	0.000237063876024382	5.26886028000997
BFAR	0.344989008873003	4.24446250255698	5.02679370242609	1.2270183742494e-06	0.000267367303748944	5.14592130311797
CBX7	-0.488330188067038	2.76445833897161	-5.02361325898635	1.24490958318311e-06	0.000268284855338505	5.13238701256341
CDH3	1.00619288333048	3.7371539857028	5.0211508373074	1.25893523062318e-06	0.000268358465301644	5.12191258907582
TNFSF10	0.611200142829812	4.60663572373037	5.00857814170965	1.33297136855069e-06	0.000281084962458577	5.06849118297511
NCEH1	0.570103381967442	3.24922435370538	4.99957249147962	1.38858066186215e-06	0.000289696333614667	5.03028707545277
CIRBP	-0.501140091430315	5.36694361088258	-4.9943740115209	1.42169840348732e-06	0.00029348344621884	5.00825707168565
STAU1	0.277539329395551	5.31120876693321	4.98041634555942	1.51445230612363e-06	0.000309374210160319	4.94919166672388
KIF23	0.421712563641029	1.36717895350254	4.96948982794568	1.59113200863573e-06	0.000321687523931499	4.90303899119467
BAG4	0.325120386519319	2.36848251549479	4.96711957656402	1.60825592929885e-06	0.000321831704382446	4.89303719661118
IDO1	0.889941320634565	1.70318561446358	4.95270485769305	1.71630741471378e-06	0.00033998489606012	4.8322876001017
ADM5	-0.340095677892642	0.862477172088929	-4.94859969532731	1.74834532814935e-06	0.000342868002303369	4.81501080179381
MTDH	0.420475886693147	4.30782197798688	4.94515993079582	1.77563592525124e-06	0.000344772238911901	4.80054258871194
SLC35F5	0.341784162214047	2.94032971245607	4.93876842238361	1.82744556525394e-06	0.000348584771423345	4.77367878132189
ANLN	0.695148431734799	2.24182561876567	4.93835812182594	1.83082104209905e-06	0.000348584771423345	4.77195515439079
MX2	0.591582369979522	2.02715874060048	4.92789412495432	1.91897760632693e-06	0.000361856440746897	4.72803320615053
GALNT5	0.909061231861147	2.82421644843097	4.91847353281165	2.0018516097062e-06	0.000373888684932842	4.68855044134972
BUB1	0.429940611307091	1.47790496989105	4.90881813642405	2.09038571213376e-06	0.000386368312538246	4.64814224679312
SLC25A24	0.486213712543158	3.02781720877539	4.906936806327	2.10807248185163e-06	0.000386368312538246	4.64027573098464
SLC2A11	-0.252317434063529	1.08443645861774	-4.90301951055534	2.14536613224021e-06	0.00038810453437099	4.62390336213226
CEP55	0.60445792913383	2.24249330388978	4.90131876315371	2.16175590739607e-06	0.00038810453437099	4.61679812561954
ADAM9	0.709178783478437	4.95873005256551	4.89975670564639	2.17691595435261e-06	0.00038810453437099	4.61027392383939
SLC30A1	0.387937834771229	3.34980222907854	4.89112469570817	2.2625659356914e-06	0.000399740365449045	4.57424897680405
CFAP410	-0.430185003594304	2.08973683180515	-4.8842587075823	2.33301445182345e-06	0.00040850666441705	4.5456284147697
NMD3	0.277269545205199	3.50897296876962	4.8796905096584	2.38105830720482e-06	0.000410878955987723	4.52660281894996
SGSM2	-0.490308547793029	2.61277817662186	-4.8772900614881	2.40668643034809e-06	0.000410878955987723	4.51661081319312
TOP2A	0.672975163847935	2.92667072267568	4.87577845032168	2.422961816727e-06	0.000410878955987723	4.51032054000291
IFITM1	0.841939803461032	6.34464499354906	4.87372477437148	2.44524439997355e-06	0.000410878955987723	4.50177691972631
RIPK2	0.457591126745929	3.10218461803267	4.87316795360896	2.45132006784782e-06	0.000410878955987723	4.49946092280005
IFI44	0.830765479970013	4.09335589984286	4.87111339936277	2.47386474727789e-06	0.000411143742024294	4.49091709203087
MRPL3	0.261398425370041	4.56660607280743	4.85527782721967	2.65449384048781e-06	0.000437456123578205	4.42515615296021
KIF18A	0.306629862748666	0.781449292584628	4.85217557123833	2.69134545203607e-06	0.000439833130498994	4.41229220571433
ASPH	0.594855846302177	3.48380765837987	4.84530005777831	2.77479282810694e-06	0.000449722827702522	4.38380401022503
PDCD10	0.324849281102158	3.45363619418845	4.84335283307313	2.79887754837174e-06	0.000449908095091133	4.37574136350623
RPE	0.368488571482368	3.35321901731228	4.83055687492608	2.96225529877314e-06	0.00047229909483122	4.32281952492936
ZDHHC20	0.441738763782522	4.11556615992532	4.82663348925295	3.01417109697958e-06	0.000476700882119891	4.30661428636347
PSMB8	0.508879165407722	5.54336263999941	4.82077864397492	3.09328524661276e-06	0.000478747265565715	4.28244982748866
ASPM	0.361423056775283	1.0422052176309	4.82052852447048	3.0967093721862e-06	0.000478747265565715	4.28141801400615
LRRC1	0.399671291912291	2.87548538619272	4.82026311088279	3.10034688322094e-06	0.000478747265565715	4.28032315242908
TRIM5	0.360897328805418	2.43560108970005	4.81691943543827	3.14652773013426e-06	0.000482082463403617	4.26653401550173
B3GNT2	0.338985586318522	3.70093616429526	4.81207487110623	3.21462037959034e-06	0.000486512120852041	4.24656814913692
LAMA3	0.917095878112027	3.9219127552684	4.81014699069437	3.24211227222148e-06	0.000486512120852041	4.23862702374886
NPPA	-0.123107319509923	0.217332539570897	-4.80960623774421	3.24986425126803e-06	0.000486512120852041	4.23640004321188
TPX2	0.69736600812223	3.04495281228443	4.80495475174944	3.31729030363185e-06	0.000492843788973668	4.21725168609806
SMDT1	-0.378770132814616	4.42691294252517	-4.79923308452103	3.40208657091592e-06	0.000501641501821294	4.19371708171737
SPRN	-0.31347629143981	1.20665995109474	-4.79672386271875	3.43993153921007e-06	0.000503436547876483	4.18340275532399
KIF14	0.265117706901556	0.715954826025475	4.78924498431819	3.55516148657693e-06	0.000516446458616743	4.15268461326555
USP20	-0.332375197776587	2.92438312228498	-4.78462399019887	3.62821515745248e-06	0.00052155088007307	4.13372291438496
EFR3A	0.414577073421674	3.81571670897365	4.78366920168321	3.64348939727758e-06	0.00052155088007307	4.12980678756954
PALB2	0.27163896426475	2.03627879373983	4.77443818130521	3.79440522034538e-06	0.000538779099055744	4.09197581351718
CENPF	0.488085500831181	1.76147224170684	4.77254088170576	3.82616394030889e-06	0.000538779099055744	4.08420710460171
KPNA4	0.275929161822851	3.41002658881933	4.77023409160986	3.86512333982664e-06	0.000538779099055744	4.07476485636745
PRMT3	0.225843505137804	1.68463278056321	4.76972712104566	3.87373682968028e-06	0.000538779099055744	4.07269016939973
TRAM1	0.402479584583866	6.06389697294086	4.76437859797494	3.9657468346199e-06	0.000547666583146	4.05081252066472
CKAP2L	0.339973332013896	0.978583833138499	4.76214169520606	4.00485137110296e-06	0.000547666583146	4.04166821861039
GBP6	0.23773638497657	0.240374596815536	4.76120050894841	4.0214159386581e-06	0.000547666583146	4.03782169314768
MRPL19	0.230131702730619	2.72861394192422	4.75626668813527	4.10933880387021e-06	0.000555780988156542	4.01766718910839
FNDC3B	0.487400979104363	3.28731740086751	4.75464781500178	4.13859054470018e-06	0.000555903418987091	4.01105761473782
PRR11	0.444312818024889	1.49692332275147	4.75202497497228	4.18641080031848e-06	0.000558501375544528	4.00035266308197
SLFN5	0.51372500682333	2.74333090225418	4.74494929710612	4.31809492770738e-06	0.000572176754238307	3.97149622741721
PLAC9	-0.594333605120496	2.56530189518432	-4.74023671624655	4.40801116767401e-06	0.000575544501061385	3.95229532662798
LASP1	0.334880721144667	5.47012549126888	4.73975552363893	4.41729348641158e-06	0.000575544501061385	3.95033557951234
MRPS10	0.276246334507954	4.13669520566232	4.73901812584816	4.43155472236343e-06	0.000575544501061385	3.94733268371244
TMOD3	0.446174875503281	3.3248957335099	4.73408939331819	4.52802500107749e-06	0.000584204594053491	3.92727063799507
CSTF2	0.300011036093653	2.87458803423991	4.73106617545209	4.58819923331462e-06	0.000588099184081915	3.91497274828712
TRIM21	0.394252613912258	3.72853139487442	4.7283726233664	4.64246201986825e-06	0.000591190406958677	3.90402093950057
CENPE	0.283656181966349	0.886139864746978	4.72649815419586	4.6805893249106e-06	0.000592200240327882	3.89640228475499
PAK2	0.328976093578245	4.13961948698143	4.72215527379428	4.77009080080508e-06	0.000599655453170439	3.87875982114186
PATL1	0.39221490040529	3.7158250945031	4.7184823819133	4.84707296876336e-06	0.000605451898028141	3.86384880233733
CCDC159	-0.30386634846246	2.24425320208471	-4.7085466626727	5.0613832928816e-06	0.000628220175675323	3.8235568313169
POF1B	0.813177063964045	3.3294356177575	4.70167083532597	5.21502040219125e-06	0.000643218648474041	3.795711664472
MTHFD1	0.30082442315073	2.9206025568064	4.69137557875749	5.45351344352663e-06	0.000668430325881255	3.7540771754757
NEK2	0.525071850975645	1.7634863558003	4.68362717790487	5.63991834232659e-06	0.000686984090753831	3.7227885406308
PIK3CB	0.289928823083606	2.72985782611902	4.67352774460291	5.89213479400709e-06	0.000706759124032408	3.68206598172291
AP1S3	0.528567230154893	2.14042479512288	4.6729115343955	5.90787100851819e-06	0.000706759124032408	3.67958351192729
ZWILCH	0.301838781341256	1.8366453697166	4.67281336383916	5.91038174194661e-06	0.000706759124032408	3.67918804444528
TLR3	0.438431633221161	1.73211900539485	4.66464620295201	6.12290485067671e-06	0.000727735072888611	3.64631009869849
PRKCI	0.49337218590356	3.40847925309026	4.65923853605134	6.26765962284717e-06	0.000740452246166602	3.62456523892747
ZNF862	-0.304646663903336	1.60713143012884	-4.64947081021933	6.53753873174458e-06	0.000762628505906464	3.58533738859125
ADGRG6	0.673565168321563	2.57562271450872	4.6475938658078	6.59066698411922e-06	0.000762628505906464	3.57780673063449
MAL2	0.780405140523831	6.06443607143612	4.64715051267754	6.60327709959194e-06	0.000762628505906464	3.57602825634401
GPIHBP1	-0.398816320787086	0.937416357785752	-4.64688202898921	6.61092478731829e-06	0.000762628505906464	3.5749513200016
MCM10	0.265312397588331	0.696996267233267	4.63920414059021	6.83327981809271e-06	0.000782762526930604	3.54417427174011
CKAP5	0.306806884564089	3.41240596348789	4.63708863036147	6.89580290420677e-06	0.000782762526930604	3.53570109647969
KANK3	-0.397480865701503	1.32121688218936	-4.63677220544803	6.90520203758067e-06	0.000782762526930604	3.53443398827518
ARHGAP5	0.417469279272605	3.21685253478867	4.63489330367146	6.96126830667433e-06	0.000784582946909139	3.52691139444211
TTK	0.365733975525989	1.02863767020569	4.62901352099624	7.1395721877905e-06	0.000800080858141483	3.50338563691711
AGPS	0.304946927299351	2.86660666209675	4.62533540429204	7.25334190721564e-06	0.00080382842114871	3.48868077399912
SLC44A1	0.435182841269431	3.87317543197151	4.62522731321346	7.25671163626536e-06	0.00080382842114871	3.48824876999559
SPTLC2	0.356702269835931	3.4689032463745	4.62397126332537	7.29597975444752e-06	0.00080382842114871	3.48322933046668
C16orf87	0.167084645376639	1.08348104249988	4.62023312452141	7.4140622218909e-06	0.000811639359051862	3.46829718769611
INSIG2	0.381905431333606	3.45534535227493	4.61911778003435	7.44964992245858e-06	0.000811639359051862	3.46384371192158
REEP3	0.466791074829346	3.97588446329878	4.6170002998326	7.51766692393836e-06	0.00081452467428373	3.45539108528618
STIL	0.290960191819239	1.07792847866185	4.61318511323289	7.64173161558642e-06	0.000823417575347612	3.44016907977714
NCK1	0.375834467261362	3.27751362051021	4.61125023567178	7.70540344699171e-06	0.000825741349721062	3.43245294497822
CENPI	0.21460800159956	0.631279184158201	4.609472185308	7.76436532586121e-06	0.000827537871768827	3.42536443731518
METAP1	0.27484612122567	3.49270193262024	4.6019658897524	8.01811168346538e-06	0.000846099076861466	3.39546265718031
ZNF775	-0.276755842918664	1.69611796828592	-4.60026618635242	8.07666962921979e-06	0.000846099076861466	3.38869703785535
SAFB2	-0.301892004759508	3.41920991647699	-4.60020942896678	8.07863212339979e-06	0.000846099076861466	3.38847115022781
IFI6	0.91255251520018	7.83264017002867	4.5992725767741	8.11109206312557e-06	0.000846099076861466	3.38474290281399
ITGA7	-0.580593099973099	2.16790077133709	-4.59674350079329	8.19934829533037e-06	0.000848651624660687	3.37468127014085
SMC4	0.416111374640846	2.03759166197624	4.59609548349422	8.22211048317427e-06	0.000848651624660687	3.37210390087655
MYOF	0.704049283852251	4.76174644630922	4.58742641784591	8.53253956002076e-06	0.000876081849798781	3.33765144467056
GKAP1	-0.343013368815184	1.11370654685476	-4.58499563077341	8.62159174572214e-06	0.0008806147694029	3.32800012743659
VAMP2	-0.485125018161757	4.52552226217997	-4.57745027415729	8.90375941530057e-06	0.000901505751555587	3.29806701671853
ERGIC2	0.264906387605636	2.90767330683318	4.57598918903278	8.95941755395653e-06	0.000901505751555587	3.29227519387626
ELP5	-0.301280103664999	3.25445510068269	-4.57554692197316	8.97633114684969e-06	0.000901505751555587	3.29052230637687
GULP1	0.383031282334001	1.53883482083873	4.57466889048268	9.01000088240758e-06	0.000901505751555587	3.28704269483407
IFIT5	0.361328594763685	2.81323263424525	4.57087350451598	9.15694722812936e-06	0.000909579466356704	3.2720076798546
DIAPH2	0.267149634218362	2.08334118454356	4.56915289639036	9.22432245311215e-06	0.000909579466356704	3.26519487686676
AHNAK2	0.865801035087698	2.97007652523466	4.56901262960572	9.22983600045812e-06	0.000909579466356704	3.26463957412293
STK3	0.261522582408613	1.70386436776128	4.56678715005503	9.31774024857798e-06	0.000913651020074314	3.25583089116174
OCLN	0.439501389050125	1.8845457360003	4.56242134738578	9.4925344010231e-06	0.000926159662380418	3.23856029975783
PRIM2	0.21644330787424	1.50190966550068	4.55928129791456	9.62020173631726e-06	0.00093396918936098	3.22614660306732
CXCL9	1.08931449494024	2.69907332086004	4.55676254942962	9.72380246226107e-06	0.000938854537764008	3.21619394074228
GADD45G	-0.685332840609883	3.31930385373819	-4.55406416881235	9.83598415176329e-06	0.000938854537764008	3.20553623484949
IPO7	0.332275540797708	4.21680300665606	4.55272177776712	9.89225571037737e-06	0.000938854537764008	3.20023607163727
C3orf38	0.246916285300672	2.46724380733968	4.55233932048754	9.90834458102928e-06	0.000938854537764008	3.19872623858169
DSG2	0.630620252948324	4.99338525449831	4.55222933365825	9.91297607349352e-06	0.000938854537764008	3.19829206004785
LYPLA1	0.397904475492415	3.43305696007465	4.55116823347359	9.95776573631705e-06	0.000938854537764008	3.19410373429293
BCL2L1	0.437055184189112	5.78802039086775	4.54959498862371	1.00245322952761e-05	0.000940627286328514	3.18789529747155
SLC16A11	-0.471799159546232	0.885347660442588	-4.54268061558266	1.03231166749438e-05	0.000964031624344396	3.16062924128217
GORASP2	0.210030560703912	4.49938767329353	4.54117098157456	1.03894373972498e-05	0.000965626809466663	3.15468047731254
ZSWIM7	-0.381054624077142	2.62983347009854	-4.53586501629628	1.06258085345814e-05	0.000982937411187151	3.13378440292379
SYNGR1	-0.463207953042841	1.92037297161366	-4.53219685629952	1.07922371730689e-05	0.000993645836624663	3.1193495385372
ABHD17A	-0.371728212452854	2.63072717492413	-4.52650626562962	1.10554038317354e-05	0.00101311927357085	3.09697412980188
TSPAN7	-0.857522596566255	2.52407132170673	-4.52438411520811	1.11551177056246e-05	0.00101683115136298	3.08863546449492
INPP4B	0.51588516569043	2.28770925817949	4.52235514463848	1.12512627053922e-05	0.00101683115136298	3.08066579792187
COL23A1	-0.260470265082107	0.650654289581546	-4.52235102207801	1.12514588672565e-05	0.00101683115136298	3.08064960761763
KNL1	0.262556178726346	0.82728274984467	4.51978932564905	1.13739897254696e-05	0.0010231895069091	3.07059143368245
LUC7L	-0.396867386704041	2.9612221226399	-4.51720469579688	1.14989190576775e-05	0.00102970457369914	3.06044773896342
NEK7	0.440511170243791	3.68932039553567	4.51423000929639	1.16443372672941e-05	0.00103798680976775	3.04877884685386
DPP7	-0.463930400973003	5.49004442514224	-4.50970406116444	1.1868990411883e-05	0.00105032615228325	3.031036332238
NCKAP1	0.328810746566883	3.21329774161469	4.50928744241669	1.18898784257244e-05	0.00105032615228325	3.02940381467199
RAB5A	0.280517366055788	4.05163902878259	4.507639005662	1.19728736217008e-05	0.00105291490849854	3.02294558699027
ANO1	0.737848311006402	4.46873531566263	4.50453201565173	1.21308223174636e-05	0.00106204266280259	3.0107780908182
ERO1A	0.608175089642626	4.42451125156511	4.50204790940137	1.22585466350952e-05	0.00106845492471489	3.00105464779897
GALK2	0.239038511665618	1.68082173658675	4.49750680655526	1.24953881114978e-05	0.00108427900997603	2.98329046380824
EHF	0.760972922620661	3.85126422281063	4.49632891402781	1.25575367985109e-05	0.00108487160420968	2.97868500554055
IL11RA	-0.370635134770861	1.72493608340783	-4.49276553054782	1.27473667108577e-05	0.00109097471278437	2.9647582519646
TDRD10	-0.187033548671837	0.411177055590917	-4.49266714731429	1.27526467960669e-05	0.00109097471278437	2.9643738643115
ASAP2	0.561127495790772	2.43278872230601	4.49161692237584	1.28091421488091e-05	0.00109097471278437	2.96027100102918
CCNA2	0.481604888020319	2.32140565257312	4.49084714452844	1.2850704127948e-05	0.00109097471278437	2.95726422556889
USHBP1	-0.207978771571723	0.666951328443317	-4.48830395542326	1.2988941026654e-05	0.00109795742445565	2.94733333155473
RGS11	-0.526466069774925	1.29994889873865	-4.48400572521895	1.32258332811515e-05	0.00111318376170242	2.93055923397713
SGO2	0.226896806389742	0.887395991865406	4.48136377708653	1.33734983450746e-05	0.00111804246299193	2.92025514655113
ITGA6	0.633146878238149	5.27801167685552	4.48093555026823	1.33975819082711e-05	0.00111804246299193	2.91858543244094
MAGT1	0.263664072299544	4.44100563179383	4.47063593320109	1.39895661478186e-05	0.00116249738019013	2.87846366989768
MKI67	0.56193476077253	2.31063593278871	4.46734818782208	1.41837748401077e-05	0.00117366248265549	2.86567169114099
LGR4	0.546146154749781	3.26224833725417	4.4657255008394	1.42805810081831e-05	0.00117670787458605	2.85936086371044
DNAJC13	0.302585688400016	2.80775840962308	4.46406169343601	1.43805000631787e-05	0.00117998320811296	2.85289198975276
DIAPH3	0.267448281418555	0.812714230871787	4.46035541176097	1.46055017915423e-05	0.00119009151038128	2.83848881727639
NET1	0.603129083865021	5.23103983899544	4.46003584119128	1.46250601194171e-05	0.00119009151038128	2.8372473592276
LAP3	0.44735146640536	4.61283941290888	4.45855602505575	1.47159565380121e-05	0.00119211921752485	2.83149952873333
RPL3	-0.295201973329467	8.70288194964254	-4.45628712024977	1.48563779686182e-05	0.00119211921752485	2.82268967920707
BST2	0.759144706685964	6.85640299547053	4.45551650516111	1.49043634450099e-05	0.00119211921752485	2.81969829000415
FAM83B	0.472790594740821	1.46604552422429	4.45545470465751	1.49082181534516e-05	0.00119211921752485	2.81945840923697
LIPH	0.798080078005809	4.12091637408997	4.45472315797955	1.49539201219272e-05	0.00119211921752485	2.81661908521967
CLN8	-0.247843298470249	1.8505265483652	-4.45016419255042	1.52417833576605e-05	0.0012101482324983	2.79893283765854
RHPN2	0.682840408793519	3.67067131432871	4.44109626011011	1.58302727334723e-05	0.00125180434909728	2.76379681058179
ITGA2	0.708424052278432	3.95407004125519	4.4390056765354	1.59690135727421e-05	0.00125479628310382	2.75570433930117
PTPRK	0.451281769617547	3.80388910765377	4.43859991018323	1.59960772411379e-05	0.00125479628310382	2.75413400114803
CLDN5	-0.597156805787171	2.87595035329211	-4.43624108318966	1.61542808512331e-05	0.0012602873030173	2.74500745738611
NRGN	-0.486718560029163	2.1957199009284	-4.43537725470218	1.62125921749331e-05	0.0012602873030173	2.7416661755893
OPA1	0.239270885476312	3.00466004584246	4.43469382348059	1.625886939286e-05	0.0012602873030173	2.73902303346193
LY6E	0.872467284765995	6.93503899301725	4.43275001971523	1.63911855098292e-05	0.00126554149225693	2.7315072128421
SLC66A2	-0.282534698396895	3.31590587952133	-4.43176673019222	1.64585123647935e-05	0.00126575641563123	2.7277062639847
CDK1	0.514985931110647	2.38490902080312	4.42473990055326	1.69474430658845e-05	0.00129826682017602	2.70056316202329
INCENP	0.313972515461033	2.1487210873873	4.4206047923741	1.72416592540827e-05	0.00131566606860629	2.68460607817916
SLC30A6	0.223766505501654	2.70519820831374	4.41763302517414	1.74561278095843e-05	0.00132686869175875	2.67314553875439
KRAS	0.336489575793811	3.10828625085732	4.41184671568751	1.78810967059566e-05	0.00135084528706572	2.65084831075158
FZD6	0.432765239603225	3.1457649634729	4.41146705727742	1.79093251051495e-05	0.00135084528706572	2.6493861273449
THAP7	-0.342435838748535	3.22237149329714	-4.40886949360761	1.8103611292625e-05	0.0013580108149439	2.63938477203675
BAK1	0.407217241319497	3.97067583762629	4.40614933586648	1.83092371400229e-05	0.0013580108149439	2.62891640098459
APOL1	0.78450273866487	6.44299633188614	4.40603837187414	1.83176727379252e-05	0.0013580108149439	2.6284894711781
ARF6	0.337012179165147	5.33451899242567	4.4054832113762	1.83599327206133e-05	0.0013580108149439	2.62635363998732
NT5M	-0.320470948906756	0.910749632022823	-4.40474163026323	1.84165295882166e-05	0.0013580108149439	2.62350093843826
CCDC106	-0.455435158024404	2.52406130285134	-4.40420341599635	1.84577105964944e-05	0.0013580108149439	2.62143078352858
GNPNAT1	0.373504821402182	3.00553594286268	4.40379451376248	1.84890565289899e-05	0.0013580108149439	2.61985814075267
KIF11	0.41966094630509	1.99371136344816	4.40019798352438	1.87669740246756e-05	0.00137328032685788	2.6060308336348
GRASP	-0.509454588575573	2.68242585484682	-4.39813760719924	1.89279906064917e-05	0.00137991384306286	2.59811349977966
PCED1A	-0.396138357730525	3.85172835260985	-4.3963040452792	1.90723971588784e-05	0.00138529178030654	2.59107021247291
ITPRID2	0.497910409346645	4.34163135960818	4.39110553108983	1.94875952927964e-05	0.00140297480489786	2.57111376465784
RNASEH2C	-0.310885994059635	3.17845019316202	-4.39103422993389	1.94933499293716e-05	0.00140297480489786	2.57084017877002
ISG15	0.972647316777753	5.94436462007328	4.3905747426817	1.95304738023107e-05	0.00140297480489786	2.56907718921876
DEPDC1B	0.398056228606185	1.12211972782167	4.38730376589407	1.97967187527346e-05	0.00141691040678788	2.55653113551341
TMEM198	-0.415024121512516	1.6390078901077	-4.38110802816986	2.03106133298628e-05	0.00144840522913432	2.53278733184479
MMADHC	0.241333315671782	4.98697088201603	4.37858972153021	2.05231308100932e-05	0.00145825767506065	2.5231441005819
ACBD7	0.162957076792988	0.331690705536891	4.37769007010208	2.05995679358166e-05	0.00145840478985307	2.51970017742883
PSME2	0.375383214153465	5.23596574263807	4.37657496592248	2.06946900472263e-05	0.00145986894430271	2.51543226864673
PCDH7	0.612385052555108	2.13793354785664	4.37569957107606	2.07696595320585e-05	0.00145990606839856	2.51208242059196
IRF1	0.401211247810968	3.25857989749484	4.37479696783952	2.0847232205387e-05	0.00146012525278516	2.50862901321905
ANAPC2	-0.292212379556517	3.07930264103485	-4.37258936354046	2.10381350060482e-05	0.00146825219076018	2.50018499212328
HELZ2	0.453946358979457	2.70484382303359	4.36961669778572	2.1297850035294e-05	0.0014811068689438	2.48881999296872
GBP2	0.541977682773192	4.07096797722659	4.36678967054917	2.15476948089488e-05	0.00149318672402224	2.47801750282846
HEXD	-0.485502635673418	2.78160227639813	-4.36520924823449	2.16885918636224e-05	0.00149765836280809	2.47198090102467
LACTB	0.292340810424574	2.87331214474101	4.35887604430686	2.22621315489924e-05	0.00152006555616267	2.44780797813575
MTERF2	-0.335365647165795	1.8601677900537	-4.35833743795231	2.23115742779152e-05	0.00152006555616267	2.44575348601527
CCNK	0.202799818064693	1.06958903122245	4.35799247749427	2.23432961486851e-05	0.00152006555616267	2.44443775462569
RACGAP1	0.390971493320635	2.37127243554453	4.35784256878819	2.23570949427914e-05	0.00152006555616267	2.44386600600998
GINS1	0.344202727855342	1.27922429832355	4.35737008429949	2.24006397292852e-05	0.00152006555616267	2.44206406279545
CHMP4C	0.530566004976646	3.74085231153386	4.35538294402766	2.25846699886566e-05	0.00152726883843981	2.43448728851942
ROM1	-0.279556497146039	1.35163854341087	-4.35347055585051	2.27631471594547e-05	0.00153222427984132	2.42719813887409
ACTR2	0.372211148956304	5.90695484893825	4.35292605409382	2.2814210887444e-05	0.00153222427984132	2.42512321394494
SINHCAF	0.431038090801624	3.30415523408044	4.34698221767086	2.33788264956865e-05	0.00156478555087682	2.40248658828781
PDLIM5	0.373283168060594	3.82008811482695	4.34562194351847	2.35099143170237e-05	0.00156820724377943	2.39730956341357
CRIP3	-0.306228849051883	0.470329644411249	-4.3422957705813	2.38334310643839e-05	0.00158439802238519	2.38465603351862
XRN1	0.290646214945011	2.13021390554549	4.33846239072644	2.42115800966041e-05	0.00160409897727873	2.37008256717382
FAM167B	-0.418111099533125	3.01961885699241	-4.33465279101321	2.45930830933299e-05	0.00162388872910199	2.35560969226364
YES1	0.340938067466203	3.68574558613443	4.33195338842526	2.4866892420785e-05	0.00163645848075173	2.34536066597176
WASHC1	-0.431237591152207	2.02493498953162	-4.32833216661162	2.5238801614535e-05	0.00165537838950718	2.33161971405903
TGFA	0.613770710335329	3.14985680276643	4.32586010643691	2.54957473349041e-05	0.00166665700328268	2.32224460484757
FAM111B	0.333237564810012	1.28100485414802	4.32405982665857	2.56844454419269e-05	0.00167341415136753	2.31541986986108
ZNF217	0.452912675076458	3.22987829546263	4.32320465540796	2.57745497087384e-05	0.00167372415343732	2.31217877144561
RAB10	0.29305104015573	5.26157884391269	4.32203612165834	2.58981614603399e-05	0.00167444714528078	2.30775085857476
NEURL4	-0.295902323265314	2.08210868006902	-4.32148696428971	2.59564495520554e-05	0.00167444714528078	2.30567027302608
SP100	0.39035234091585	2.94846462751592	4.31965602466537	2.61516978045045e-05	0.0016815112971939	2.298734943827
FUT8	0.345810652150695	2.91521992832972	4.31677537132352	2.64617403352586e-05	0.00169216504461609	2.28782821572465
MACC1	0.564529762142647	2.49417938324485	4.31651475783453	2.64899632194758e-05	0.00169216504461609	2.28684176836746
CD274	0.304282671856646	1.07788394463707	4.31183440422247	2.70017595338147e-05	0.00171925813707026	2.26913429419574
VCL	0.435068612686441	4.54804686856194	4.30892135034184	2.73250753288512e-05	0.00172522116636573	2.25812092420306
HMMR	0.403026955102109	1.49954315319386	4.30865309633292	2.73550344416715e-05	0.00172522116636573	2.25710703728995
SLC25A45	-0.259243896749258	1.06888334066835	-4.30861467427165	2.7359328067908e-05	0.00172522116636573	2.25696182225842
UBAP1L	-0.1833593166008	0.509058637910023	-4.30581192171141	2.76742818532968e-05	0.00173948827379809	2.24637170147551
FUNDC2	-0.21427483737367	2.68093891147428	-4.30499486157738	2.77667499502292e-05	0.00173972438745669	2.24328550267704
RSAD1	-0.245868719973493	3.10413297310546	-4.30315845136188	2.79756621226009e-05	0.00174723156014754	2.23635072906256
CCM2L	-0.312430769708859	1.16762258225746	-4.30207377486611	2.80997633137667e-05	0.00174941097887708	2.23225581628823
COMMD2	0.222609766046409	2.65785578738871	4.30013816731895	2.8322534767371e-05	0.00175411540865217	2.22495049208545
MYH3	-0.162906256073475	0.497852938532198	-4.29986405902295	2.83542187824557e-05	0.00175411540865217	2.22391617214376
TNFRSF21	0.572405524567283	5.8326071207061	4.29653005967791	2.87423245234273e-05	0.00177016726668231	2.21133989616351
SSR3	0.244075266474535	5.13917825468385	4.29608756934253	2.87942153929762e-05	0.00177016726668231	2.20967135369773
RPAIN	-0.281675285015733	1.98698248585897	-4.29300035903608	2.91587601033297e-05	0.00178380317046364	2.19803393871768
NUSAP1	0.51277426291465	2.81967140161249	4.29267075524663	2.91979408351858e-05	0.00178380317046364	2.19679187510222
WWP1	0.347158519040885	3.50121155100168	4.28908723354841	2.96271923208284e-05	0.0018044064242353	2.1832928386899
FAM107A	-0.573037631778196	1.64424775113488	-4.28680878734495	2.99032544401808e-05	0.00181291463211393	2.17471469592214
ACACB	-0.447936227317779	1.77014411321628	-4.28641037907981	2.99517791446084e-05	0.00181291463211393	2.17321510099837
ZNF580	-0.38349362949022	3.05003616280382	-4.2851276664711	3.01085221863677e-05	0.00181679454952879	2.16838777546739
ANKRD23	-0.0964369148184296	0.312498524734016	-4.28342338008023	3.03179967666188e-05	0.00182074629527183	2.16197570597974
ITGB1	0.619763725836828	6.26197870782642	4.28258460430912	3.04216032809617e-05	0.00182074629527183	2.15882071613859
LSM12	0.188306047652613	1.85775788526271	4.28233466874006	3.04525411681791e-05	0.00182074629527183	2.15788069892296
RNF213	0.368015196528632	3.06565904331424	4.28149831172653	3.05562877701131e-05	0.00182139622936076	2.15473544880697
ACOT4	0.302609966797603	1.45850558429828	4.27519848588981	3.13487134418433e-05	0.00186151784828296	2.13105984476219
ACTN4	0.467672238469239	6.79233297493119	4.27464533690466	3.1419224301752e-05	0.00186151784828296	2.12898237389587
BRIP1	0.179206273080876	0.522648254691846	4.27224591921975	3.17268455991719e-05	0.00186623680147349	2.11997334337683
ACADVL	-0.339651510112228	5.85725127560728	-4.2714255380099	3.18326844701488e-05	0.00186623680147349	2.11689401284728
SRPK1	0.339418131344146	3.29180524161404	4.27108020430913	3.18773377096691e-05	0.00186623680147349	2.11559793256818
COL10A1	1.19233518978484	4.94124349480153	4.27106331472238	3.18795231499475e-05	0.00186623680147349	2.11553454601289
HLA-C	0.41552882812344	8.70038209501009	4.26967506644611	3.2059648266306e-05	0.00187119572068609	2.11032514488021
CCNB2	0.537138213244384	2.30601251076185	4.26868173064885	3.21891316321601e-05	0.00187317822088514	2.10659848886025
BANP	-0.164503955287543	1.31468806790698	-4.26732283283314	3.23670786419595e-05	0.00187796088534754	2.10150149925705
LACTB2	0.45450566977826	3.40470045390233	4.25930615676767	3.34361949751252e-05	0.00192735313874794	2.07145892521632
ATOH8	-0.375493698037236	0.936710976482201	-4.25884041264105	3.34993360913942e-05	0.00192735313874794	2.06971494248058
TWF1	0.359289760925448	3.89201133856417	4.25873824100722	3.3513202810313e-05	0.00192735313874794	2.06933238049499
MAP4K3	0.301196012124415	2.70000604167686	4.25540859382813	3.39681235725624e-05	0.00194686891720725	2.05686920475428
MELK	0.50971623762928	1.81676462319012	4.25480591509085	3.4051095742292e-05	0.00194686891720725	2.05461416215038
KITLG	0.572112958734674	2.76369304815199	4.25265719416032	3.43484979489474e-05	0.00195354630794685	2.04657638905515
ADAMTS12	0.666508568283789	2.42553322715423	4.25203763346449	3.44347117972387e-05	0.00195354630794685	2.04425939089165
SLC5A3	0.347646263063659	1.58775969888672	4.25094881719657	3.45867265134921e-05	0.00195354630794685	2.04018815642453
TMEM86B	-0.455229596067484	1.26392065645306	-4.25084604376906	3.46011083448062e-05	0.00195354630794685	2.03980391578453
PLS1	0.675264192754487	3.95140778303718	4.25038312721769	3.46659586540973e-05	0.00195354630794685	2.03807329517032
RABGEF1	-0.178090708995932	0.921417310262876	-4.24855041580154	3.4923849180511e-05	0.00196085878811668	2.03122316697669
MTFR1	0.273971385438516	2.45980894257028	4.24804214810949	3.49956950609778e-05	0.00196085878811668	2.02932383593345
LCN6	-0.202289895108711	0.292490839058699	-4.24649355678394	3.5215469046062e-05	0.00196755146285562	2.02353807873694
INPP5K	-0.23846490392573	3.00717238682507	-4.24337223277705	3.56624671835592e-05	0.00198550457697027	2.01188153926288
KIF4A	0.401593148196634	1.63443954158506	4.24282517698053	3.57413674452346e-05	0.00198550457697027	2.00983927931369
SMIM27	-0.302093600693033	1.43886812497515	-4.2421161434142	3.58438780650934e-05	0.00198550457697027	2.00719264260856
PRMT5	0.289347859503577	3.70991107931964	4.24144084042151	3.59417737404745e-05	0.00198550457697027	2.00467224509956
ARMH1	-0.303101806463926	0.677594264496086	-4.23850480300379	3.63703826111528e-05	0.00199841039875441	1.99371799252705
POMT1	-0.29566443184551	2.49568497444509	-4.23844474366001	3.63792010787479e-05	0.00199841039875441	1.99349397711353
CCDC43	0.195490516744574	2.9980591093098	4.23495183047036	3.68955998552606e-05	0.00202111622559082	1.9804701640696
SFXN5	-0.2411650182823	1.1853644519785	-4.22986621002182	3.76600338150246e-05	0.00205447326316075	1.96152322207082
CTC1	-0.308614316682962	1.98381096626979	-4.22858131428172	3.78555564529086e-05	0.00205447326316075	1.95673913590767
XRCC5	0.273278035014211	5.688847371255	4.2284859978269	3.78700994189047e-05	0.00205447326316075	1.95638428842303
KLHL22	-0.289556940808965	2.44039845936535	-4.22813578245423	3.7923579688144e-05	0.00205447326316075	1.9550805496816
NCAPH	0.381627501726877	1.55760277620547	4.22486504086643	3.84265474692763e-05	0.00207598628765834	1.94290884762791
VCPIP1	0.24392490013832	1.99934554794182	4.22139315692063	3.89674315004129e-05	0.00209942389877637	1.92999694643131
RBBP8	0.34592992125678	2.79675643821679	4.21791845515016	3.95160470213327e-05	0.00212314848804207	1.9170831588632
ZDHHC5	0.24613291365763	4.63209784657565	4.21625688504467	3.97809954861131e-05	0.00213154399584198	1.91091094518297
GSTM2	-0.334350110415859	1.22940640186736	-4.21387751537524	4.01633644401298e-05	0.00214616822897925	1.90207575614105
BTBD10	0.280135315964529	3.40405509618089	4.21193507973246	4.04781228620813e-05	0.00215710996589205	1.89486600326453
PLAAT4	0.748108814532442	5.48371234942552	4.2059139774308	4.14688723855352e-05	0.00220120662031842	1.87253453048674
LMO7	0.545973048698283	3.77817232323437	4.20554651338289	4.15300825821129e-05	0.00220120662031842	1.8711724923215
HBA2	-0.958102679831428	2.15847199039862	-4.20289899871667	4.19736538411566e-05	0.00220881350474168	1.86136209250705
CLEC3B	-0.631840274043682	2.52908767996388	-4.20268749620474	4.20092843813947e-05	0.00220881350474168	1.86057858305125
AIDA	0.295243672814902	2.68069302823044	4.20223112980906	4.20862642732674e-05	0.00220881350474168	1.85888808599949
CCNB1	0.503907402577841	3.14552422426097	4.2020069591291	4.21241268050272e-05	0.00220881350474168	1.85805775532332
ARMC1	0.253279575135932	3.20002042205031	4.20054306744792	4.23721813501838e-05	0.00221589559588921	1.85263636667167
NEDD1	0.273094358297442	2.24529759664069	4.19930061399894	4.25838094232336e-05	0.0022210401239336	1.84803625496253
PRPF40A	0.255137725392487	3.37768137344234	4.1957098667206	4.32011241505802e-05	0.00224726059871891	1.83474792107604
CMTM6	0.410126876995274	4.9458279933055	4.19422872681961	4.34582452597441e-05	0.00225465515288053	1.82926932802388
PLEK2	0.901731088052689	4.75809182199438	4.19268651805803	4.37275232980734e-05	0.00226263973456073	1.823566513759
LMNB1	0.423289062223642	3.04913212947775	4.19130932232963	4.39693377085685e-05	0.00226528992999057	1.81847532581033
MECOM	0.543666628824238	2.68277336767369	4.19107979665074	4.40097630577944e-05	0.00226528992999057	1.81762695201533
NDUFAF8	-0.392762824283894	3.35595615293787	-4.18840933077886	4.4482721482088e-05	0.00227827320539143	1.80775913434221
CLSPN	0.206647365800571	0.603744537390521	4.18807332924725	4.45425729629128e-05	0.00227827320539143	1.80651791387027
NIPAL1	0.35299245367631	1.08328654814266	4.18769240205393	4.461052016064e-05	0.00227827320539143	1.80511083158654
CYB561D1	-0.288976158780256	1.77440564263462	-4.18474228885831	4.51401088136211e-05	0.00229933162063357	1.79421711584422
TAX1BP1	0.264768435273142	4.2139396132555	4.18251484579873	4.55439463537451e-05	0.00231389205166657	1.78599609090847
VTA1	0.213520906166078	2.50754655475427	4.18138109006675	4.57508221357195e-05	0.00231839631241239	1.78181300077062
FAT1	0.555000368070047	3.93428469740094	4.1786167540668	4.62590029316074e-05	0.00233696156900601	1.77161760239875
VEZT	0.294940765906091	3.14380557455537	4.17805598313611	4.63627486430632e-05	0.00233696156900601	1.7695500401904
TTLL5	0.168080271717315	1.62003984780443	4.17692908975536	4.65719034065212e-05	0.00233696156900601	1.76539586612726
PNPT1	0.210556798402552	2.58276748535698	4.17681113079925	4.65938490378537e-05	0.00233696156900601	1.76496107544421
LIPE	-0.420008666364594	1.32945533760067	-4.17486456133774	4.69574291775564e-05	0.00234918914183943	1.75778756013283
PPP6R2	-0.328179684734095	3.76863769011247	-4.17159690974802	4.7573868589235e-05	0.00237397235853305	1.74575168878119
ATP2A3	-0.751898147316211	4.33937101438022	-4.17071586061603	4.77413976196297e-05	0.00237628565664608	1.74250779606803
PTER	0.320377620619528	2.33322710076106	4.16814197953431	4.82340512672241e-05	0.00239472906177603	1.73303433597901
ACBD3	0.330289150403872	4.46695296765775	4.16372008287411	4.9091793636496e-05	0.0024311595075892	1.71677014609616
EXT1	0.302391396876482	3.28867350752508	4.16298660371574	4.92354738339837e-05	0.00243213319233817	1.7140736918308
PEX13	0.258621482834761	2.68473416615129	4.15927782018451	4.99681595839093e-05	0.00246212456683428	1.70044518539336
SOCS2	-0.384335107884196	1.63096769014235	-4.15432122846169	5.09636426666393e-05	0.00250488219632948	1.6822468436809
SOX17	-0.378981160684729	1.2486093387197	-4.14997249544393	5.18526307959907e-05	0.00253827290585267	1.66629482969298
PSME1	0.308855095589551	6.67029760199068	4.14914917585659	5.20225979201412e-05	0.00253827290585267	1.66327626202398
LDHA	0.567736822935792	6.523238560805	4.14910712089751	5.20312940774451e-05	0.00253827290585267	1.66312208743414
FLRT1	-0.151654329596819	0.305771702668397	-4.1483348760056	5.21912266919049e-05	0.0025397571877294	1.66029124354103
SLC35A3	0.397098323256913	2.66561046674668	4.14736058187998	5.23936742811046e-05	0.00254329788694738	1.65672035333807
ANKIB1	0.313101382233661	3.04513640626614	4.14223678227578	5.3470755170866e-05	0.00258101477715115	1.63795233714831
PARD6B	0.414890213218849	1.9450082100123	4.14218771800404	5.34811706032363e-05	0.00258101477715115	1.6377727105278
COL11A1	1.1843217279811	3.56056329670876	4.14179080254631	5.35654996838772e-05	0.00258101477715115	1.63631964800986
CFD	-0.80965363318914	3.61595919331884	-4.13833566639359	5.43049684096399e-05	0.00261023219480747	1.62367558045162
DUSP28	-0.16614071455932	1.06926079720127	-4.13760045756267	5.44635716899466e-05	0.00261145502301111	1.62098619444374
IFI35	0.432136729514665	4.62463082321742	4.13583825649744	5.48455272184356e-05	0.00262335520556278	1.61454166802102
ZNF771	-0.151231116385712	0.693878631912975	-4.13382310846491	5.52854456466815e-05	0.00263796319848436	1.60717483600462
CHML	0.315658047498351	1.65741345567847	4.13194045764865	5.56994837831972e-05	0.00264850253927135	1.60029502376813
ZNF845	0.207685718295381	1.45747441727068	4.1315920581193	5.57764289796067e-05	0.00264850253927135	1.59902214005578
ITGAV	0.521996795328776	4.71287314957994	4.12751795742452	5.66837781534251e-05	0.00267896109356499	1.58414384290922
IQGAP1	0.388511820753124	4.75988243457392	4.12748540562931	5.66910842807338e-05	0.00267896109356499	1.5840250145365
OTX1	0.200684798808948	0.497743055029745	4.12525907058025	5.71929172033313e-05	0.0026921544109271	1.57589972747414
ADAR	0.278904331183866	5.31962735159747	4.12413944769804	5.7446889647833e-05	0.0026921544109271	1.57181487675871
KLF5	0.820976333360479	5.26719311558511	4.12395898996548	5.74879249071199e-05	0.0026921544109271	1.57115657648314
NAA50	0.280077323026507	4.08444453236237	4.1238207148199	5.75193869857965e-05	0.0026921544109271	1.57065217197142
COPB1	0.272654307347001	4.73815442529133	4.12111486545008	5.81383756444501e-05	0.00271464686848408	1.5607844672157
AURKA	0.446346346821724	2.16086270986891	4.11826834889202	5.87964084696355e-05	0.00273460019247041	1.55040948626525
ZNF814	-0.194577957557183	0.885030773360672	-4.118061116756	5.88445913631388e-05	0.00273460019247041	1.54965439544309
DCUN1D1	0.21831618979698	2.11209923469726	4.11665189131182	5.91732475540513e-05	0.00274183400841226	1.54452043021851
AQP7	-0.343642012349403	0.818509831793626	-4.11619629752208	5.92798745381061e-05	0.00274183400841226	1.54286095841088
C1orf56	-0.264912931615277	1.98847030158332	-4.11373956821622	5.98580164495363e-05	0.00276206014256907	1.53391506274666
CADM3	-0.527940251623648	1.01251175433241	-4.11194946295895	6.02826689547108e-05	0.00277512540110524	1.52739935063672
ACTR3	0.317637359663109	4.2351152415197	4.10702815069404	6.14649904842396e-05	0.00282064409707408	1.50949846843213
BUB1B	0.351761992368079	1.47555671609568	4.10535258933258	6.18725648542928e-05	0.00282064409707408	1.50340774772623
PRADC1	-0.313805323729911	3.42779116667266	-4.10520880989818	6.1907658657962e-05	0.00282064409707408	1.50288519945443
ADAMTS13	-0.273355372524079	0.995333011927948	-4.10497126375192	6.19656807621969e-05	0.00282064409707408	1.50202190065924
RAB11FIP1	0.547849848568832	3.18892743632621	4.10486931859972	6.1990597411602e-05	0.00282064409707408	1.50165142043218
VANGL1	0.404890586797956	2.06213217466482	4.10250701465307	6.25706599566389e-05	0.00284044725094825	1.49306864849646
PTPN12	0.352488443523044	4.19104747036492	4.09939998570101	6.33414835091101e-05	0.00286879869075556	1.48178628170886
ANXA3	0.695807744172516	4.17888738201585	4.09688971822128	6.39708691988114e-05	0.00289062837755275	1.4726760086175
SEPTIN1	-0.533605665044909	1.64448486125955	-4.09593083585194	6.42128567778053e-05	0.00289489272245871	1.4691972345761
CERS6	0.391665453347144	2.63389376382254	4.09512713360792	6.44163553816478e-05	0.0028974062967649	1.46628195934276
MTURN	-0.417890206463089	2.4320903770768	-4.09316885407411	6.49147753771869e-05	0.00291314338654923	1.45918063849866
ANTXR1	0.796525894588171	4.80903779178624	4.09107831344965	6.54509202694814e-05	0.00293049771096986	1.4516027685013
OSGIN2	0.288969231468897	2.63836016969597	4.09033938219759	6.56414373420215e-05	0.00293233309274347	1.44892502132385
GOLGA5	0.249644775614597	4.2818318484958	4.08901894147174	6.59832026037104e-05	0.00294090133241219	1.44414098045833
KLF3	0.362657883692392	3.99703512756587	4.0856811341054	6.68547053837749e-05	0.00297298781696419	1.43205353509081
KCNT1	-0.0277896799661072	0.0636250763744044	-4.08369995407276	6.73771764352183e-05	0.00298823821125531	1.42488276926128
PSMD14	0.249787275887821	2.95245076713705	4.08301831466692	6.75578357013872e-05	0.00298823821125531	1.42241627429143
SLC25A43	0.289088609619862	2.86129135618196	4.08238028274386	6.7727356200072e-05	0.00298823821125531	1.42010787773392
MZF1	-0.429471767343352	2.13621732587997	-4.08173158616824	6.79001263619695e-05	0.00298823821125531	1.41776119972837
EIF2S1	0.233669995258489	3.56726864842844	4.08150892763898	6.79595248697093e-05	0.00298823821125531	1.41695579675506
CDCP1	0.556944535803268	4.08641821825431	4.0804906832906	6.8231793900511e-05	0.00299349823307141	1.41327305075108
TRMU	-0.274224322943473	1.90838611414147	-4.07778032018483	6.89616019865496e-05	0.00301876334053175	1.40347398874917
MROH8	-0.185861626051532	0.466203978334363	-4.07672261143843	6.92484224799563e-05	0.00302456751281608	1.39965139123997
LY75	0.422807065965047	1.97278089847002	4.07380909545483	7.0044383110981e-05	0.00305253421597655	1.38912604634501
GAMT	-0.666323958993408	3.24498880426556	-4.0730887139187	7.02425302540219e-05	0.00305438195301912	1.38652455369656
ZNF540	-0.315383523090444	0.81589724957426	-4.0694736871696	7.12449771308266e-05	0.00309111780201911	1.37347541558463
B4GALT5	0.409838119745065	4.86155868281635	4.06789594137294	7.16867513268743e-05	0.00310341916174687	1.36778321840488
LCN10	-0.114502191862862	0.136689190077568	-4.06483743352984	7.25505983283367e-05	0.00312890883341389	1.35675388448345
CYB5D2	-0.388390292543479	3.29613063187806	-4.06468242725759	7.25946417420489e-05	0.00312890883341389	1.35619509526767
CCDC178	-0.0668688048546739	0.102748390320325	-4.06369438123034	7.28759847365122e-05	0.00313246065647124	1.35263365417383
PTBP3	0.325191458622752	4.25319697085821	4.0632722291469	7.29965080825738e-05	0.00313246065647124	1.35111221134632
KIR2DL4	0.10837575469237	0.16424112402933	4.06183398288506	7.34085527147813e-05	0.00314326447006458	1.34592972361431
NOP53	-0.40709956917849	5.92981171089048	-4.06095811087339	7.36605681329665e-05	0.00314718388160263	1.34277439894249
TCEA1	0.265579524194313	3.68316699708232	4.05720953924766	7.47485021897788e-05	0.00318229673997219	1.3292765051553
SEMA6C	-0.220979706540709	1.20301018042677	-4.05574703598719	7.51771011586197e-05	0.00318229673997219	1.32401308709937
COL12A1	0.897470919582472	4.57677817878314	4.05499454969073	7.53985358705066e-05	0.00318229673997219	1.32130556416134
SAV1	0.300638813539455	3.04274577968246	4.0546834165859	7.54902749025421e-05	0.00318229673997219	1.32018619599295
PRRG4	0.420814319738583	2.63531715923267	4.05465351084453	7.54990983542195e-05	0.00318229673997219	1.32007860738486
SP3	0.284459444568343	3.04699695004803	4.05449602554923	7.55455793710395e-05	0.00318229673997219	1.31951205056108
LAMP3	0.527637181141148	1.91472416206624	4.05424985603945	7.5618289777525e-05	0.00318229673997219	1.31862648655972
SLC30A7	0.26042569019592	2.57485787306015	4.05087331538272	7.66223699086331e-05	0.00321764731537089	1.3064842661584
STRN	0.283829963526546	2.35028451337755	4.04982571661293	7.69364694698025e-05	0.00322393398028269	1.30271873607756
REST	0.326791764696875	2.49217738278622	4.0474840418983	7.76430151239397e-05	0.00323995382221427	1.29430462532442
ACKR1	-1.04505391751531	3.37258399316182	-4.04746366119765	7.76491915986287e-05	0.00323995382221427	1.29423141091854
TRIM59	0.236390187558502	1.13581682626972	4.04657524416738	7.79188866973477e-05	0.0032443042187297	1.29104020966562
NPDC1	-0.669606559868468	5.42147991480785	-4.04473154648796	7.84814274975165e-05	0.0032493552667692	1.28441947174375
E2F8	0.282011446440098	0.892731445919318	4.04459224070473	7.85240888405932e-05	0.0032493552667692	1.28391932407833
SELENOO	-0.377759753297079	3.50214244772527	-4.04454921463349	7.85372697184541e-05	0.0032493552667692	1.28376485102307
TOMM7	-0.303171570643852	6.2044683215193	-4.043856445216	7.87497877292189e-05	0.00325128860454255	1.28127784267806
FXYD1	-0.25067455557274	0.59605869929785	-4.04241704604771	7.91931007507338e-05	0.0032623105668915	1.27611159105585
ACBD5	0.340176204718387	3.31230223259105	4.04191121291008	7.93494538986918e-05	0.0032623105668915	1.27429642822798
NAA38	-0.37026916414225	4.04113021515166	-4.04027278786005	7.98579145779056e-05	0.00327634636566382	1.26841828637832
MAPK6	0.332296320395996	3.0241914226717	4.03767209694092	8.06713840060167e-05	0.00330281108923172	1.25909187329584
SEC31B	-0.303108164629262	0.961492466210704	-4.03608015517843	8.11732184165249e-05	0.00331643330493015	1.25338540470441
GPR39	0.356495884728267	1.56994930614095	4.03517425482571	8.14601163009977e-05	0.0033212356357149	1.25013894501535
RANGRF	-0.331142331907156	2.66693706570858	-4.03442153377584	8.16992374629413e-05	0.00332407416158867	1.24744188796235
VPS35	0.259186232228215	3.75716687510324	4.03290476996055	8.21831105744672e-05	0.00333098368493923	1.24200846632363
MRPL15	0.302149793487899	4.8845378615893	4.03253998093958	8.22998912433146e-05	0.00333098368493923	1.24070195326178
MED9	-0.221618143853608	1.76542878792131	-4.03229433813525	8.23786184893951e-05	0.00333098368493923	1.23982222415068
RPL26	-0.330732801337068	6.65654116330166	-4.03066998538421	8.29010248415317e-05	0.00334520987277218	1.23400598456581
TMCC1	0.247581287348739	2.55799236418399	4.0293092689296	8.33410725294135e-05	0.00334960934668782	1.22913522079573
LYRM9	-0.22788398013362	1.08417548686831	-4.02901793126193	8.34355783563965e-05	0.00334960934668782	1.22809253680586
NLN	0.243836026405509	1.60398654351526	4.02875037322017	8.35224603809262e-05	0.00334960934668782	1.22713501372743
VENTX	-0.243977210564941	0.686796240154655	-4.02774386964453	8.3850067359652e-05	0.00335588504283701	1.223533459451
ARHGAP12	0.328804458064489	3.53143891382524	4.02698971976098	8.40963379612536e-05	0.00335748227652121	1.2208353840978
QTRT1	-0.365186474984906	3.3813326616584	-4.02609016531097	8.43909925988467e-05	0.00335748227652121	1.21761764848352
PERP	0.508707193892145	6.13743187572261	4.02605177972102	8.44035879009208e-05	0.00335748227652121	1.21748035515897
DDX18	0.269170880761384	3.25164566362074	4.02391390871297	8.51079140719249e-05	0.00337536850108614	1.20983555886555
GALNT7	0.493174472613255	3.16986022843418	4.02364331216307	8.51974610186955e-05	0.00337536850108614	1.20886817346613
RBM5	-0.303080473055979	3.23274204712271	-4.02141597715494	8.59379590727664e-05	0.00339114040611942	1.20090746649781
CRTC1	-0.345925236612293	2.01418579795586	-4.02124770341963	8.59941517203447e-05	0.00339114040611942	1.20030618787235
RALB	0.324394507424345	4.88181149585237	4.02068642160046	8.61818371804261e-05	0.00339114040611942	1.19830075600318
RAB6A	0.283290825509562	4.71845146249258	4.01908995570771	8.67178115136775e-05	0.00339114040611942	1.19259792561891
WNT5A	0.551765932970365	2.34912841318994	4.01881968936311	8.68088606243325e-05	0.00339114040611942	1.19163267611085
PPP2R3B	-0.3050188672448	1.23459185010456	-4.01749939994826	8.72549594704235e-05	0.00339114040611942	1.18691806518903
TRIM34	0.0784736498688938	0.294410376889796	4.01737564057676	8.7296887030888e-05	0.00339114040611942	1.18647619935438
FBXO28	0.250744987335472	2.94371355526472	4.01733342429532	8.73111935764483e-05	0.00339114040611942	1.1863254744898
AJM1	-0.37806376539804	1.39270514511474	-4.01696675430738	8.74355472459672e-05	0.00339114040611942	1.18501640694851
DPH1	-0.29197534832485	1.99177570535487	-4.01678901452715	8.74958872155e-05	0.00339114040611942	1.18438188441805
ZMPSTE24	0.290702166268058	4.2644195189258	4.01667881357837	8.75333186973188e-05	0.00339114040611942	1.18398848392611
SPTLC1	0.34690873953818	3.898951238335	4.01618297796489	8.77019259063025e-05	0.00339114040611942	1.1822185369849
RNF141	0.264247698196245	2.66766437299419	4.015543518602	8.79198288187518e-05	0.00339114040611942	1.17993617339875
GALC	0.34273830183625	3.01838322425443	4.01526047659667	8.8016443155106e-05	0.00339114040611942	1.17892603331012
LY6G5C	-0.208973455018738	0.901265350155138	-4.01434608900539	8.83292544973848e-05	0.00339134473967504	1.17566310452638
DNASE1L3	-0.354330542899377	0.540007942149157	-4.01423418900333	8.83676080757711e-05	0.00339134473967504	1.17526383923988
FMC1	-0.352388687400438	2.28069459272854	-4.01227287797258	8.90424267583193e-05	0.0034105684202293	1.16826726648655
RNF167	-0.246229502068144	4.92230851241097	-4.01161684314145	8.92692391987062e-05	0.00341259074059615	1.16592762740746
CCDC180	-0.041152496615098	0.104038188690181	-4.01035653008153	8.97065155447675e-05	0.00341913500460328	1.16143381677072
MYO1E	0.447220037294081	3.74933826946085	4.01011909194845	8.97891248468047e-05	0.00341913500460328	1.16058733063302
VPS26A	0.265682537001199	4.11535783017734	4.0068314488089	9.09404348082681e-05	0.00345626524617237	1.14887087089836
ARMC5	-0.266199395541596	1.79547449447298	-3.99962119093726	9.35148561160379e-05	0.00354073711325673	1.12320284481006
HLA-G	0.606955833902187	2.34137719358646	3.99891465820459	9.37708246547799e-05	0.00354073711325673	1.12068969167167
RASAL2	0.296105083256496	2.04404502948604	3.99887037298309	9.37868908770645e-05	0.00354073711325673	1.12053218034439
KCNIP2	-0.314605762272393	0.732752872698208	-3.9985994591445	9.38852327211004e-05	0.00354073711325673	1.11956863975858
CTTNBP2NL	0.323981473820084	2.88262112319163	3.99773016235773	9.42014514614079e-05	0.0035410788714159	1.11647723612327
CASKIN2	-0.275668607003557	2.77012585597184	-3.9974756877707	9.42942118894938e-05	0.0035410788714159	1.11557237568161
LIN9	0.208811250754398	1.12094696607891	3.99708719375482	9.4435992542477e-05	0.0035410788714159	1.11419106094521
PLAU	0.88968964069706	5.64709833751799	3.99444357887432	9.54061835492411e-05	0.00356888961765499	1.10479447056508
SDR16C5	0.837382798844238	3.11072063789893	3.99363217194165	9.57058640038131e-05	0.00356888961765499	1.10191139822021
ARHGEF12	0.318312884598225	3.04718231146332	3.99358416850326	9.57236213801706e-05	0.00356888961765499	1.10174084868802
CAMTA2	-0.265340012508756	3.25406797143559	-3.99268528581368	9.60567150674782e-05	0.00357451278783362	1.09854755676231
HJURP	0.418380964847896	1.64383957045724	3.99097436766564	9.66937723105969e-05	0.00359140448633166	1.09247114154277
ITPR3	0.610440374577874	4.07966116705998	3.98883890753018	9.7494552769807e-05	0.00360761496294815	1.08488996584802
GNG7	-0.508237329399571	1.86040361798907	-3.988411858846	9.76554485164054e-05	0.00360761496294815	1.08337428735827
XXYLT1	0.238779150304183	2.123740792539	3.98834120122311	9.76820939944658e-05	0.00360761496294815	1.08312352271501
FAM184A	-0.173029771611755	0.376155702268743	-3.98742493789729	9.80282507958913e-05	0.00361359403450794	1.07987202747355
MRPL53	-0.218845010471084	1.49719463426271	-3.98510243771938	9.89109126737597e-05	0.00363929063498143	1.07163306335067
Z82206.1	-0.0641864897310627	0.154705843707622	-3.98361381013002	9.94806368538784e-05	0.00365339844445957	1.06635431376022
NXF1	-0.242482275316289	3.76482898566697	-3.98102860104192	0.000100477474106057	0.00368310980316612	1.05719090972754
ITCH	0.256085701358817	3.31933678221359	3.97830682639616	0.000101537243241252	0.00370675410767618	1.04754876486892
CENPN	0.246658010836482	1.5303053242621	3.97814857220181	0.000101599188405231	0.00370675410767618	1.04698830236772
IL3RA	-0.385518503506023	3.0608713628299	-3.97791789304783	0.000101689547189321	0.00370675410767618	1.0461713775334
NLRP1	-0.525784485460203	2.30475950052056	-3.97681027611362	0.000102124475765706	0.0037070537144197	1.04224942055097
ARHGAP18	0.312852544206522	3.46136754339384	3.97657371595941	0.000102217595188422	0.0037070537144197	1.04141190275343
PARP4	0.430162722849599	4.34459716285312	3.97645373735916	0.000102264854392997	0.0037070537144197	1.04098714617432
HMGXB4	0.231852806802172	2.25773025805682	3.97529894700176	0.000102720787576944	0.00371671100585138	1.03689941991841
AMIGO2	0.65194894798574	3.66219771843377	3.97246865912971	0.000103846435949033	0.00375052017568412	1.02688492833163
ERBB3	0.612509451931027	4.53763151568345	3.97055522759788	0.000104614078164628	0.00377129905677669	1.02011792530972
GTPBP6	-0.309240159488735	3.96922212983922	-3.96560845938483	0.000106623762623009	0.00383063872933348	1.00263581055425
FBF1	-0.191957464196382	0.774698871780057	-3.96525382547869	0.000106769239608628	0.00383063872933348	1.00138321154312
AC005154.5	-0.0484826786434373	0.0708824408279612	-3.9645275837628	0.000107067746291772	0.00383063872933348	0.998818350056352
ABCA5	-0.358289946922429	1.45734548396826	-3.96415528117202	0.000107221081367479	0.00383063872933348	0.997503643320979
HRC	-0.140625173824233	0.477369813485961	-3.96411717196629	0.000107236788659634	0.00383063872933348	0.997369074612698
MPZ	-0.405007772984935	1.01168393044967	-3.96213735137965	0.000108055820619826	0.00385287763304621	0.990379538793749
NT5C3B	-0.313897007758313	3.44052932778748	-3.96051310083425	0.000108732198422344	0.0038699585177143	0.984647466108402
PDP1	0.375458824885163	2.90941521302616	3.95752250087497	0.000109988108807268	0.00390756666996255	0.974098568968621
ZFP91	0.254293975949331	3.84802457912624	3.95618526395614	0.000110554139808572	0.00392057366326567	0.969383803762391
SLC20A2	0.296262312584489	3.31897387611662	3.95516040148842	0.000110989822604609	0.00392546487169094	0.96577128839998
GALNT3	0.603413838373656	4.00701908422573	3.95491967033517	0.000111092397317244	0.00392546487169094	0.96492285307498
MASTL	0.235587972276278	1.98965894663448	3.95237134193107	0.00011218377653394	0.00395331833843331	0.955944127346779
BORCS6	-0.256264108865699	2.25487646322896	-3.95185797726336	0.00011240486750799	0.00395331833843331	0.954135930704938
STS	0.419577269695629	2.68412245200984	3.95126349595361	0.00011266141097355	0.00395331833843331	0.952042264967258
ANKHD1-EIF4EBP3	-0.0841887073173384	0.44898635790317	-3.95120424692435	0.000112687009901801	0.00395331833843331	0.951833613928549
NTM	0.571859984729733	2.58126373984443	3.95050114691782	0.000112991211596098	0.00395422888512792	0.94935777935162
LRRC8E	0.122562991084836	0.314315308034472	3.95021271230934	0.000113116230919217	0.00395422888512792	0.948342216899102
SSBP4	-0.461014764092876	3.81274929698421	-3.94936631739989	0.000113483853090942	0.00396002107289406	0.945362462265185
HACD2	0.300944439724505	3.54598909619148	3.94778090359866	0.000114175520351044	0.0039770801591551	0.939782399968217
PDIA6	0.291957908531546	5.45116602421792	3.94631876600255	0.000114816958988947	0.00399233223888695	0.934637873257563
ZNF146	0.274722190002418	4.23506337066889	3.94573540252186	0.000115073835527019	0.00399418228056704	0.932585752427945
B3GNT3	0.741621278073378	5.21603508359927	3.94442493420201	0.000115652878021801	0.00400718832311932	0.927976785137412
ARL6IP1	0.413144840073109	5.99301198171924	3.9434703677124	0.000116076405517401	0.00401476964480028	0.924620338984296
PRELID3B	0.32847393663415	4.6357346645669	3.94286654122719	0.00011634507598902	0.00401697761482512	0.92249751319108
IRS1	0.407674285861721	2.7125881267743	3.93951184927555	0.000117848538554293	0.00406173583407423	0.91070860370045
AL157935.2	-0.215528090002162	0.584821620940139	-3.93880372425846	0.000118168250092896	0.004065609741354	0.908221208337681
PPAT	0.235789956105734	1.67079980194983	3.93712903402451	0.00011892764182588	0.00407861848354185	0.902340086783934
PISD	-0.247132107051332	3.07548517488959	-3.93694129316745	0.000119013062026171	0.00407861848354185	0.901680914297667
KIAA0895L	-0.372218415773898	2.27854343008369	-3.93659608289189	0.000119170281529217	0.00407861848354185	0.900468922868383
C5orf22	0.197851641065006	2.5486573852806	3.93418272022989	0.000120274931720377	0.00410651530587367	0.891998367704789
LNPK	0.235676537778024	2.25966743980774	3.93390173435248	0.000120404176272366	0.00410651530587367	0.891012428529485
IL1RAP	0.395423492850835	1.73981662287704	3.93334548484162	0.000120660422935957	0.00410811033714767	0.889060801448918
GTF2IRD2	-0.122305025373328	0.531771080990808	-3.93229676201246	0.000121144947731766	0.00411745852680704	0.885381933357848
RCC2	0.359464703839911	5.17464169092765	3.93087107235219	0.000121806604411045	0.00413278428910899	0.880381992931097
DTL	0.310659674759848	1.36140864555894	3.92978994143372	0.000122310642138353	0.00413873125096544	0.876591436944417
RIF1	0.218336086136032	1.97664661697717	3.92959023783769	0.000122403963365456	0.00413873125096544	0.875891350557692
RBM43	0.25906415282314	1.89393895359291	3.92823923847189	0.000123037064052138	0.00415297738920219	0.871156027783644
TMEM123	0.411371985104547	5.75599191819376	3.92767667952933	0.000123301605568332	0.00415475564742364	0.869184629112752
SPDL1	0.223412741716082	1.60843324810001	3.92683127810803	0.000123700170057426	0.00416103608061096	0.866222495660838
MMAB	-0.274990375978057	2.1480007772209	-3.92521257893348	0.000124466726197167	0.00417392667898293	0.86055234783803
TMEM185B	0.261403807660233	3.32951533451364	3.92475710729537	0.000124683233582874	0.00417392667898293	0.858957225214056
NUMB	0.249199092926004	3.15797845866727	3.92467585874805	0.000124721892503391	0.00417392667898293	0.858672698123653
PRRT1	-0.254918246796359	0.856997499377719	-3.92417353371562	0.000124961157220275	0.00417480963244774	0.856913697633478
PPP1R3E	-0.341173024305115	1.63582142102834	-3.92247694394933	0.000125772497508921	0.00419476947048887	0.850974104746108
ARHGAP42	0.333968416571576	1.6404958869261	3.91912650463318	0.000127389471779587	0.00423266986554956	0.839250830448201
ZNF589	-0.235935012399176	1.64408329899249	-3.91909069583142	0.000127406859924982	0.00423266986554956	0.839125579578876
PDGFC	0.571856191414442	3.37944292763529	3.91878299785719	0.000127556365842629	0.00423266986554956	0.838049362834021
NGFR	-0.812706546019041	2.54029326525521	-3.91712281274078	0.000128365906899797	0.00425233750035798	0.832243847303132
OPTN	0.270838583251749	4.65960935916608	3.91546852722743	0.000129177427214842	0.00426913776839274	0.826461000524942
LIMS1	0.388618876741347	3.46730531531874	3.91416158434794	0.00012982200197827	0.00426913776839274	0.821893790250259
CCL14	-0.301662595666488	0.553534966050947	-3.91321351995665	0.000130291492296268	0.00426913776839274	0.818581502956286
DCBLD1	0.312409441393565	2.51158837953735	3.91313181654734	0.000130332028024214	0.00426913776839274	0.81829608405575
OXR1	0.345771244136554	2.68622501326301	3.91299344281854	0.000130400707088458	0.00426913776839274	0.81781270701696
MXRA5	0.802264660804193	4.67234063659025	3.91287370450457	0.000130460164591682	0.00426913776839274	0.817394440042458
TPM4	0.436760124021921	6.57074210410233	3.9124410222753	0.000130675233018988	0.00426913776839274	0.8158830938841
YME1L1	0.222035569335381	4.23211987217805	3.91226848983869	0.000130761085688642	0.00426913776839274	0.815280482057476
RIC3	-0.382458955754141	0.706589180337018	-3.91150564172703	0.000131141324166167	0.00426913776839274	0.812616313488316
GPX3	-0.857650327072295	4.91173198295131	-3.91144677170641	0.000131170711318855	0.00426913776839274	0.812410733993117
HNRNPF	0.279778805400123	6.05787344943417	3.91083738252569	0.000131475278442411	0.00426913776839274	0.810282842762986
DNAJC10	0.267550600625689	2.97741763738362	3.91055425648603	0.000131617010793677	0.00426913776839274	0.809294305157318
ADSS	0.307682427978691	4.16577485789195	3.91038254161649	0.000131703041654052	0.00426913776839274	0.808694789909041
TSPAN33	-0.55398158403317	2.61990949180051	-3.90994578894515	0.000131922099988863	0.00426918201795641	0.807170036074295
CXCL5	1.37722322201035	4.33124357657125	3.90939342129778	0.000132199642258704	0.00427111562493483	0.805241860367816
SLC7A7	0.496804230354446	3.29398182155789	3.90681367213531	0.000133503225029646	0.00429302392350304	0.796239616017289
COPG1	0.216637786808972	5.68695628759899	3.90676642143738	0.000133527214989775	0.00429302392350304	0.796074777072222
INHBA	0.778273888304859	3.58620404912182	3.90675212327646	0.000133534475209671	0.00429302392350304	0.796024896787158
PSPN	-0.196799824846523	0.905630988165713	-3.90413171501676	0.000134871400611363	0.00432403376065845	0.786885962257742
DMAP1	-0.289921746648989	2.85615609847682	-3.90399789314839	0.000134940016395032	0.00432403376065845	0.786419382426278
SLC2A10	0.472791212055035	3.0636097155235	3.90333728750415	0.000135279221431266	0.00432783166637612	0.784116327494229
BARD1	0.222550350125051	1.27377320770172	3.90211856992471	0.000135907130636112	0.00433912776672806	0.779868392284624
CDKL5	0.209323181234286	1.22193054032479	3.90179397675445	0.000136074834355094	0.00433912776672806	0.778737184070828
MPP5	0.228520160878707	2.21423567699777	3.90028461855427	0.000136857242828106	0.00435699251477595	0.773478097296441
JUND	-0.470786159845828	6.4438438339484	-3.89940226671623	0.000137316606721043	0.00436453156305732	0.770404487569095
TMC5	0.803238946384525	4.29055379955995	3.89801669881892	0.000138040908987137	0.00438045350509182	0.765579131629203
PRRG1	0.32769154462494	1.90068485981821	3.89600302587825	0.000139100025244634	0.00440693149446286	0.758568898805985
PHF6	0.225837984498199	1.96510317148194	3.89556915796308	0.000139329232112349	0.00440707350154078	0.757058863162428
SOX18	-0.46977256483083	2.38453373710806	-3.89112085351002	0.000141700004163409	0.00447240644518689	0.741585065290221
SCYL2	0.271512155712557	2.84390692470133	3.89083517891382	0.000141853559721	0.00447240644518689	0.740591826842568
SGMS2	0.445249659899364	2.89488969386892	3.890001978776	0.000142302324026327	0.00447240644518689	0.737695289811764
GPD2	0.297574071296605	2.97958972788332	3.88999340054992	0.00014230695129247	0.00447240644518689	0.737665471160179
ACAP1	-0.476960683109799	1.51881234280969	-3.88844931634858	0.000143142193316877	0.00448438389420062	0.732298996325071
DUS3L	-0.281843227494941	2.73753609141246	-3.88844341620103	0.000143145393797847	0.00448438389420062	0.732278493736209
TMEM33	0.250303212971548	3.19994797379438	3.88795435894865	0.000143410914858243	0.00448553660492025	0.730579145260451
ECHDC2	-0.362507429879153	2.54275827594527	-3.88601673811362	0.000144467501565983	0.00451138881084472	0.72384816507837
UHRF1	0.322986574950596	1.36505660392956	3.88540029412157	0.000144805196494535	0.00451474516447429	0.721707326502799
RALA	0.30834313542591	4.45624167358059	3.88492329717807	0.000145067015118758	0.0045157289420539	0.72005096611035
NFKBID	-0.313024468262648	1.56756213707409	-3.88399961257884	0.000145575294708099	0.00452436942079322	0.716843976700727
TUBA1C	0.454279796847391	4.08542392109205	3.88288841136082	0.000146189001103478	0.00453472928905192	0.712986782847401
PLIN1	-0.728514125396335	0.868249900269256	-3.88255954826828	0.000146371099891381	0.00453472928905192	0.711845412469935
PGPEP1	-0.27781742290512	2.77589669007087	-3.88162070428701	0.000146892144660509	0.00454369376803981	0.708587453356917
BORCS8	-0.228299628246245	1.79267004621446	-3.87996006274384	0.000147818092582373	0.00456513482461876	0.702826338275444
FABP4	-1.10509710846792	2.34043609045994	-3.87869942570709	0.000148524702211235	0.00457368952538496	0.698454299022186
CALU	0.458601275949007	5.55748211311675	3.87863387311368	0.000148561533204335	0.00457368952538496	0.69822698731461
TOP1	0.319751933016635	4.8232592370676	3.87810179010057	0.000148860807285091	0.00457571989289644	0.696382042642403
PPP1R32	-0.241950884075603	1.04344417581	-3.87586808121701	0.000150123431097944	0.00460256323169459	0.688639189462703
CSAD	-0.399800911081268	2.07702660566054	-3.87572706666001	0.000150203481122051	0.00460256323169459	0.68815050653663
SERPINB5	0.877167224869121	3.49405194048779	3.875111375851	0.000150553466624389	0.00460609053661607	0.686017017413409
B4GALNT4	-0.455280702364936	1.02598201025164	-3.87459966985484	0.000150844931672216	0.0046078192445854	0.684244071709076
FAM53B	-0.374599291714064	2.60425142163918	-3.87327402878767	0.000151602503694893	0.0046237584758329	0.679651935589512
AARSD1	-0.182099695701796	1.18172884312699	-3.87215058999051	0.000152247348468831	0.00463023567336418	0.67576127471655
OLA1	0.217923751525748	3.57375265475384	3.87208151075912	0.00015228708425475	0.00463023567336418	0.675522072324275
TUBG2	-0.310904631534595	2.81248348009656	-3.87081876136799	0.000153015180862063	0.00464517138062836	0.671150147333821
ITPRIPL2	0.392706321341855	3.23921888471228	3.8703314665046	0.000153297036042447	0.00464653504455708	0.669463340943697
COL17A1	1.24936920802418	4.43089809978713	3.86779517685155	0.000154772022547233	0.00468400329347805	0.660686660380094
EPS8	0.488683102992928	4.06040945395075	3.86564078105632	0.000156035490254358	0.00471496455990479	0.653235283044855
CCDC6	0.290969537357788	3.92977787114517	3.86446594947662	0.000156728601449124	0.00472862246618271	0.649173374394655
QRICH2	-0.184815212115874	0.614764105062224	-3.86397184599921	0.000157020978076094	0.00473016651467017	0.647465350464812
TUBGCP6	-0.349912103703798	2.88770624044037	-3.86148404418621	0.000158500971617411	0.00475889144139176	0.638868259881204
HTATIP2	0.386797856766846	4.44775670213373	3.86118568700716	0.000158679350879616	0.00475889144139176	0.637837539062883
C1QTNF4	-0.230229761844756	0.41658230901825	-3.86100254982733	0.000158788937741229	0.00475889144139176	0.637204896505993
METTL16	-0.245097465088625	2.03204949989713	-3.86074165397555	0.000158945178425965	0.00475889144139176	0.636303682064975
ITGA11	0.700367438627414	2.64223022272887	3.85988143102719	0.000159461367837375	0.00476054276235018	0.633332568967126
DPH7	-0.281115434433745	2.43521354861185	-3.85984073223783	0.000159485829119579	0.00476054276235018	0.633192013673329
RIOK3	0.414976105245479	4.41999613828482	3.85932133988424	0.000159798313541472	0.00476262116544349	0.631398375336674
PDZD4	-0.526715302416616	1.4939310518329	-3.85861085923048	0.000160226704505689	0.00476814249174669	0.628945171558273
PPP2R5E	0.190915509290567	2.61462265139285	3.85606975047949	0.000161767827502952	0.00479180295010076	0.620174126837271
CNNM4	0.397073216028141	3.01665072509849	3.85603696305099	0.000161787803933126	0.00479180295010076	0.620060987396299
SPPL2B	-0.478842930021252	3.29558452494538	-3.85562996958167	0.000162035968233522	0.00479180295010076	0.618656643847549
MRNIP	-0.298658346458097	1.63411075339744	-3.85554590786693	0.00016208726986241	0.00479180295010076	0.618366601776304
FOXQ1	0.759168455794986	4.15709012628424	3.85529007804006	0.000162243493899694	0.00479180295010076	0.617483932741324
SNAI3	-0.326246480214775	1.22071930691258	-3.85474571616569	0.000162576387422443	0.00479441433645342	0.615605928139316
DPM3	-0.422412288333142	4.99252887699035	-3.85360063413397	0.000163278756237341	0.00480203208648301	0.61165621272862
PGM2L1	0.392575789091751	2.42182733950326	3.85352633308481	0.000163324430252622	0.00480203208648301	0.611399961132824
RAB26	-0.669449733686561	1.91657320206395	-3.85295502308044	0.000163676028670751	0.00480516556626064	0.609429749068757
MGLL	0.546066910875803	4.31627751443408	3.85227485469389	0.000164095557839626	0.00481028099371136	0.607084448658589
CPSF2	0.202681219138783	2.34952459662319	3.85105676459511	0.000164849429343855	0.00482122881028312	0.602885198289323
MINDY2	0.318517487363625	2.28386093795508	3.85087740353093	0.000164960712441996	0.00482122881028312	0.602266962006552
MIGA2	-0.279650204030827	2.39777591853794	-3.8484418666647	0.000166478894623416	0.00485835952746995	0.593874344989003
SBF2	0.227455058130079	1.60653662832878	3.84744394054053	0.000167104768728128	0.00486937833510744	0.590436876764795
RNASEK	-0.237217393454056	2.1552709735948	-3.84615662274933	0.000167915439864663	0.00488574138158146	0.586003670616662
TMEM50A	0.266786160942574	5.2209097487829	3.8440680249848	0.000169238649289104	0.0049148889910586	0.578813699847165
PANO1	-0.159039719532558	0.543702193505722	-3.84378543921652	0.000169418436487462	0.0049148889910586	0.577841153560875
PPFIBP1	0.317334046878898	2.68457175566686	3.84324230113072	0.000169764501660919	0.00491765382876261	0.575972059639457
SEMA3G	-0.457653209081845	1.81416026644107	-3.8417447680857	0.000170722144821282	0.00493146165026324	0.570819766529975
SNX22	-0.293348423560757	0.721447385059075	-3.8413692116221	0.000170963108354682	0.00493146165026324	0.569527921014688
GDE1	0.245069229900612	4.11964531007109	3.8413186725069	0.00017099555974601	0.00493146165026324	0.569354083794298
GMPS	0.196916472695039	2.8558638797122	3.83614849536829	0.000174346405588955	0.00501468791291163	0.551580588479676
NCAPG	0.338626418789296	1.31250811470681	3.83607757838009	0.000174392797746455	0.00501468791291163	0.55133693712946
ARHGAP21	0.322775267031221	3.07408333433985	3.83540968234137	0.0001748302937745	0.00501990760060282	0.549042414725685
LAMC2	0.97637394591306	6.17681842975441	3.83429082901636	0.000175565516576326	0.00503364816605018	0.545199403296585
IZUMO4	-0.304566650211333	1.02881260312132	-3.83302727244041	0.000176399352756531	0.00504775213305164	0.540860500251685
TMEM87A	0.283720292410349	4.01641146363229	3.83276601445006	0.000176572227998237	0.00504775213305164	0.539963521164662
CCDC188	-0.341879124262549	0.578161279063127	-3.83135917263748	0.000177505905344534	0.0050670572193765	0.535134282746505
ATP6V0E2	-0.530053107939555	3.21800921007885	-3.83049486757379	0.000178081837729494	0.00507610889493185	0.532168137892257
FAM91A1	0.30037411362212	3.25491789180023	3.82923467945485	0.000178924744520777	0.00509273318548179	0.527844398217489
MALL	0.588338029358865	2.08756744489385	3.82708336069417	0.000180372454502832	0.0051264988481957	0.520465926310983
BEND5	-0.335505690129086	1.36080183668414	-3.82613537687499	0.000181013910967586	0.00513728481618717	0.517215690405939
UBE2C	0.696358794538229	3.7274734643722	3.82344131819347	0.000182848684459956	0.00518185773257831	0.507982594830904
CERK	-0.352812027074836	3.76478322539758	-3.82222339150938	0.000183683921895671	0.00519801643909957	0.503810302248325
RBP7	-0.542205567920338	2.32392696982735	-3.82148097185807	0.000184194836417768	0.00520496388615108	0.501267518209929
MYD88	0.357172972636983	4.29271513513938	3.82047841034913	0.000184886912608369	0.00521700322757227	0.497834408307435
ARHGAP32	0.37106908292259	2.56912760765276	3.81805241807514	0.000186571809291608	0.00524970139938787	0.489530122790839
INTS13	0.242498219554331	2.82823828242845	3.81803910416338	0.00018658109608757	0.00524970139938787	0.489484560880503
PLAC8	0.777684720730135	3.2648107919332	3.81717901501517	0.000187181959862449	0.0052590621989434	0.486541508763233
CGAS	0.308738208880153	1.77315555142238	3.81594226588333	0.000188049176870493	0.00527586896653397	0.48231057912573
MFSD14B	0.273252872552838	4.30751241741825	3.81513638830207	0.0001886163118515	0.00527749760134263	0.479554285218692
SLC35A2	0.311633285522219	3.97542191708726	3.81469958568582	0.000188924388161714	0.00527749760134263	0.478060520480613
CHMP3	0.228091502265132	3.89290015531895	3.81407913201261	0.000189362813414799	0.00527749760134263	0.475938958528607
KDM5B	0.267481818238056	3.03746890188703	3.81403059993204	0.000189397147815131	0.00527749760134263	0.475773021527471
RASD1	-0.846948265545676	3.64312386672804	-3.81395199221189	0.000189452771982317	0.00527749760134263	0.475504256077027
TMX1	0.28698118988705	3.46211421986546	3.81338178405022	0.000189856724855204	0.00528124855480199	0.473554812820394
PLS3	0.349388566207352	4.45699487417317	3.81264162340661	0.000190382295085866	0.00528836712312878	0.471024697028415
ZBTB48	-0.267222502858863	2.51352022085355	-3.81214424074538	0.00019073624896161	0.00529070520280925	0.469324709385202
GFRA2	-0.16152119548148	0.342835363515103	-3.80925706943561	0.000192803205812684	0.00534048540846404	0.459460427711894
RBM6	-0.307858720156286	3.51824246231355	-3.80869994206165	0.000193204495197052	0.00534405268731931	0.457557675465603
TUT7	0.255685265772593	2.70661090891054	3.80747851592469	0.000194087039627289	0.00535593540879814	0.453386969004709
FBXO45	0.184584123665758	2.02818903132607	3.80734973791038	0.000194180310828386	0.00535593540879814	0.452947306586558
NDC1	0.274168354887191	2.53570974532059	3.806670963841	0.000194672635055093	0.00536197337930538	0.450630103486795
ARF4	0.315370448011724	6.53896628419543	3.80474993825997	0.000196072401252051	0.0053926028376325	0.444073979201216
SLC49A4	0.230958534780614	2.61358277459376	3.8043915043116	0.000196334629854143	0.0053926028376325	0.442851015194972
RASGRP2	-0.541269984497777	1.30613795218912	-3.80303141319169	0.000197332692602773	0.00541243557291326	0.438211314499768
G2E3	0.19186756017161	1.37080479767507	3.80003884225725	0.000199545656283025	0.0054654886387799	0.428007627096878
CTNND1	0.367680780832765	5.45280983536814	3.79858839701801	0.000200626681542963	0.00547814350297829	0.423064517301993
FLNB	0.588712640143579	5.35641128372708	3.79811397833789	0.000200981471249965	0.00547814350297829	0.421448045864828
NRIP2	-0.268729178175229	1.59309405561704	-3.79801208541416	0.000201057748461007	0.00547814350297829	0.421100891582055
SERPINF2	-0.547281695303984	2.06417419158252	-3.79731486199174	0.000201580427545299	0.00547814350297829	0.418725627032551
WDHD1	0.22755241959345	1.12614197992318	3.79717954939487	0.00020168201477162	0.00547814350297829	0.418264693665043
ZFP64	0.166532990652112	1.7960068923451	3.79717726664182	0.0002016837289863	0.00547814350297829	0.418256917737209
FAM110D	-0.419256447097146	1.4644165145767	-3.79667500271595	0.000202061235826282	0.00548080621824235	0.416546110916755
GART	0.248130503762183	2.99619132857023	3.79496224614868	0.000203353602044879	0.00550683805934145	0.410713568614718
KNOP1	0.17763281585997	1.66961474574321	3.79439914037931	0.000203780203269311	0.00550683805934145	0.408796478489209
QSER1	0.224977375667831	2.12166843313485	3.79414843056056	0.000203970410259197	0.00550683805934145	0.407943015569821
PCSK1N	-1.28347867588248	3.915993745719	-3.79391959647922	0.000204144167515233	0.00550683805934145	0.407164063212465
SCAMP5	-0.620311164334262	2.72846030150413	-3.79350391369258	0.000204460160680469	0.00550778600426468	0.405749178196748
ARVCF	-0.436288164094142	2.0715846726532	-3.79226312816079	0.000205406137568524	0.00552532219854452	0.401526617277432
PCSK6	0.289307229804554	1.03624314609047	3.79158898547331	0.000205921841934083	0.00552532219854452	0.399232906618662
COLQ	-0.184283934246046	0.676038770803918	-3.79143432255424	0.00020604032853476	0.00552532219854452	0.398706728230307
TMEM8B	-0.327314200260784	2.53008193519682	-3.79117632385502	0.000206238123978103	0.00552532219854452	0.397829031660125
GRHL2	0.493541129864259	2.47880842216113	3.79010873434135	0.000207058508344867	0.00553973316118852	0.394197689357433
PTPRR	0.48859569845532	1.29542412838064	3.78931767088394	0.000207668390493279	0.0055423713290999	0.391507490038594
KPNA3	0.245124855843899	3.41260214870703	3.78924779252684	0.000207722345973608	0.0055423713290999	0.391269874828798
TBKBP1	-0.251060157749823	1.88897186181606	-3.78799988477477	0.000208688137401441	0.00555918212209615	0.387027096238357
STRN3	0.272559107686559	2.92348324333635	3.78745268818077	0.000209112968590526	0.00555918212209615	0.385167046640304
PELP1	-0.239892654896856	3.16412805726942	-3.78733709787557	0.000209202815058231	0.00555918212209615	0.384774157057369
TBC1D13	-0.256256789936591	3.24996449754344	-3.78690280001618	0.000209540714630034	0.00556062646090609	0.383298075987436
TFAP2A	0.439534498507906	1.38030934264058	3.78630565141201	0.000210006162178863	0.00556544708985093	0.381268734771838
CDCA2	0.260591412067339	0.913975653849923	3.78450369241253	0.000211416642825496	0.0055952655633614	0.375146619070573
GOLGA8B	-0.429627556690273	1.74294382493798	-3.7826904285052	0.00021284502662955	0.00562547684263087	0.368988576127174
ZNF76	-0.225924197331536	2.42098995939153	-3.78186942693181	0.00021349476565081	0.00563216310863803	0.366201183477832
RRAS2	0.309530379996209	2.67395635882655	3.78131171640962	0.00021393720761718	0.00563216310863803	0.36430798465333
MFSD9	0.223981264798298	2.07512886587198	3.78119723853394	0.000214028132364871	0.00563216310863803	0.363919408281745
UTF1	-0.0290971229462795	0.0349986428286156	-3.78035399728781	0.000214699010378545	0.00563216310863803	0.361057469967942
SP1	0.294839631142775	3.99564257066784	3.78009989483928	0.000214901563033695	0.00563216310863803	0.360195158614217
BCL11A	-0.298795464838746	0.708908633027896	-3.77995499638436	0.000215017146930833	0.00563216310863803	0.35970345922109
VPS51	-0.251159764094071	4.08798054745981	-3.77984069409646	0.000215108366139916	0.00563216310863803	0.359315596286727
TMEM91	-0.312932280344607	1.64352783482064	-3.77932851074036	0.000215517565507315	0.00563535330288527	0.357577721624438
NPR3	0.560148067811496	1.69280373451361	3.77805038141627	0.000216541920646953	0.00565459867617496	0.353241804287188
COQ10A	-0.275053342955162	1.68872978502732	-3.77752706489778	0.000216962660936224	0.00565805152077166	0.351466865919354
MAP1LC3A	-0.40049133068746	4.02173111939833	-3.77602421294836	0.000218175244154445	0.00568211781289883	0.346370780033417
GALNT16	-0.329932499735339	0.781690794676461	-3.77558937386329	0.000218527291415624	0.00568373834476365	0.344896584537552
OSBPL10	0.295149479848027	1.9374944446073	3.7734010873095	0.000220307115783568	0.00572244085779014	0.337480010323893
ADCY4	-0.315533115918077	1.50425301399181	-3.77217627320515	0.000221309290314967	0.0057408683761466	0.333330436023185
GBP5	0.475463747261407	1.19126529953939	3.7708141088377	0.000222428917623078	0.00576228996500156	0.328716865613212
FOXM1	0.502274713280536	2.14352227180119	3.76961893807281	0.000223415700042795	0.00577836137353378	0.32467005151734
BAZ1A	0.343128265371461	2.7828952714108	3.76880257976486	0.000224092100054557	0.00577836137353378	0.321906508279048
DSC2	0.388397598791217	2.42233958868343	3.76836132247856	0.000224458513927434	0.00577836137353378	0.320412970730379
ASCC3	0.246337432504483	2.08204209760278	3.76826411984258	0.000224539305836322	0.00577836137353378	0.320083985732213
GPC4	0.428690067418909	3.26402572937804	3.7681207826073	0.000224658493671255	0.00577836137353378	0.319598869988964
IGSF3	0.434494623359506	2.34628170900589	3.76793005485631	0.00022481718056225	0.00577836137353378	0.318953388229702
MAD2L1	0.310038819855924	1.49211408571604	3.76731455464525	0.000225330005354472	0.00578396169503474	0.316870533173645
DRICH1	-0.104257439793499	0.23068222301853	-3.76614693562932	0.000226305891150803	0.00580141808020706	0.312920095744005
ARIH2OS	-0.177430213169414	0.867820242987831	-3.76523595360893	0.000227070059164253	0.00580585108846895	0.309838663666431
COPB2	0.217298822786164	4.29178293900054	3.765024863251	0.000227247478422622	0.00580585108846895	0.309124732196303
RAD21	0.313275154336679	4.69704160278713	3.76477949403655	0.000227453873627351	0.00580585108846895	0.308294908252596
TP53I13	-0.444806191096786	3.41965398308597	-3.76453106894474	0.000227663020092429	0.00580585108846895	0.30745479606217
CERS4	-0.430422383530252	2.07003370286915	-3.76357518586329	0.000228469467092254	0.00581885028460544	0.304222672840918
SLC25A42	-0.266671684167017	1.67452150493598	-3.76275297594616	0.00022916530106697	0.00582900222986296	0.301443092918257
C10orf55	0.218803103268726	0.584376727834022	3.76204286623204	0.000229767878921197	0.00583675890352798	0.299042894258881
PRPSAP2	-0.256490323812629	2.38676620928969	-3.75981847764444	0.000231665150313788	0.00587456583305369	0.291526851545604
SERP2	-0.362376020980303	1.54643815366273	-3.75959651475695	0.000231855282993399	0.00587456583305369	0.290777061700809
TMEM256	-0.298284294113711	4.64757700413033	-3.75523252019798	0.000235623599168509	0.00596234116554017	0.276043104040141
C19orf18	-0.267265675909066	0.788707799714186	-3.75459963988183	0.000236174880999321	0.00596280906643785	0.27390754010241
FAM180B	-0.171390966987577	0.236663674732291	-3.7542235275793	0.000236503078431716	0.00596280906643785	0.272638547221777
LGALS3	0.69864687141378	7.19221885799996	3.7541649264572	0.000236554252903404	0.00596280906643785	0.27244083827782
LNX2	0.270910871671592	2.64228338182124	3.75359063317945	0.000237056319577238	0.00596779394509526	0.270503421042604
GFM1	0.195333812311362	2.50926450367171	3.75192469294441	0.000238518452674314	0.00599690432743073	0.264884677205289
EI24	0.188820160787031	5.06109134966276	3.7515676627827	0.000238832913101162	0.00599712197032893	0.263680790255074
MARCH5	0.194539335131451	3.03987819918449	3.74849684102482	0.000241553836888005	0.0060576883570469	0.253330142187471
SGO1	0.21288267785596	0.72272756791792	3.74743692595951	0.000242499772147022	0.0060736437184869	0.249759210153798
CA11	-0.431494737415514	2.52436489488026	-3.74708675403025	0.000242813057222655	0.00607373324642027	0.248579642877291
TEPSIN	-0.286787528043182	1.88360080522697	-3.74543504814759	0.000244295943653289	0.00610304172099955	0.243017067300556
ZNF397	-0.2220168212866	1.78759998519683	-3.74426343255602	0.000245352999402464	0.00612165098127444	0.239072586642369
CBX3	0.269573685362016	4.93826747068711	3.74385587300174	0.000245721721403637	0.00612306058252442	0.237700699905234
NUDCD1	0.243176896152771	2.32150404600814	3.74310311778697	0.000246404123066768	0.00613227316936852	0.23516718195112
PMM1	-0.325249541244939	2.46434134298656	-3.74189557323535	0.00024750255499175	0.00615180304935768	0.231103898598627
RAB39B	-0.415260136628091	0.691768214288628	-3.74026474575508	0.000248993376540331	0.00618102418649675	0.225618066401793
CKAP2	0.294852185582522	2.13875816741846	3.73487199317449	0.000253983879917339	0.00629693788755871	0.207492165074059
FAM186A	-0.0307008897688717	0.0703558601257914	-3.73371088801073	0.000255070684671354	0.00631589797612365	0.203592403766192
PRRC1	0.261138141017388	3.17379784952197	3.73313830079988	0.000255608249303878	0.0063212274616625	0.201669654312163
BTN3A3	0.347268069416525	2.51319606227558	3.73202416758918	0.000256657308293025	0.00633917691805355	0.197929107925974
MRPS35	0.285076850017258	4.90268229631664	3.73141602155684	0.000257231650381292	0.00634537093789626	0.195887741835366
ITGA3	0.619094657913974	5.33038751377146	3.73066444115384	0.000257943133391358	0.00635089344437255	0.19336529852423
ABHD4	0.26052106496294	3.73429379566156	3.73042612795365	0.00025816912073799	0.00635089344437255	0.192565565110424
E2F7	0.234019144405636	0.56482080565026	3.73015436672244	0.000258427054643276	0.00635089344437255	0.191653639352448
DARS	0.254247356231171	4.15734888393244	3.72820380438799	0.00026028553613474	0.00638847173092059	0.185109957738473
C5orf30	0.352026261021048	2.41086261619137	3.7278670302498	0.000260607688783666	0.00638847173092059	0.183980452743032
DKK1	0.958963262354644	2.719591663754	3.72716106874318	0.000261284224065811	0.00638915365447551	0.181613012872304
LYL1	-0.382599344184704	1.5446694298554	-3.7271580760448	0.000261287095552973	0.00638915365447551	0.181602977675968
ARCN1	0.217232976984886	5.51844738873685	3.72589615713966	0.000262500566631242	0.00640050174591064	0.177372086117226
TMEM184C	0.239166024258222	2.83862638032643	3.72578369098632	0.000262608973204284	0.00640050174591064	0.176995074798231
DCUN1D2	-0.225081092910041	1.92924015267486	-3.72565787323991	0.000262730299600126	0.00640050174591064	0.176573317432499
STK38L	0.368672105826621	3.50301036878867	3.72431986335373	0.000264023829316584	0.00642403389172151	0.172088882214122
DPY19L4	0.27210691841845	2.36261682420564	3.72396999869283	0.000264363055057478	0.00642431706658266	0.170916511194621
ARFGEF1	0.27002919242894	2.95473382707704	3.72308471367547	0.000265223261355216	0.00643724428024398	0.167950402664747
SASS6	0.171567763240914	1.04700383159683	3.7207218421332	0.000267532173177014	0.00648525766152586	0.160036633817824
CTNNB1	0.29397053007657	6.07079090450308	3.71916236686465	0.000269066431471249	0.00651439726862058	0.154815947535919
CLDND2	-0.28724742372523	0.956571824907133	-3.717977225024	0.000270237968239593	0.00653469395209206	0.150849666313107
B3GLCT	0.180696912100737	1.84462345947181	3.71723719387157	0.000270971947972729	0.00654147469828296	0.148373568549182
ZWINT	0.403384345127604	2.9821666853831	3.71632927836608	0.000271875013661748	0.00654147469828296	0.145336311555861
CLDN1	0.725630379903294	4.98725457206995	3.71627564853272	0.00027192844591311	0.00654147469828296	0.145156922936708
SNRNP70	-0.365395482244324	5.30522886126838	-3.71621671890365	0.000271987169881551	0.00654147469828296	0.144959809347464
U2AF1L4	-0.296249362700742	1.96631678696542	-3.71601709213539	0.000272186189067304	0.00654147469828296	0.144292097910546
TMC7	0.46667114632473	1.95731260474334	3.71549826965517	0.000272704076473575	0.00654589919672372	0.142556883285145
MAT2B	0.286215489421802	3.95028520582069	3.71308772120178	0.000275122521863288	0.00659587747709162	0.134497441294577
SLC26A11	-0.378252246515332	1.86147147154785	-3.7123302003457	0.000275886701287951	0.00660591557231582	0.131965658309914
CFP	-0.333802263327685	0.813783942887875	-3.71200545154928	0.000276214918632348	0.00660591557231582	0.130880418540854
FBXL15	-0.481816222641506	2.78823296596279	-3.71095683974925	0.000277277252076019	0.00662324505537492	0.127376736473286
ZNF267	0.231013332540871	2.01488513485102	3.70980419508803	0.000278449434685478	0.00664171820759475	0.123526423385329
HNF4G	0.505624901465843	2.06922682816248	3.7095309835521	0.000278727963125311	0.00664171820759475	0.122613931977699
VIT	-0.240145270721861	0.375225882292072	-3.70734163483794	0.000280969446799671	0.00667827167628604	0.115303849469166
P2RX5-TAX1BP3	-0.0854414741536484	0.161591209236933	-3.70721412251723	0.000281100519157444	0.00667827167628604	0.114878207666253
GPRC5A	0.997428940359006	5.63479137946898	3.70703612196185	0.000281283585977883	0.00667827167628604	0.114284054679217
GNAI3	0.185951731983292	2.09749164642373	3.70590624427213	0.000282448252417297	0.00669781460478307	0.110513169618894
CTSE	1.32562824812748	7.2201460753611	3.70427170010274	0.000284141191577693	0.00672982235269341	0.105059724520189
GPR146	-0.12735639329549	0.460881009782567	-3.70334560694057	0.000285104620731394	0.00674449543686775	0.101970841455969
DDX51	-0.234754340638713	2.16193747088134	-3.70239010419519	0.000286101880078525	0.0067599324942409	0.0987845536165715
LTC4S	-0.0361102449736563	0.0603438535803905	-3.70176744713269	0.000286753520861437	0.00676717605007658	0.0967085727219263
MCM4	0.374955311346496	2.85245843474662	3.70136108774273	0.000287179551673445	0.00676908436041819	0.0953539029189221
CLK4	-0.220455267793015	1.81959729628164	-3.70050875387025	0.000288075089724833	0.00678204151811969	0.0925129099754454
FBXL16	-0.567592051759521	1.24926939395806	-3.69989968116926	0.000288716651685817	0.00678899551104383	0.0904830939539325
SPICE1	0.215667049093338	1.64803272541316	3.69882425777951	0.000289852737976651	0.00680662726850944	0.0868997953008384
GPR162	-0.422123887293785	1.36776600848303	-3.69809246509325	0.000290628223465411	0.00680662726850944	0.0844619764438841
TMED10	0.22136602987635	6.15569166437696	3.69801324738907	0.00029071228847003	0.00680662726850944	0.0841981033257726
ERCC6L	0.178714861000055	0.579015835998909	3.6977099306746	0.000291034377449939	0.00680662726850944	0.0831878038002483
CORIN	0.314595632293137	0.851016710678309	3.69754918953246	0.000291205203508083	0.00680662726850944	0.0826524292846136
SENP3	-0.20811822877214	2.54212272812306	-3.69715871847528	0.000291620567413526	0.00680662726850944	0.0813519843151358
IL15RA	0.364962398594336	3.08018471485236	3.69690003072084	0.000291896054908798	0.00680662726850944	0.0804905015459987
YIPF5	0.242793722612408	4.02077451148071	3.6962720690603	0.000292565820965667	0.00681086061085201	0.0783994748117065
ERI2	0.167899452833589	1.30128261858951	3.69582574193584	0.000293042743209592	0.00681086061085201	0.0769134498955841
ACOD1	0.0173846181871644	0.0111119896958673	3.69568476715714	0.000293193534188509	0.00681086061085201	0.0764441127798694
NICN1	-0.248062404570166	2.64493104100513	-3.69542947433158	0.000293466789871498	0.00681086061085201	0.0755942236085048
ANO6	0.383437930526754	3.61690726031941	3.69470694057227	0.000294241467059896	0.00681964887393498	0.0731891244708205
HLA-B	0.444898208608176	9.19864378019143	3.69442809614085	0.000294540951314208	0.00681964887393498	0.0722610415443867
RPL17	-0.27038535161297	3.56987315199184	-3.69388298385614	0.000295127244245114	0.00682516555057892	0.070446906543701
SGPP2	0.589079319389659	3.88785622171879	3.69339069033497	0.000295657675467777	0.00682937888527512	0.0688087481022839
ADAMTS2	0.546546766008991	3.87088910309697	3.69274114094675	0.000296358923244953	0.00683025174020179	0.0666475882967283
GIGYF1	-0.312372991442345	3.54057547877173	-3.69244555517558	0.000296678554940864	0.00683025174020179	0.0656642318428213
SOX4	0.428449886897582	4.29902932873288	3.69238846822886	0.000296740323423177	0.00683025174020179	0.0654743223698775
RAMP2	-0.471593760541318	3.86019910076269	-3.69179570499983	0.000297382415827891	0.00683411839383695	0.0635025418601645
KLHDC7B	0.75355069618374	1.56112838080738	3.69141052267907	0.000297800355910236	0.00683411839383695	0.0622214073012453
DESI2	0.252361385378797	3.45253349057859	3.69126926851417	0.000297953762007577	0.00683411839383695	0.0617516177762534
NEIL1	-0.396903131527879	1.76211457954997	-3.69022234671771	0.000299093078362461	0.00685223640159607	0.0582701942270969
UBA6	0.245931939334685	2.3332069456112	3.68957797752495	0.000299796359961396	0.00686033420677121	0.0561278327464425
C1orf116	0.51785418702381	4.19551374746128	3.68915745513713	0.000300256171243446	0.00686284822174267	0.0547298757888139
GSK3B	0.207992868775057	3.06052020611747	3.68739927599529	0.000302185839250143	0.00689867147166026	0.0488865687034554
NXT2	0.253823054664961	2.01973589270354	3.68708951596279	0.000302527023896172	0.00689867147166026	0.0478573269719504
CAMKK1	-0.257736326738461	1.4127312901297	-3.68418633815122	0.000305742456866646	0.00696389700535633	0.0382144944378728
CCDC130	-0.324450015392721	3.22054344759615	-3.68385898670116	0.000306107035098834	0.00696411260478333	0.0371276102414706
FN1	0.925478614837272	7.17918732105618	3.68316460361683	0.000306881743801592	0.00697364759871728	0.0348223663224951
CBFA2T3	-0.383024589803261	1.18909085040553	-3.68165044373302	0.000308577486072072	0.00699057063998289	0.0297968733496079
SCARA5	-0.6283617468031	0.970725412909425	-3.68140939183538	0.000308848260720717	0.00699057063998289	0.0289969849689804
METRN	-0.440233039488423	2.59019838991966	-3.6814092149078	0.000308848459546624	0.00699057063998289	0.0289963978822465
NUP88	-0.208141352198785	2.72203883858998	-3.68122787756623	0.000309052304567088	0.00699057063998289	0.0283946911723758
MAPK11	-0.424952185183838	2.5480445756362	-3.68074353073078	0.000309597391817818	0.00699483231675026	0.0267876734997454
RCC1L	-0.175635068327764	3.77646916440919	-3.67897471775603	0.000311595747576709	0.00702812696526453	0.0209204458314423
ZMAT1	-0.398504775526493	1.37430551084692	-3.67878308876691	0.000311812974438873	0.00702812696526453	0.0202849484871246
SUGCT	0.537325332062527	2.01424854978846	3.6784893994787	0.000312146172390261	0.00702812696526453	0.019311044262829
NAB1	0.306827913159363	3.59883931289734	3.67804336438327	0.000312652853623059	0.00703146228486446	0.01783207210838
CDKN3	0.361190850320543	1.96605260034587	3.67701570392838	0.000313823199604033	0.0070431191439471	0.0144251160668913
EZH1	-0.229407153248499	2.70822814862693	-3.67695763317094	0.000313889456519798	0.0070431191439471	0.0142326209193664
FBXO6	0.30571240468527	2.96930192262312	3.6765306511187	0.000314377035426665	0.00704599776200265	0.0128173241221798
ERBIN	0.289626011193602	3.31489462342797	3.67465001254736	0.00031653309607377	0.00708622208573368	0.00658532808261647
MICAL2	0.416625860862604	3.2575966984906	3.67320514544813	0.000318199041069101	0.00711539497651784	0.0017992213866993
EZR	0.492433534862111	7.44457241861038	3.67283479505373	0.000318627389384108	0.0071168584660726	0.000572697830897972
NDC80	0.347604782947745	1.70143416130363	3.67251244252377	0.000319000666308006	0.00711708995104245	-0.00049478102296785
EXO1	0.236194981952464	0.896128269093734	3.6715750059628	0.000320088544031289	0.00713324595113364	-0.00359867323179408
RAB1A	0.191884596989977	5.82141022551076	3.67103511137579	0.000320716670121482	0.00713913123467921	-0.00538598077158881
APBB3	-0.305732941133663	1.9802465826382	-3.67046205167622	0.000321384654234722	0.00714588940385162	-0.00728283561169274
NISCH	-0.3180764538985	3.70258427455147	-3.66995868367494	0.000321972485883087	0.00715085211852007	-0.00894879948238891
FRMD6	0.490627724763038	2.68061602708406	3.66918120669869	0.00032288241608	0.00716294916486978	-0.0115215811906246
BMPR2	0.335374399617537	3.43524879278676	3.66834416951177	0.000323864766675853	0.00717662366020356	-0.0142909368900819
PLK1	0.426435781688514	2.24546314686336	3.66713944646237	0.000325283588551085	0.00719202707920489	-0.0182758441084205
IMPACT	0.290459099046049	2.84633433230213	3.66692641058131	0.000325535094064916	0.00719202707920489	-0.0189803947475866
CCDC181	-0.309851441889181	0.78494824153798	-3.6667040990571	0.000325797745912673	0.00719202707920489	-0.0197155845289139
PLAAT2	0.803801514393923	2.3047735586681	3.66651034161601	0.000326026825425177	0.00719202707920489	-0.0203563142597734
PSMA3	0.23118289374496	4.48068910199869	3.66545852030175	0.000327273049477693	0.00721140648686184	-0.0238340419830054
FAM229A	-0.234537553126853	0.930537822327572	-3.66402104839034	0.000328983474768711	0.00724095951031334	-0.0285855041754388
CENPT	-0.294411673569523	2.68273865097235	-3.66361566610179	0.000329467355866109	0.00724348017476487	-0.029925179594998
PSMA1	0.217637808890101	4.14071413930644	3.66315126385424	0.000330022511164486	0.0072475604327511	-0.0314597442226017
PSMC1	0.178691026904064	1.85289923522889	3.66214569461412	0.000331227614814763	0.00726588898672519	-0.0347819655325514
EIF2S3	0.233018717542427	5.49722690986508	3.66176580203614	0.000331683969161557	0.00726777018908078	-0.0360368604243408
FBRSL1	-0.307958068124868	2.6647679352547	-3.66129875184564	0.000332245836755259	0.00727195658996359	-0.0375795099616072
THBS2	0.856776045831043	6.04506341029627	3.66037635854782	0.0003333581279873	0.00728816750051164	-0.0406256480780627
TFG	0.226639613834338	4.43000115060826	3.65910507404741	0.000334896898980046	0.0073082949983059	-0.0448229018622142
MAP3K13	0.199315707603294	2.10693324314001	3.65900024907139	0.000335024078500689	0.0073082949983059	-0.0451689349373003
SKA3	0.299530562146532	1.26580136472162	3.65790932833798	0.000336350352669445	0.00732907418466721	-0.0487696231023147
PTP4A3	-0.464502065267257	4.03249465692651	-3.65651939163744	0.000338047330449704	0.00735304771869528	-0.0533559153304015
LONRF2	-0.356297570071094	1.04483812389968	-3.65639429994789	0.000338200450882828	0.00735304771869528	-0.0537686000817219
ASB1	-0.22470296056791	2.28515810521108	-3.65526599656154	0.000339584528731433	0.00737496366882851	-0.0574903942606504
HK2	0.664442816680079	3.89876545987143	3.65461097462288	0.000340390487506562	0.00737740275604683	-0.059650584163137
TVP23C	-0.145073371064165	0.542411565535152	-3.6545633051371	0.000340449211882229	0.00737740275604683	-0.0598077799615542
ZDHHC9	0.285498784409052	3.76386270080626	3.65386957912939	0.000341304900405027	0.00738778190048895	-0.0620952259968837
ACKR4	0.318997332051798	1.06539703926653	3.65324102052535	0.000342081958977731	0.00739116479959278	-0.0641674734243241
COX4I2	-0.327476315949652	1.88562892683441	-3.65304758461031	0.000342321430748666	0.00739116479959278	-0.0648051364832796
AL162231.1	-0.203227287513558	0.650014452557892	-3.65268616404888	0.00034276928978605	0.00739116479959278	-0.0659964850834953
CES4A	-0.330877865031438	0.919578511787839	-3.65249835820257	0.000343002230085648	0.00739116479959278	-0.0666155087450386
DIRAS1	-0.472922593594045	1.02163467979708	-3.65222171543435	0.000343345629107594	0.00739116479959278	-0.0675272968072935
DPY30	0.22107853831519	3.57488409798247	3.651561337759	0.000344166673336097	0.00739653508887666	-0.0697036001077089
CCDC107	-0.405802774834531	2.59233646703437	-3.65141455176201	0.000344349423086247	0.00739653508887666	-0.0701872941125767
CA13	0.345348274694278	1.62942698791198	3.64974026164866	0.000346440416000045	0.00743330743783028	-0.0757032953494639
MCU	0.44249397727567	3.78286497236468	3.64904379787397	0.000347313740930869	0.00743715987552131	-0.0779971811638438
ATPAF2	-0.164306968514687	1.64685008619035	-3.64899227279377	0.00034737843281717	0.00743715987552131	-0.078166870264762
MAP4K4	0.309295429159861	4.07109195691504	3.64839584256425	0.000348128103701893	0.00744508205201508	-0.0801309630686502
PARN	0.190196604612887	3.73431118095043	3.64747786098363	0.000349284925036844	0.00746168482014984	-0.0831534148445812
EIF1	-0.219147876284919	7.17589425380344	-3.64715211165774	0.000349696298601109	0.00746234397373923	-0.0842257875023051
DCBLD2	0.620587298880962	2.91437015461845	3.64581829517974	0.000351385484893642	0.00749023993940133	-0.0886158825406254
IRAK2	0.475562431477147	2.68960222645685	3.64479778745048	0.000352683081528242	0.00750122418158075	-0.0919738340455076
RTN1	-0.635817003309422	1.54822823002436	-3.64459085487857	0.000352946751169004	0.00750122418158075	-0.0926546418711931
PKN2	0.304297614590015	3.12798851260298	3.64451120812943	0.000353048285125646	0.00750122418158075	-0.0929166707497258
TJP1	0.267587999952205	3.40548785655727	3.64277133709237	0.000355273165624356	0.00753576607406128	-0.0986394312899979
CDK5RAP3	-0.377901321031713	4.37557768009482	-3.64263930786988	0.000355442538295175	0.00753576607406128	-0.0990736047759393
TMED7	0.316818839705955	4.63241312464978	3.64101855864163	0.000357527919551239	0.00757179268932975	-0.104402286792573
HERC5	0.356953751869916	1.81040704300044	3.64015280763813	0.000358646584774501	0.00758729037110329	-0.107247863696432
PML	0.323708479156694	3.40306537875601	3.63952590816206	0.000359458681914672	0.00759627608947051	-0.109308015248406
CAST	0.331583135686391	4.39393502215023	3.63825196761296	0.000361114314023546	0.00762304931357993	-0.113493574870528
TCEAL2	-0.761429806005633	1.45593450948958	-3.63661401300081	0.00036325359329616	0.00765114360029863	-0.118873270964672
NOL12	-0.231565143614773	1.47447884722704	-3.63642127675955	0.000363506104274886	0.00765114360029863	-0.119506157520063
PSMD11	0.204383529521583	3.69125590619006	3.63633772843166	0.0003636156154953	0.00765114360029863	-0.119780495634613
NRBF2	0.196551364001529	3.61418105366214	3.63477317615696	0.00036567211245164	0.00768616912892725	-0.124916842594454
CHEK1	0.234726895898465	1.32421489420006	3.63369765355753	0.000367092169347644	0.0077027839616348	-0.128446633874367
EXT2	0.196691890252371	4.07495257786415	3.63357977411288	0.000367248126262227	0.0077027839616348	-0.128833451822309
CLEC4F	-0.203759277044908	0.388769658877642	-3.63211127844005	0.000369196220585964	0.00773537081400785	-0.133651378255325
RBM7	0.180285999275122	2.00550792495183	3.62847393066852	0.000374063537258863	0.00782898615707957	-0.145577831758819
ERAP2	0.695501825349945	2.71381386910319	3.62646892026169	0.000376772343521513	0.00786971642023892	-0.152147666247493
WDR44	0.264977596973022	2.5687600186683	3.62643953339747	0.000376812182887377	0.00786971642023892	-0.152243935340564
TUT1	-0.194903305453737	2.17567912138867	-3.62515451017053	0.000378558159948736	0.0078977702922922	-0.156452919484193
CATSPERE	-0.0744720901505236	0.248889701459067	-3.62421850113254	0.000379834724852387	0.0079075319747775	-0.159517934184686
ATAD1	0.214697021945169	3.48204737073901	3.62405604010975	0.000380056708290449	0.0079075319747775	-0.160049853066399
PLEKHA7	0.421521115543154	2.56140793723887	3.62375835586618	0.000380463775368067	0.0079075319747775	-0.161024457732314
E2F3	0.265449773847972	2.19463126667246	3.6236303545775	0.000380638936524907	0.0079075319747775	-0.161443507070617
CAP1	0.358546339158321	6.75045821058624	3.62230969468132	0.000382450614572197	0.00793676084907445	-0.165766330869924
GAGE10	-0.0535679764155571	0.0606180390188676	-3.62150162153697	0.000383563132297945	0.00794496372924497	-0.168410675427312
CCND1	0.468908047161086	5.33673342086112	3.62143416251142	0.000383656144592065	0.00794496372924497	-0.16863140601427
IL7	0.270207487141971	1.21601465413629	3.62068824017661	0.000384686038233447	0.00795788807573432	-0.171071880841508
ENO3	-0.214189997283342	0.878277000341292	-3.62032954264374	0.00038518221862405	0.00795975604787801	-0.172245297974606
VDR	0.388014532480569	3.24583812555309	3.61910934940126	0.000386874611867762	0.00798245306432816	-0.176236204963377
MATK	-0.283603186015045	0.896600209303392	-3.61891259670782	0.000387148160774625	0.00798245306432816	-0.176879619586135
NIPA2	0.266583376717362	3.45415219564447	3.61865852332282	0.000387501673409842	0.00798245306432816	-0.177710438286445
BROX	0.262438762124073	3.62001698896074	3.61779721909628	0.000388702340118806	0.00799878446177324	-0.180526527325036
G3BP1	0.231637118174277	3.64570222507676	3.61745615511363	0.000389178755147642	0.0080001934666671	-0.181641499160243
RB1CC1	0.257633080253371	2.88433681884784	3.61709036459161	0.000389690321031465	0.00800232134633304	-0.182837204499471
DYNC1I2	0.273071025118075	4.16011582278015	3.61506112959274	0.000392539778782119	0.00805240334905453	-0.189468539570447
USP2	-0.395221534729927	1.1102880726204	-3.61228420894604	0.000396470971447654	0.00811666458636219	-0.19853807262298
ANK2	-0.406203157140031	0.931074354789803	-3.61226368662001	0.000396500161834428	0.00811666458636219	-0.198605077139949
NDE1	0.303308057252019	2.16574043435602	3.61117061692348	0.000398057843694264	0.00814005461177082	-0.202173431881094
DBT	0.168466084858802	1.51992108349245	3.61033091868355	0.000399258372297908	0.0081560999365982	-0.204914020704387
TNFRSF13C	-0.607549339483125	0.964968455450617	-3.61002724690056	0.000399693375600649	0.00815648989480158	-0.205905003658331
GTF2IRD2B	-0.135494724483767	0.90084590803392	-3.60894159370104	0.000401252205483095	0.00817978898308626	-0.209447270553022
MAPK8IP1	-0.513733133823685	2.32217087343792	-3.60641881213722	0.000404896678998288	0.0082403245790297	-0.217675072174321
ZC3H15	0.189475988712593	4.31906339733441	3.60630481068942	0.000405062102604897	0.0082403245790297	-0.218046760176817
PAN2	-0.302699965641933	2.45758950913329	-3.60390879055151	0.00040855365339053	0.00829472317994003	-0.22585636616355
MBD3	-0.351841543607193	3.10529063567282	-3.60376796968164	0.000408759741344316	0.00829472317994003	-0.226315220380777
EFNB2	0.454944348246673	4.31234925135101	3.6036004613726	0.000409005013257968	0.00829472317994003	-0.226861013603513
NPM2	-0.44405466695282	1.4415999812223	-3.60226591694354	0.000410964061392274	0.00831446234721085	-0.23120859025303
SRFBP1	0.228308383055158	1.99814488758108	3.60216258123547	0.000411116121477214	0.00831446234721085	-0.231545171839723
DNAJC30	-0.216715396998833	2.57738819368656	-3.60207146728372	0.000411250241027715	0.00831446234721085	-0.231841938268431
PRC1	0.38507592032549	2.33873535303867	3.60143405680027	0.000412189661371628	0.00831877181654899	-0.233917862251487
PCDH1	0.455469251771691	4.71338813490834	3.60126828501407	0.000412434308090821	0.00831877181654899	-0.23445769764537
HMGN3	-0.312647702684274	5.54546729437851	-3.60106401190043	0.000412735963362509	0.00831877181654899	-0.235122883219351
MYEF2	-0.278490398979142	0.866135228610431	-3.60022705677198	0.000413974087767055	0.00833515999507158	-0.237847967680898
CEBPD	-0.421750448792144	4.67861586795353	-3.59908262596804	0.000415672730535077	0.0083607773523317	-0.241573298852158
YWHAB	0.225103716161396	6.35893528880686	3.59864401138223	0.000416325491005061	0.0083653270533814	-0.243000800249459
GJB3	0.767909642778467	3.85580134001967	3.59816174105175	0.000417044335800609	0.00837119392977046	-0.244570210112476
MYH14	0.562126917221362	4.99591350671232	3.59736437766113	0.000418235405374668	0.00838352478712436	-0.247164604004301
PARD6A	-0.33905975207576	2.43983607549237	-3.59717842899844	0.000418513628402159	0.00838352478712436	-0.247769557222306
AK4	0.503231775375496	2.23777251779358	3.5956247491215	0.000420845122555777	0.00842162622289933	-0.252823149704422
CYB5B	0.271210982990937	3.62919649310654	3.59513617062162	0.000421580821357035	0.00842774871318329	-0.254411942543877
CDCA8	0.434445068131548	2.36067895182617	3.59358799262462	0.000423920067557298	0.00846001066302563	-0.259445190217416
MTMR2	0.228291053017953	2.99667934507846	3.59349732516931	0.000424057441321411	0.00846001066302563	-0.259739899566398
TCF7L2	0.405601239701158	3.40993996568743	3.59177598497684	0.000426673477298989	0.00849193696109073	-0.265333806869091
AGTR1	-0.32176853894819	0.793782220466874	-3.59165536946301	0.000426857353393685	0.00849193696109073	-0.265725689681344
BTBD7	0.219293156623368	2.11858148461847	3.59159015547277	0.000426956801980289	0.00849193696109073	-0.265937566859924
TAL1	-0.180943318245156	0.587748098460299	-3.59086111325254	0.000428070047017164	0.00850545257553558	-0.268305965973171
SLC9B1	-0.0774101946588936	0.282618899813452	-3.58997090439438	0.000429433099639996	0.00852270811808729	-0.271197378878485
CDK7	0.221693958400427	3.26416319246316	3.58972673503776	0.000429807675732412	0.00852270811808729	-0.271990337448011
PEMT	-0.52886361762646	3.43279814610305	-3.58935467374771	0.000430379040324413	0.00852541753515361	-0.273198545825232
LINGO3	-0.270441252929337	0.364699650745217	-3.58903108108707	0.000430876554392606	0.00852666004863108	-0.27424927286466
COQ8A	-0.320135199786804	2.94946767747582	-3.58826768259949	0.000432052403461604	0.0085413101656104	-0.276727756802739
SAMD12	0.312072388810993	1.65341451860215	3.58647591066672	0.00043482411703304	0.00858105976353052	-0.282543227130314
VEGFD	-0.237333193629435	0.373487296675448	-3.58640238049065	0.000434938218599222	0.00858105976353052	-0.28278182733562
SAP130	0.16571361136883	2.84242613334681	3.58538634370491	0.000436517758025815	0.00858786506762194	-0.286078364802107
FCHO2	0.325333332599544	2.90153418883678	3.58513973073942	0.000436901958360609	0.00858786506762194	-0.286878381145132
EFCC1	-0.278897895808347	1.28251672891021	-3.58505546648085	0.000437033307292734	0.00858786506762194	-0.287151724900139
ABI1	0.238734885262499	4.17613678993403	3.58505451310039	0.00043703479361005	0.00858786506762194	-0.287154817527312
NENF	-0.328169300072537	5.47637637495891	-3.58429865214283	0.000438214677414672	0.0085949843137362	-0.289606498103858
CIP2A	0.236381370317339	1.17640669411369	3.58426093094505	0.000438273637944837	0.0085949843137362	-0.289728837457538
ALG10	0.123316161003045	0.670877698811795	3.58299406335165	0.000440258172352175	0.00862527774025824	-0.29383696654697
DRC3	-0.211860635839164	0.757228240909906	-3.58192552401564	0.000441938601642092	0.00864955879920465	-0.297300998307554
CASK	0.271757964588339	2.91214950280302	3.58131237916019	0.000442905583330703	0.00865984186909115	-0.299288314242134
GJB2	0.821208971378176	4.69418518664573	3.58011491338967	0.000444799835218755	0.00868821670166833	-0.303168680041544
SOD3	-0.543864420498417	4.4811599557646	-3.57901822717669	0.000446541353861281	0.00871355471698865	-0.306721493943096
NRG2	-0.179136285949281	0.350000249259204	-3.57847402654197	0.00044740791584302	0.00872178592206507	-0.308484133971398
FERMT1	0.598294335190932	3.43273361125764	3.57641187534135	0.000450705982970824	0.00876257723566034	-0.315161254896746
PLBD1	0.655144637422771	4.9553379151398	3.57638096918133	0.000450755585831996	0.00876257723566034	-0.315261302029753
TMEM87B	0.280770109808291	3.78632838265221	3.57627785931878	0.000450921109241531	0.00876257723566034	-0.315595076271137
PLK4	0.218510679289975	1.04969153424307	3.576049627328	0.000451287696089794	0.00876257723566034	-0.316333850685719
SNTG2	-0.133656301940268	0.218655884231904	-3.5755299184781	0.000452123500777893	0.00877012262488157	-0.318015968562908
CCL16	-0.0583606143110671	0.112310845445202	-3.57506129378412	0.000452878400039469	0.00877608527981623	-0.319532564620975
CCNG2	0.311762667389472	2.86084287083327	3.57462689341434	0.000453579227341295	0.00878098936563687	-0.320938249006017
BEX2	-0.710285456215459	3.05253737145273	-3.57425496633475	0.000454180076149172	0.00878395017096786	-0.322141658281366
C6orf132	0.484308420981336	2.85019624704149	3.57244996033651	0.000457106721052958	0.00882838852707305	-0.327980417470701
RAB2A	0.228710626070727	4.68971233697473	3.57226358867113	0.000457409913741237	0.00882838852707305	-0.328583140534125
TNFSF13B	0.425125595920324	2.1482757752376	3.57200658800696	0.000457828317374601	0.00882838852707305	-0.329414232361001
NIP7	0.238474105818439	3.19001062421509	3.57090213849831	0.000459630492668921	0.00885443378362495	-0.332985229542972
CDH11	0.606260264814013	3.28178595778082	3.57000423971949	0.000461100548533937	0.00887403617006774	-0.335887690489064
PPP1R12C	-0.308262712527989	3.50747601048194	-3.56875617922071	0.000463151246013354	0.00890078896032618	-0.339921008416443
NKAIN3	0.0593070471461447	0.101309953987319	3.56860612715736	0.000463398374814799	0.00890078896032618	-0.340405845330472
NEIL3	0.153599006219377	0.513036282187397	3.56787411497207	0.000464605745212848	0.00891524781738666	-0.342770816661128
ZBP1	0.329330353424892	0.887866285541934	3.56701709144468	0.000466023069037191	0.00893370323253994	-0.345539142337945
SAFB	-0.20131318429345	3.85945604644139	-3.56671445534591	0.000466524532222509	0.00893458261856994	-0.346516569675654
IGF2BP2	0.522988876100287	2.98065803569982	3.56573609604156	0.000468149134067388	0.00895694894458103	-0.34967590032985
NANOS1	-0.314189074210474	0.662009569905687	-3.56481997470698	0.000469675212211949	0.0089773884860512	-0.352633575734138
CACNB2	-0.325593945355331	0.72216226417058	-3.56433956962708	0.000470477342309744	0.00898396412856512	-0.354184290650132
ATP1B2	-0.409096879323043	1.05668568156358	-3.56384563665081	0.000471303403637823	0.00899098351044878	-0.355778485329131
IL1RN	0.757222524892848	3.74268436705674	3.56339600678924	0.000472056558079499	0.0089965997672469	-0.357229524190601
CDK6	0.334046255580941	2.58815290186335	3.56207022557618	0.0004742839110378	0.0090302735721964	-0.361507149239463
RNF166	-0.288727372189733	2.3915672849811	-3.56176396129627	0.00047479984838134	0.00903132863880354	-0.362495114436006
DAG1	0.290256076030335	4.90590925395069	3.56052620018034	0.000476890383209479	0.00905548571280299	-0.366487212193086
POU6F1	-0.220340202538385	1.46048761335624	-3.56009923994554	0.000477613510455899	0.00905548571280299	-0.367863991854213
TMED2	0.212555796966539	6.02109216230668	3.55983203813459	0.000478066585239181	0.00905548571280299	-0.368725540871396
SCN3B	-0.312381028765265	0.50045915343551	-3.55971177231172	0.000478270643217031	0.00905548571280299	-0.369113300410845
RRM2	0.45964991523542	2.46777652738883	3.55964815101931	0.000478378624163168	0.00905548571280299	-0.369318422816867
VDAC1	0.29579689852851	6.18904241529642	3.55927716179844	0.000479008740842745	0.00905866963998753	-0.370514472167595
STAMBP	0.192399299095559	2.66746919198338	3.55789288691283	0.000481366798681618	0.0090944935346293	-0.37497635354687
TMEM121	-0.315495897189538	1.09787533546175	-3.55738197199364	0.000482239877777215	0.0091022196757353	-0.376622789199112
FAM193B	-0.379524578925336	3.02488586024093	-3.5568006781466	0.000483235035655386	0.00911223296561324	-0.378495775248214
MLYCD	-0.119875250078525	0.961757611479632	-3.55404437465169	0.000487980097614649	0.009192870023363	-0.387373271415321
UBOX5	-0.205085164066094	1.91340542103548	-3.55262234474767	0.000490445270004287	0.00922919060617033	-0.391951026063271
COL5A2	0.75756960951301	5.82356797025292	3.55238991697924	0.000490849309175241	0.00922919060617033	-0.392699100417135
TMBIM1	0.411976822626735	6.47240664073198	3.55069206462785	0.000493810268637974	0.00927597047725987	-0.398162401051876
TMEM175	-0.368978748396626	2.89656265240463	-3.55025984442039	0.000494566714464732	0.00927808013384432	-0.399552827819857
FRMD5	0.284099749934943	1.08871026474329	3.54984693224691	0.000495290386246004	0.00927808013384432	-0.400881005688253
CANX	0.264823648119831	6.62098651608288	3.54981756412784	0.000495341894861812	0.00927808013384432	-0.400975466439236
ZCCHC18	-0.284183734514313	0.543094889968853	-3.54923316731093	0.000496367913987971	0.0092812475132333	-0.402855003001723
CD320	-0.382598349004535	3.69556424269573	-3.5491821774607	0.000496457531047969	0.0092812475132333	-0.403018983879182
EML6	-0.127284120089374	0.259787618862093	-3.54881541702034	0.000497102578245563	0.00928445586854641	-0.404198407847187
IDH1	0.360950005129998	4.64001896873894	3.54793424650556	0.000498655577423993	0.00929090161283344	-0.407031636807287
RHBDD1	0.170964024522463	2.35708764953335	3.5479022469073	0.000498712060157289	0.00929090161283344	-0.407134513767167
OSTC	0.228229128872941	5.70215938146366	3.54781336864774	0.000498868971409597	0.00929090161283344	-0.407420248323904
CYFIP1	0.246304713889052	3.90706847769399	3.54654150001131	0.000501119499935331	0.00932396063873982	-0.411508501290998
MMP14	0.645127474382607	7.11413211755838	3.54595312469642	0.000502163836813754	0.00933453554858249	-0.413399328610428
ALKBH5	-0.250466550126103	4.82065536954789	-3.54460337764345	0.000504567308013728	0.00936999936948416	-0.417735910898889
ZBTB49	-0.154229383513552	1.41647779248164	-3.54434577354491	0.000505027246624076	0.00936999936948416	-0.418563401693112
YAP1	0.438334581660946	4.12986069600893	3.54341214228762	0.000506697501860621	0.00938429900805253	-0.421562031962836
IGFL3	0.465920470666397	0.719910173701412	3.54316754407444	0.000507135942985147	0.00938429900805253	-0.422347518283956
DDX52	0.154589698163467	2.02787464512855	3.54311312368222	0.000507233539775416	0.00938429900805253	-0.422522273934939
R3HCC1	-0.222800731805754	3.6284548824282	-3.54236590259305	0.000508575383049808	0.00940025620828444	-0.424921528651472
OSR1	-0.3942764611085	0.835616724028167	-3.54195302512671	0.000509318250199067	0.00940512260325226	-0.426247051314716
STKLD1	-0.0777643822720182	0.237269355367815	-3.54164343963828	0.000509875939066853	0.00940656353813739	-0.427240872876429
PI16	-0.798200976730847	1.50914615140625	-3.54102116924232	0.00051099863733424	0.00941010667076057	-0.429238239259046
ZNF248	-0.175094922242863	1.35578028805812	-3.5410050954617	0.000511027668367753	0.00941010667076057	-0.429289828947907
VEGFB	-0.289328180929248	5.96661989723878	-3.53965075359619	0.000513479337468525	0.00944638207044583	-0.433635939415848
NAT8L	-0.402825553110443	0.823153898919647	-3.53741422843446	0.000517552182970298	0.00950527783204661	-0.44080985751342
PHPT1	-0.277507277775574	5.34382822623273	-3.53717512874538	0.000517989390059151	0.00950527783204661	-0.441576566747377
CAPZA1	0.323562277577922	5.07585481334839	3.53707615503545	0.000518170470580747	0.00950527783204661	-0.441893927812758
PAXX	-0.391837239423761	4.4942271180596	-3.53658436577367	0.00051907112217077	0.00950527783204661	-0.443470745848029
TC2N	0.430810838360653	3.69178808480295	3.53640319949568	0.000519403276686118	0.00950527783204661	-0.444051569492156
RPL34	-0.258939674266999	7.04978764768963	-3.5359174402548	0.000520294865437263	0.00950527783204661	-0.44560879926844
ABHD8	-0.311505321508118	2.64743183400448	-3.5358785245424	0.000520366355647205	0.00950527783204661	-0.44573354590416
TSG101	0.202836289601703	4.25285295628692	3.53577407636688	0.000520558278089749	0.00950527783204661	-0.446068354906142
ATP6V0A1	-0.307975999916304	3.07026021765075	-3.53436426924595	0.000523155302921922	0.00953651472957011	-0.450586662561581
DEPDC1	0.246062489632901	0.748277439043954	3.53431756775568	0.000523241540411883	0.00953651472957011	-0.450736310144996
VCAN	0.737924832590402	4.76675733046415	3.53114488150378	0.00052913151025246	0.00963490997916527	-0.460898692453657
DENND4B	-0.237634611364675	2.89530325060651	-3.53029461703555	0.000530720548840953	0.00964861994832829	-0.463620824342287
PROCA1	-0.155917579988385	0.678821359211295	-3.52973949717347	0.00053176041758944	0.00964861994832829	-0.465397742217496
ADIPOQ	-0.673350749651897	0.673728730482188	-3.52926113555293	0.000532658035966543	0.00964861994832829	-0.466928766535788
AMMECR1	0.225854240953749	1.78241172888051	3.52920414050318	0.000532765078823482	0.00964861994832829	-0.467111170591848
TMEM255B	-0.228143413949049	1.19751701998538	-3.52918000627128	0.00053281041160903	0.00964861994832829	-0.467188407793489
C10orf143	-0.124868812034609	0.569882308139519	-3.52898839204403	0.000533170460854802	0.00964861994832829	-0.467801617968623
CAB39	0.274613566509037	4.37094855424433	3.52890435601998	0.000533328439344647	0.00964861994832829	-0.468070543768614
GOLT1B	0.25245225030132	3.57182148133519	3.52798790821013	0.000535054118613429	0.00967091826739904	-0.471002932961982
SMIM4	-0.262670935735578	2.35146818985697	-3.52680523531568	0.000537288857939268	0.00970236813356075	-0.474786200691011
TBL1XR1	0.230892767812878	3.63273665870521	3.52634291347512	0.000538164828079727	0.00970924603815228	-0.476264830586724
FAM160A1	0.222757202182544	0.864557190882202	3.52585905012395	0.000539083050512115	0.00971687288933188	-0.477812176955631
CCDC154	-0.198438339587777	0.484114810394503	-3.52440159711574	0.00054185774753051	0.00975791761875191	-0.482471858334614
BLZF1	0.273708889334808	2.95858359375442	3.52362380413939	0.000543343994936782	0.00976827573416265	-0.484957891197907
FAM120A	0.247903184196804	4.92180425022575	3.52357930704744	0.000543429138033321	0.00976827573416265	-0.485100101401165
LRRC58	0.247592580545495	2.60678592479851	3.52264647273261	0.000545216961510682	0.00978538774824168	-0.488081030650683
FCF1	0.212146049006219	3.22052017785062	3.52256203493911	0.000545379063221058	0.00978538774824168	-0.488350823183224
PTPRS	-0.418926661216415	2.47748340242101	-3.52205343032305	0.000546356428787546	0.00978891900628517	-0.489975779905928
S1PR4	-0.490046821216416	1.82966200536034	-3.52194023090329	0.000546574183462458	0.00978891900628517	-0.490337416708988
BOLA2-SMG1P6	0.161117941563351	0.935690983129921	3.52143873492826	0.000547539861241245	0.00979726662299457	-0.491939419121021
TNNT3	-0.273578047480414	0.417836596253067	-3.52089647481661	0.000548585837845921	0.00980703451777243	-0.493671418885491
HNMT	0.371058670614092	3.48206977594461	3.52050980531194	0.00054933283885306	0.00981144472017063	-0.494906315638867
ATF7-NPFF	-0.233210270589582	0.822988692527932	-3.51818062627136	0.000553852799675325	0.00987467640000241	-0.502342480271277
NIPSNAP3B	-0.206383230535231	0.961000791077004	-3.51816657587003	0.00055388017133255	0.00987467640000241	-0.502387324858993
P4HTM	-0.350955267051759	2.99593752062428	-3.51706849943584	0.000556023274478675	0.00990388050481499	-0.505891571105385
MYOM2	-0.142372682026411	0.476799239247222	-3.51675766320035	0.000556631343163264	0.00990534617097384	-0.506883358525034
TXNL4A	-0.232561360758599	2.92910249681714	-3.51651027318501	0.000557115742521246	0.00990534617097384	-0.50767265354851
SFI1	-0.261861434230036	1.72209239658595	-3.51479777466932	0.000560479755601218	0.00994712931275711	-0.513135045993301
MLXIPL	-0.652923471912899	2.22354930109126	-3.51466523467713	0.000560740909648136	0.00994712931275711	-0.513557715800792
ZNF185	0.524633798761282	3.07965156117626	3.51454016100491	0.000560987457034795	0.00994712931275711	-0.5139565629049
TMPPE	0.139312779614122	0.608795651766352	3.51306261803278	0.000563907732381421	0.00998987763300094	-0.518667368143034
IL24	-0.503075401529787	1.06600930753893	-3.51280482144362	0.000564418712647403	0.00998990557195687	-0.519489117881477
SSB	0.207545276301274	4.1101450118408	3.51132555612818	0.000567359191463053	0.0100328954948439	-0.524203401824893
IMPA1	0.275290361036314	2.69872709700098	3.51064379488761	0.00056871923249466	0.0100410686204246	-0.526375535501204
GPX8	0.441897983935288	3.61284359254663	3.5105806247901	0.000568845404991677	0.0100410686204246	-0.526576780914719
NEURL1	-0.699406255094036	1.80323454083549	-3.50912544897807	0.000571759182002595	0.0100834256459109	-0.531211770642217
PUM1	0.229823362355721	3.94543263026081	3.50745910052182	0.000575113015638881	0.0101313120522484	-0.536517343205592
MED16	-0.322659878189722	3.96238898971085	-3.50726359949751	0.000575507706195745	0.0101313120522484	-0.537139666268153
NRTN	-0.346070668263616	1.26034508953436	-3.50557844263233	0.000578920375411409	0.0101822488629535	-0.542502651143977
SEMA3C	0.636330760815451	3.62944296128743	3.50449868068077	0.000581117017847696	0.0102093533060942	-0.545937805583043
ZNF28	0.235856139355516	1.71884743803936	3.50410951443574	0.00058191064552066	0.0102093533060942	-0.547175674781975
POMK	0.221327229884191	0.83295745514007	3.50405436163163	0.000582023201071509	0.0102093533060942	-0.547351096514236
RASA4	-0.1019931476466	0.192502213866119	-3.50373053280731	0.000582684481723594	0.0102118189196438	-0.548381034325513
FAM117A	-0.356245430807106	2.29411988981186	-3.50308329945085	0.000584008291306315	0.0102212194720758	-0.550439313948542
RPL6	-0.243179992246469	6.84903145409949	-3.50295879320581	0.000584263272051243	0.0102212194720758	-0.550835221033021
PDCD6IP	0.246236938343586	4.1318582909701	3.501938499131	0.000586356709976411	0.0102468210977986	-0.554079111329502
SCNN1D	-0.26479278528547	0.993981389024608	-3.50173664165995	0.000586771714488189	0.0102468210977986	-0.554720793718635
SH3GLB1	0.229991433900916	4.3454568422517	3.50109861413894	0.000588085267613025	0.0102606229387536	-0.556748801800893
TCEAL5	-0.547917881200374	0.956631079738547	-3.50051546730205	0.000589288248337724	0.0102724727450232	-0.558602088969131
SLC35B2	0.214849256431845	5.10130650060932	3.50022686132297	0.000589884471449784	0.0102737338984029	-0.559519203067446
PRPS2	0.248050399358216	3.82467688450976	3.49904677786983	0.000592328270704318	0.0103071426058406	-0.56326851857169
RBP5	-0.456332238463278	2.36677585184695	-3.49853526616652	0.000593390495046027	0.0103164725162656	-0.564893334177571
SHC2	-0.511243341791553	3.43091510464845	-3.49746249520117	0.00059562406238198	0.0103422672649398	-0.568300321272941
LCOR	0.251854729444803	1.84758091235264	3.49731636765347	0.000595928917922694	0.0103422672649398	-0.568764334263341
TMEM41A	0.20592606067222	2.17300675613009	3.49643106605249	0.000597778994096062	0.0103652023459044	-0.571575159922791
LTB4R	-0.328770492316011	1.68106252013637	-3.49533949646956	0.000600067545494689	0.0103956931401911	-0.575040037599775
SUZ12	0.217073849328313	2.67987009512325	3.49402681481231	0.000602830565983756	0.010434342656229	-0.579205533516691
RSU1	0.294759079893554	4.22229656514065	3.49343868561939	0.000604072369756252	0.010439549675095	-0.581071388382181
ATP13A3	0.301114728790711	3.2176367147878	3.49324379826286	0.000604484393514118	0.010439549675095	-0.581689613558699
LCN12	-0.326091229492371	0.893408961395533	-3.49312844724117	0.000604728388705721	0.010439549675095	-0.582055518088334
TSPAN8	0.960931390079852	6.59110398443322	3.4925221664948	0.000606012339054166	0.0104525136158234	-0.583978527055208
HOXA13	0.48361951317297	0.852865966195583	3.49215026060555	0.000606801208070697	0.0104569231032288	-0.585157999980334
KATNAL2	-0.156372634311467	0.510131987558628	-3.49124464965781	0.000608726179784626	0.0104808859629116	-0.588029625853694
RPN1	0.204733494321715	6.38125717444368	3.49064341856839	0.000610007324098383	0.010488288004258	-0.589935729619584
SMIM15	0.24905405726604	4.38296362583689	3.49024265067333	0.000610862712948761	0.010488288004258	-0.591206140201461
ATP6V1A	0.224776507633686	3.882783079769	3.49010811871916	0.000611150106839075	0.010488288004258	-0.59163257026407
MTERF4	-0.160597450063154	1.76404656369626	-3.49004014961873	0.000611295354080204	0.010488288004258	-0.591848008599042
MBOAT1	0.454282330061152	2.69885837266941	3.48823752440093	0.000615159336246515	0.0105415863535281	-0.597560376637114
C6orf163	-0.060763039283909	0.187258727702558	-3.48808987380989	0.000615476843342498	0.0105415863535281	-0.598028155808472
SEC11C	-0.467944338396023	3.41003004383514	-3.4873981078159	0.000616966462807577	0.0105417661873367	-0.600219545797455
FBXO34	0.30389691494027	3.51281208491677	3.48715190533157	0.000617497440649246	0.0105417661873367	-0.600999380130232
RAB3GAP1	0.187104090304617	3.6631761126476	3.48708857372757	0.00061763409543368	0.0105417661873367	-0.601199972184657
HMBOX1	-0.155381645649818	1.55087160905967	-3.48708698811839	0.000617637517171477	0.0105417661873367	-0.601204994290873
TBC1D8B	0.217862162328807	1.49032562694405	3.48630952623817	0.000619317421116515	0.0105612469091443	-0.603667214288387
SEPTIN10	0.319749182790267	3.72718437324728	3.48604728212063	0.000619885032589182	0.0105617422885373	-0.604497633631808
SPRED1	0.291056116798222	2.94711907320629	3.48435159970604	0.000623567034462163	0.010615254438227	-0.609865857751517
FGFBP3	-0.237923062589282	0.802760857602002	-3.48364260355165	0.000625112623511558	0.0106240937058698	-0.612109741141025
ARHGEF15	-0.342732521211824	1.69006264846656	-3.48361642593654	0.00062516975863412	0.0106240937058698	-0.612192582423241
HMGA1	0.606925122677951	6.53016250485687	3.48181711216483	0.000629108695924742	0.0106801002209548	-0.617885371701396
FBXO44	-0.320051046110255	2.68628262244457	-3.48161407505009	0.000629554630331129	0.0106801002209548	-0.618527594217351
SLC25A6	-0.241275627190537	7.66973224197703	-3.4795113799784	0.000634190293747329	0.0107297567117885	-0.625176678636025
PDZD8	0.312789661044353	2.96727276835684	3.47939846321227	0.000634440137209654	0.0107297567117885	-0.625533642504926
SUMO3	0.233541649425363	5.17493887948798	3.47934001079898	0.000634569507271374	0.0107297567117885	-0.625718424227907
RMND5A	0.2643235405185	3.28221779649577	3.47929451184456	0.000634670225163159	0.0107297567117885	-0.625862255182901
NOVA1	-0.284119601803419	0.465052776105596	-3.47877074291728	0.000635830736834345	0.0107401176400158	-0.627517872295638
DLGAP3	-0.253794648237882	0.423509467969896	-3.47834844475177	0.000636767869711447	0.0107466907856379	-0.628852586327006
ASB14	-0.0839101155725089	0.390635391530956	-3.47698502856069	0.000639802315087865	0.0107886184017095	-0.633160836514285
ZNF10	-0.247264240568089	1.2914689379683	-3.4766846720728	0.000640472615198118	0.0107906430039951	-0.634109734424451
HSD17B11	0.369152545772978	5.18621846708137	3.47560692540323	0.000642883229788118	0.0108209934225475	-0.637514009117638
DDX21	0.324441908797985	4.31298717169039	3.47538636409995	0.000643377611069828	0.0108209934225475	-0.638210582638716
CDC20	0.558006162010365	3.10006995858469	3.47461253302437	0.000645114951346684	0.0108409162903683	-0.640654181868154
RSRC1	0.162665073810543	2.09589913652834	3.47419325662621	0.000646058112573709	0.0108474705870574	-0.641977973498315
FAM3C	0.365558172939405	4.29340435573205	3.47345858808692	0.00064771386724352	0.0108581994329174	-0.644297226703593
DXO	-0.244153103691238	2.70015972045333	-3.47341844075692	0.000647804463643533	0.0108581994329174	-0.644423954365867
TMEM159	0.405640749560977	4.1011205571287	3.47209143195062	0.000650805687700453	0.0108928799845393	-0.648612029781656
KCNS3	0.420646105756405	2.66314561635279	3.47198055329212	0.000651057045461065	0.0108928799845393	-0.648961903027525
MCRIP1	-0.309645500876688	4.27785153614089	-3.47168772626492	0.000651721311213168	0.0108928799845393	-0.649885860642939
RNASEH1	0.197099130747769	2.52175968390594	3.47139110362254	0.00065239483522406	0.0108928799845393	-0.650821725716742
WDR43	0.233918476367659	3.30727197949135	3.47127847026494	0.000652650756301751	0.0108928799845393	-0.651177073643431
SEC23A	0.342533193856445	2.99702171694401	3.47093822504598	0.000653424420056606	0.0108965189640562	-0.6522504554616
PRKDC	0.293229823200386	3.27434941543391	3.47013106999571	0.000655263204940911	0.0109178986508889	-0.654796447012348
FZD5	0.363989213001727	2.57821458400677	3.46963971129189	0.000656384947491406	0.0109269009221218	-0.656346077743539
C21orf58	-0.384838307782205	1.1518158738	-3.46940655387942	0.000656917861770517	0.0109269009221218	-0.657081335295079
PKP4	0.235355864977184	3.43748872674134	3.4682599832015	0.000659544420831109	0.0109545674005848	-0.660696401381482
CLEC6A	0.0768826149228424	0.0847307771020499	3.46819292684901	0.000659698337672257	0.0109545674005848	-0.660907793833703
ESCO2	0.145435184797359	0.495519922750604	3.46771102199976	0.000660805462431379	0.0109636682941978	-0.662426875251454
ITGB6	0.847252089667291	4.74104144717676	3.46722943478368	0.000661913598043213	0.0109675988897857	-0.663944772600966
GGCX	0.148437016999439	2.417393538775	3.46712206963977	0.000662160883458581	0.0109675988897857	-0.664283148005729
TOX4	0.178309941804715	3.36763857244203	3.46604181530549	0.000664653771320968	0.0109995992484182	-0.667687206436215
ENGASE	-0.375255480434229	2.57951043359058	-3.46543768958356	0.000666051738372017	0.0110072455301444	-0.669590504601629
CCNYL1	0.234123457598431	2.3544772149483	3.46535713253386	0.000666238358282666	0.0110072455301444	-0.669844277860978
ACSL5	0.697742825630223	4.76757041320162	3.46486594413442	0.000667377315565091	0.0110167815955783	-0.671391523765021
SH3BP4	0.338236111591814	3.87207140956063	3.46259315836615	0.000672671213224528	0.0110833540848315	-0.678548334237225
SGSM1	-0.360438450388236	0.780554383496823	-3.46239476840317	0.000673135177762955	0.0110833540848315	-0.679172854221383
PCBP3	-0.25630999585208	0.785759520250422	-3.46228490114534	0.00067339224782424	0.0110833540848315	-0.679518696562528
C7orf26	-0.209717855598709	3.4415031295257	-3.46216589696691	0.000673670800526191	0.0110833540848315	-0.679893289546302
DNAJC4	-0.227466001115094	3.75419297578399	-3.46102064809181	0.00067635700931841	0.0111182207122744	-0.683497652562544
BZW1	0.290263750122147	3.80264130712505	3.45999216026284	0.000678777908233356	0.0111358437270815	-0.686733660041082
MADCAM1	-0.492854059077337	1.15540921080974	-3.45962460875913	0.000679645035502436	0.0111358437270815	-0.68788991223279
SERGEF	-0.232202338036655	2.49222206065675	-3.4594772673025	0.000679992934900154	0.0111358437270815	-0.688353392544387
MFNG	-0.389355909319038	2.70901210924352	-3.45923718023867	0.000680560180887756	0.0111358437270815	-0.689108578658672
SIPA1L1	0.235525932199048	2.98280418888416	3.45913792169551	0.000680794825452248	0.0111358437270815	-0.689420779920053
XDH	0.554182050105755	2.04370744482351	3.45912046796187	0.000680836093456263	0.0111358437270815	-0.689475676936851
DUSP11	0.173915039815322	2.764203770828	3.45763223590749	0.00068436354159918	0.0111842111785846	-0.694155711357054
HBB	-0.957159393411152	3.14624515761599	-3.45714269570179	0.000685527603069492	0.0111939065976651	-0.695694783600518
HDAC5	-0.295416538800386	3.37931728372244	-3.45684657158231	0.000686232647562757	0.0111960968813255	-0.696625680548515
MAPK10	-0.333772725394641	0.9793212671914	-3.45590118195889	0.000688488085955242	0.0112235576505971	-0.69959714804386
UBR5	0.252203273749018	3.01024195835273	3.4555425729107	0.000689345444542589	0.0112282005921302	-0.700724112717734
SULF1	0.783244105287345	5.17340625553786	3.45373395750093	0.000693684735971178	0.0112895032009384	-0.706406320231616
GSTA4	-0.319185104666407	2.66451215622959	-3.45349127770708	0.000694268926013129	0.0112896417147956	-0.707168561690009
CDH1	0.447607622686293	5.98958146574925	3.45235666024199	0.000697006353172563	0.0113247651964102	-0.710731704631844
CORT	-0.100139326640152	0.283691600892566	-3.45135855563066	0.000699422784543213	0.0113546193937723	-0.713865303555653
SNAP23	0.297917511022952	3.18827314553361	3.4503798926198	0.000701799769742226	0.0113837843543547	-0.716937100900855
SNTB1	0.340750690437099	2.4038411461923	3.45001740813566	0.000702682095102763	0.0113886765017027	-0.718074664114531
MAML2	0.330912071171734	2.55106812123433	3.44884653399567	0.000705539234072996	0.0114255408087577	-0.721748438983235
C16orf89	-0.594154599489163	1.6690125656051	-3.44744330489348	0.000708977702758245	0.0114717506013135	-0.726149832388479
NREP	0.373016454888411	2.91290677948957	3.44677039424995	0.000710632166545773	0.0114890415648221	-0.728259944147858
WSCD1	-0.258189341834361	0.752637863356926	-3.44625947785702	0.000711890755970981	0.0114968427803886	-0.7298618357822
DNAH3	0.0950671353981469	0.201219499906381	3.44609872544302	0.000712287184650054	0.0114968427803886	-0.730365805042969
YTHDF3	0.245837424430629	3.46830597770852	3.44546695598932	0.00071384718513609	0.0115017195972244	-0.732346245536452
CCDC28A	-0.210827867114292	4.01821201360777	-3.44535149050512	0.000714132644793947	0.0115017195972244	-0.732708167098171
HS2ST1	0.237400878456696	2.86205988296504	3.44526408358107	0.00071434880778233	0.0115017195972244	-0.73298213331253
LGALS3BP	0.348492202907771	7.7104785043215	3.44459615703885	0.000716002658999524	0.0115188910136503	-0.735075467299855
MYBBP1A	-0.225561048529014	3.21417426594688	-3.4443037636754	0.000716727782014735	0.0115211053549926	-0.735991740018167
QTRT2	0.1606474467062	1.84398354798651	3.44406371215884	0.000717323613814972	0.0115212394680798	-0.736743938656535
CELSR1	0.427181647894519	2.33654789656553	3.44330157514167	0.000719218391398267	0.0115422192092565	-0.739131784349461
MT1A	-0.728951675122393	2.35373762670538	-3.442954874392	0.000720081888251538	0.0115466278908429	-0.740217877924788
ALDH3B1	0.529061591330722	3.60007429101204	3.44147318206732	0.000723783166575234	0.0115949785886152	-0.744858437074305
FCGR3A	0.660999443327812	4.17224470089592	3.44127495926751	0.00072427967829553	0.0115949785886152	-0.745479125736852
NF1	0.199243365232151	1.97718604900187	3.44080314214677	0.000725462777673563	0.0116009660827479	-0.746956386522821
FAM200B	-0.214017699154156	2.20876322598967	-3.44065413499531	0.000725836794836148	0.0116009660827479	-0.74742289178534
CHST12	-0.164340143157143	1.25703355550858	-3.43966784256332	0.00072831700908497	0.0116311277403627	-0.750510291629978
SLC22A17	-0.641873850027155	3.04060071393182	-3.43933886150852	0.000729146057037557	0.0116348928596937	-0.751539932857351
THUMPD1	0.205139684464358	3.35161085183489	3.437695776099	0.000733299962384854	0.0116834946081914	-0.756681162128297
PPP3CA	0.275857886922485	3.85962408267106	3.43766286149775	0.00073338340026942	0.0116834946081914	-0.756784130404862
C3orf62	-0.17778937852118	1.53769265405189	-3.43645388276353	0.000736454308538382	0.0117228940298265	-0.760565641038393
UCP2	-0.476661822616906	4.45486656785953	-3.43536475566055	0.000739231093537056	0.0117483122525464	-0.763971283258002
MUC17	0.827253875923045	1.67820757974437	3.43535764129635	0.000739249264170221	0.0117483122525464	-0.763993526409863
TANK	0.239779071032451	3.02637090974796	3.43424510616755	0.000742095918554966	0.0117840024767461	-0.767471389194636
LMO4	0.456752650531146	4.05271325563965	3.43314383757852	0.000744923855121732	0.0118103321600288	-0.770913067562042
PCLAF	0.359258367803136	1.75766481323748	3.43313037548549	0.000744958486663384	0.0118103321600288	-0.770955133282173
TMEM116	-0.142374715152286	0.860629325712911	-3.43212936364589	0.000747537841808525	0.0118311608322778	-0.77408264658788
HEATR1	0.25410056887286	2.34358766366593	3.43208271073053	0.000747658258384621	0.0118311608322778	-0.774228387376668
TPO	-0.105356057317657	0.187693307090746	-3.43191853098508	0.000748082169803912	0.0118311608322778	-0.774741260933262
GRIK5	-0.451229280554982	1.02303912831568	-3.43164009141758	0.000748801614296626	0.0118329963400251	-0.775611016727058
MOB1A	0.277590849034484	4.34321232704448	3.43073167774678	0.000751153322443169	0.0118606020985773	-0.778448182674333
HRH1	0.348672613173195	2.10804228712813	3.43048520619773	0.000751792581880299	0.0118611458755065	-0.779217852242025
RPH3AL	-0.417309546375541	2.16187081979447	-3.42971678011812	0.000753788877698281	0.0118812054930925	-0.781617147809539
CENPA	0.317326923091563	1.27757003770209	3.42952967697561	0.0007542757043955	0.0118812054930925	-0.782201278643492
INAVA	0.620721962333321	3.59251273912023	3.42855311456885	0.000756821420846814	0.0119117374672768	-0.785249629652016
MST1	-0.26732029982937	1.14816826160925	-3.42751925889244	0.000759525257311281	0.011944707154075	-0.78847599950014
GBA2	-0.354741069372356	3.75669806158556	-3.42714137024206	0.000760515802786443	0.0119507014490745	-0.789655071419196
ZNF778	-0.128916883878818	0.704860262867764	-3.42556194772282	0.000764668993829574	0.0120063439855819	-0.794581893641793
SDC4	0.525764527650401	7.22212445736155	3.42447185626371	0.000767547835571505	0.0120419044827142	-0.797981153022375
ADAD2	-0.0365893483660622	0.0697310447731309	-3.42378664148107	0.000769362622750032	0.0120607277336138	-0.800117393597325
JMJD6	-0.210631287198872	2.69181559634314	-3.42224952399353	0.000773448295019122	0.0121150914645527	-0.804908191609571
ARL5B	0.243550074871771	2.47376778593404	3.42170709678529	0.000774894914393934	0.012128063979393	-0.806598350210605
ITGA2B	-0.0656759002463867	0.139495280692862	-3.42088576644203	0.000777090173757139	0.0121459676482059	-0.809157104296842
TMC2	-0.0395549046045972	0.0730226604400373	-3.42081577458251	0.00077727751764308	0.0121459676482059	-0.809375130645085
RASSF1	-0.219048633103487	3.2738137586735	-3.41870118709103	0.000782957511290439	0.0122094047925974	-0.815960291737331
EIF4G2	0.22027905422283	6.43524864208036	3.41865696389991	0.000783076712993492	0.0122094047925974	-0.816097971940582
PDHX	0.166058931928339	2.72052139653597	3.41860941546746	0.000783204896695094	0.0122094047925974	-0.816246002898931
CDKN2AIPNL	-0.236826360740646	3.27180232418167	-3.41817218588201	0.000784384525629142	0.0122156519297187	-0.81760713126593
GNAL	-0.237707546264545	0.967845690214133	-3.41783267053235	0.000785301672275601	0.0122156519297187	-0.818663963393703
ZNF414	-0.292155121550542	2.13196209202611	-3.41774239301962	0.000785545711506789	0.0122156519297187	-0.818944960864304
SOWAHC	0.303416665506362	2.74189169948516	3.41753846707642	0.000786097227846869	0.0122156519297187	-0.819579676262069
ENC1	0.486828373697298	4.62274239160184	3.4172308946301	0.000786929741155827	0.0122189066934338	-0.820536926957562
CKS2	0.489317145896723	4.54244143685827	3.41415551813219	0.000795299439208141	0.0123390959670181	-0.830104226514519
TES	0.360105942893738	4.49669875441335	3.41297052585193	0.000798546601428772	0.0123677237487162	-0.833788659934113
ATAD2	0.298390954868144	2.02121860990736	3.41283310730736	0.000798923963038467	0.0123677237487162	-0.83421585603273
C2orf66	-0.0777550612504258	0.127994175961814	-3.4127921159886	0.000799036560584541	0.0123677237487162	-0.834343283760452
ACTR3B	-0.15075260793606	1.01033033550334	-3.41102827288421	0.000803895690615988	0.0124134554044902	-0.839825194766711
HHIP	0.279056266548112	0.693800335850159	3.41098321533967	0.000804020179077781	0.0124134554044902	-0.839965198389919
NEURL2	-0.127676213675363	0.656809889042451	-3.41092367151712	0.000804184719023155	0.0124134554044902	-0.840150211569362
UGT8	0.424779992714501	2.68525951740187	3.41056030435712	0.000805189509933607	0.0124134554044902	-0.841279196590142
TMEM59L	-0.555010550653143	1.39832930154991	-3.41055246804447	0.000805211192016152	0.0124134554044902	-0.841303542929777
SPTBN1	0.325086303245618	4.96452869156489	3.41034369810106	0.000805789033191372	0.0124134554044902	-0.841952144331547
EIF4G1	0.207146005761961	5.49928677664334	3.41005118433925	0.000806599316466323	0.0124161846116335	-0.842860860827618
HKDC1	0.624034944410351	3.39131706320303	3.40922897904202	0.00080888096783386	0.0124415409099528	-0.845414741190796
NHS	0.302278543995555	1.37689456031698	3.40850449057845	0.000810896455956188	0.01245916739871	-0.847664655308223
EID2B	-0.294834982519478	1.12650862248191	-3.40836050474529	0.000811297576266009	0.01245916739871	-0.848111756714407
RECQL	0.371451640590788	2.69363034506175	3.40811798458347	0.000811973616445855	0.0124597923256022	-0.848864787393768
WRAP53	-0.195953325317183	1.60411136554728	-3.4073985129156	0.000813982292050804	0.0124678801113048	-0.85109848881137
MSI1	-0.462862345686492	1.106690874319	-3.40736357882551	0.000814079941971422	0.0124678801113048	-0.851206936169793
DNASE1L2	-0.216479062520888	0.575110962529692	-3.40716488453652	0.000814635553015671	0.0124678801113048	-0.851823732747278
CDC6	0.323354838795776	1.54316876621981	3.40701900073697	0.000815043715399153	0.0124678801113048	-0.852276572458065
TCF12	0.276182354758454	3.08284471034005	3.4062288002397	0.000817257913183705	0.0124920069644939	-0.854729150045125
ZNF781	-0.138588635700991	0.399055742364663	-3.40356053352925	0.00082477624915052	0.0125971082726564	-0.863007095497039
CTDNEP1	-0.17917898490731	5.18866415422628	-3.40330577297436	0.000825497458629027	0.0125983117985789	-0.863797160874149
ZNF575	-0.125291855089619	0.845377800187338	-3.40178243986693	0.000829822236785187	0.0126544664740236	-0.868520257617797
IARS2	0.251021581251912	4.64147269377387	3.40106299828673	0.000831872109920208	0.0126758694231897	-0.870750246637714
MTG1	-0.242450557030314	1.38314125553296	-3.40077419677504	0.00083269631113764	0.0126785771410872	-0.871645303331014
CEACAM6	1.21333638462683	7.86330175822366	3.40006112898152	0.000834734585150984	0.0126842570710871	-0.873854966820051
DYNLT3	0.287920991390113	3.95708998538204	3.39996860558196	0.000834999401221301	0.0126842570710871	-0.874141649894522
MSS51	-0.17000835468548	0.756690563508061	-3.39979494841171	0.000835496646720517	0.0126842570710871	-0.874679707001355
PSME4	0.20815036356914	3.04659747408435	3.39973913290754	0.00083565652622735	0.0126842570710871	-0.874852639942444
GTF2A1	0.238217300577241	2.74942019213178	3.39946410490628	0.000836444742277769	0.0126864020423893	-0.875704721894831
CDYL	0.195829574824828	2.62584011541103	3.39618144084873	0.000845906538822171	0.0128112715925749	-0.885870314988474
C16orf86	-0.201462393539373	1.44085994024162	-3.39615462960678	0.000845984228870762	0.0128112715925749	-0.885953307471874
CLK3	-0.18841226707884	1.85469333935008	-3.39565343297343	0.000847437758907397	0.012815203205264	-0.887504624406041
NEIL2	-0.243869496346177	2.8106306773793	-3.39561449178731	0.000847550790741289	0.012815203205264	-0.887625147825445
TANC1	0.255904963267357	1.97233549498223	3.39370807038691	0.000853101702187663	0.0128891968271204	-0.893524070019749
AC119396.1	-0.313943020110291	0.673923990321732	-3.39322988567981	0.000854499353197774	0.0129003747617872	-0.895003234234554
HPCA	-0.299071713152804	0.789079566395747	-3.39272263311079	0.000855984305283153	0.0129128524699292	-0.89657211508071
TAF2	0.249499765480995	2.34134979067141	3.39154518284567	0.000859440530457723	0.0129514682258576	-0.90021306093286
C16orf96	-0.0360568894734224	0.0717146924254184	-3.39140089739393	0.000859864954875659	0.0129514682258576	-0.900659148767331
CLASRP	-0.298546653858466	3.17865387986743	-3.39064864378299	0.000862080931571493	0.0129748803906742	-0.902984625714119
CACNA2D2	-0.6032328188033	1.42238396192073	-3.38865867294254	0.00086796873492052	0.0130534776537779	-0.909134146059042
CPNE3	0.265602839456899	3.78066291143061	3.38842274745115	0.000868669264829078	0.0130540022625004	-0.909863007486631
KIF1A	-0.650601465054006	1.45783831054907	-3.38797767692046	0.000869992245633648	0.013057368828382	-0.91123787502678
TRIM69	0.233023093653669	2.25892279750649	3.38789946461909	0.000870224927780087	0.013057368828382	-0.911479464396174
CARMIL2	-0.325919124267025	0.738685907081639	-3.38721151429848	0.000872274093445654	0.0130781095157207	-0.913604259124365
USP32	0.212487175575757	2.21925591342645	3.38614749801046	0.000875452317470953	0.0131073483412881	-0.916889824902801
RAB8A	0.171111731817769	3.08731471000683	3.38611118438715	0.000875560977364105	0.0131073483412881	-0.917001941498264
LYPD5	0.185648823827336	0.744040753323652	3.38585616998487	0.000876324402716233	0.0131087702987552	-0.917789256852456
SLC16A1	0.445265715373877	3.09674965148182	3.38536106351444	0.000877808358700243	0.013120960154322	-0.919317669521282
SYPL1	0.286013458510692	5.57766446838375	3.38469705761788	0.000879802236822471	0.0131325491665373	-0.921367174951251
KCNH2	-0.600858826497283	1.78295938389618	-3.38450140308113	0.000880390555860637	0.0131325491665373	-0.921971010845305
XPO1	0.194775608500201	3.76218952761037	3.38443422695065	0.000880592634439681	0.0131325491665373	-0.922178325149492
C22orf39	-0.164230961190582	1.84194527344312	-3.38205160913821	0.000887788113709489	0.0132297968829459	-0.929529071649447
NT5C2	0.334868770644058	2.81284889786966	3.38158176460042	0.000889213512151204	0.0132409766034907	-0.930978081682329
BRICD5	-0.346838926543141	1.45213532682827	-3.38104755247744	0.000890836786067202	0.0132550836203065	-0.932625389126136
TSPOAP1	-0.321292351935666	1.25321003974865	-3.38062028667467	0.000892137083041137	0.0132641074039733	-0.933942751164539
TMA16	0.183712781914573	2.40480602457693	3.38040400449768	0.000892795970284264	0.0132641074039733	-0.93460954511696
TEN1-CDK3	-0.128760259503764	0.452205795983285	-3.37954781427786	0.000895408756496526	0.0132913323855214	-0.937248798143187
PKD1	-0.284212165863995	2.25760187832692	-3.37909350091727	0.000896798059444405	0.0132913323855214	-0.938649006783628
KCND2	0.294760504592242	0.962902019237053	3.37897768132991	0.000897152561185251	0.0132913323855214	-0.939005940247582
MOSPD1	0.202126184400566	2.26378273370644	3.37891663786291	0.000897339456347475	0.0132913323855214	-0.939194060052779
RARS	0.149570946786707	4.21312930138906	3.37810730668391	0.000899820806804042	0.0133081714034955	-0.941687923981149
CCDC57	-0.25060123347819	1.84665526723675	-3.37810316345276	0.000899833526135081	0.0133081714034955	-0.941700689544475
LBP	-0.527148123420914	0.744234662357394	-3.37711102108115	0.000902884153652	0.0133432261772942	-0.944757150750326
GPSM2	0.211979119772687	1.20856881430336	3.37655542143228	0.00090459672487793	0.0133436914556886	-0.946468426290578
OIP5	0.270671544074375	1.10577482098055	3.37646338572199	0.000904880707220029	0.0133436914556886	-0.946751877278237
DPP3	0.247177468896606	3.91831912671611	3.37643869917684	0.000904956893379524	0.0133436914556886	-0.946827905593232
PLA2G6	-0.332279469503052	1.7126356571339	-3.37350913646542	0.000914040632292982	0.0134675062658886	-0.955846770051733
TRH	-0.0411447914246242	0.0707811954883564	-3.37319223395533	0.000915028348221883	0.0134719376403749	-0.956821966780135
VIRMA	0.188023512852411	2.56121539912201	3.37266431590006	0.000916675968890861	0.0134860708371483	-0.958446339022745
HIST1H4H	0.54726967307158	2.08112587426095	3.37221989557839	0.000918065144134471	0.0134963834644836	-0.959813621538798
RBM14	-0.177285119459419	3.53856345416676	-3.37175654670617	0.000919515581344351	0.0134980608136868	-0.961238971115105
CARMIL1	0.325387714948942	2.51592939172124	3.37174370102795	0.000919555823113841	0.0134980608136868	-0.961278484435494
RASL10A	-0.131683556987387	0.384334926026919	-3.37113977007731	0.000921449621715503	0.0135157431050581	-0.963136028250752
TMEM241	0.210547707003826	1.37354911082142	3.36994804317141	0.000925197320451646	0.0135523922604629	-0.966800635654846
APBB1	-0.456664119821201	2.87282839147697	-3.36990582836172	0.000925330336890513	0.0135523922604629	-0.966930427101883
TAS2R4	-0.0973185001257695	0.29761407186622	-3.36956742592373	0.000926397269538213	0.0135528616168623	-0.967970810202745
DUSP26	-0.680375038772688	1.54061046940461	-3.36945735549466	0.000926744552965804	0.0135528616168623	-0.968309190611074
CDO1	-0.490586628070833	1.77373848164935	-3.36810700735531	0.000931014952228883	0.0136051670850675	-0.972459667912419
ALG9	-0.0894353820349588	0.899671009742653	-3.36756323340273	0.000932739794028316	0.0136161673485038	-0.974130619915506
KRBA1	-0.252969675579771	1.39570516002879	-3.36743205498693	0.00093315633656566	0.0136161673485038	-0.974533680118455
PLOD2	0.48968900255025	3.3574852432652	3.36679532103175	0.00093518068543831	0.0136318913545782	-0.976489920705602
CDCA4	0.280303843819087	2.57317903071792	3.36665599778051	0.00093562417843365	0.0136318913545782	-0.976917921039874
RAP2B	0.309492795091538	3.52957752460066	3.36567284390323	0.000938759339165477	0.0136674160359125	-0.979937724762644
PSMA5	0.227328726755343	3.94049227911228	3.36536597413539	0.000939739918650819	0.0136715426889178	-0.980880131917726
DIAPH1	0.288650895090683	4.8119510585792	3.36473066462119	0.000941773045243585	0.0136909645591341	-0.98283094960294
ASF1B	0.396140485508127	2.54220749157376	3.36448969029773	0.000942545289221771	0.0136920412347616	-0.983570814901007
KIFC1	0.396452898451749	2.22186592976427	3.36395595294034	0.000944257850028266	0.0137067658748367	-0.985209387832604
UNC119	-0.192849992688895	2.40370790573056	-3.36305752241501	0.000947147140008943	0.0137385373984581	-0.987967054992458
WASL	0.236062039956639	4.30911178571699	3.36272809322009	0.000948208629338494	0.0137437689800127	-0.988978052580671
IQANK1	0.485769973415993	2.50335666273772	3.36194987494207	0.000950720625934031	0.0137640620151437	-0.991366011876684
MAP11	-0.253508002088842	2.9214930553563	-3.36185960999214	0.000951012392561301	0.0137640620151437	-0.991642958192493
PGK1	0.338761920603633	6.17498026300424	3.36146840887363	0.000952277853067324	0.0137722131095157	-0.992843146359453
SFN	0.953531872335931	6.25312625605433	3.35999262212591	0.000957065914470168	0.0138221029390992	-0.997369697015391
TMEM144	0.241208567183616	1.41897668663821	3.35997073131207	0.000957137106282018	0.0138221029390992	-0.997436827696178
ATP11B	0.309793850362193	3.12988689600115	3.35946520859139	0.000958782509626771	0.0138356760826274	-0.998986964446805
NPR1	-0.364641236621897	1.68629666754681	-3.35902001244986	0.00096023374644972	0.0138464294129599	-1.00035194662233
NDFIP2	0.245303660442519	3.40703167813058	3.35825214072023	0.000962741654093054	0.0138723927835554	-1.00270588818888
TMEM80	-0.247544249553431	2.33032286712522	-3.35788097980411	0.000963956076532598	0.0138796935513075	-1.0038435281009
RP2	0.278918354388475	2.63912095193388	3.35744515451469	0.000965383904553298	0.0138900541101942	-1.00517922944267
KRT7	0.956524744812057	6.91649657993716	3.35708234130715	0.000966574040747079	0.0138963462323933	-1.00629105036325
KIF15	0.223594348371307	0.969774940364389	3.35687998736762	0.000967238417582831	0.0138963462323933	-1.0069111071133
IZUMO1	-0.0635766433439072	0.109058097216034	-3.35663304557361	0.000968049764988694	0.0138978213332308	-1.00766774651072
SLK	0.327178175318575	3.9704988213639	3.35584500545655	0.000970643188238844	0.0139248599594382	-1.01008200687534
PPP1R1A	-0.765689396028091	1.52481364544445	-3.35553577562364	0.000971662628746198	0.0139292951844603	-1.01102923602027
GJA4	-0.404550081475543	2.99125840950371	-3.35498192951202	0.000973490997679397	0.0139453118739888	-1.01272557996723
ZNF281	0.260387506301529	2.45649612220464	3.35427508390676	0.000975829119430573	0.0139602400318683	-1.0148901815657
CPNE9	-0.108223058270333	0.236015029659089	-3.35423652562547	0.000975956814221176	0.0139602400318683	-1.01500824865641
TNS4	0.926770327535863	3.60676635242796	3.35323503778772	0.00097927894790274	0.0139975506175806	-1.01807443085139
SARM1	-0.176278106454119	0.859135459438845	-3.35207226008375	0.00098314936065759	0.014034672274631	-1.02163341730976
RAB11FIP3	-0.223623072149586	3.0687712093459	-3.35202489788246	0.000983307312495179	0.014034672274631	-1.02177835886786
OAZ3	-0.0720284181962687	0.418145500736271	-3.35146653312149	0.000985171233403592	0.0140510494969293	-1.02348697580665
EPHX2	-0.404977113436744	2.22413397962004	-3.35097896769855	0.000986801511467936	0.0140540617063367	-1.02497874041302
ANKRD50	0.325099936895584	2.43039288268713	3.35097472343318	0.000986815714120937	0.0140540617063367	-1.02499172541561
ABHD14A	-0.343887511462527	2.70295758450073	-3.34914913802071	0.000992942430442591	0.0141310551548691	-1.03057562850822
SECISBP2	-0.181544107299336	2.45961846693453	-3.34874769912901	0.000994294426217925	0.0141400348024363	-1.03180314911669
KCNH6	-0.596616003752314	0.750863979177845	-3.34852015018931	0.000995061545602722	0.0141406898339239	-1.03249889150295
SMG1	0.253768176812563	2.32237118357915	3.34740232907836	0.000998838007686004	0.0141840783263796	-1.03591608503952
ELAC1	-0.216783604309982	1.21501915318749	-3.34702468815486	0.0010001168562337	0.0141870850886536	-1.03707031249406
FCMR	-0.672423437370149	2.18811495395689	-3.34670250567474	0.00100120910787847	0.0141870850886536	-1.0380549457992
PITPNB	0.191824918217006	3.9007528352844	3.34669928931664	0.00100122001747471	0.0141870850886536	-1.03806477500698
SCN3A	-0.15902933907783	0.269483623274107	-3.34623665502275	0.00100279038790155	0.0141990774708573	-1.03947850176146
FOXI2	-0.0256339224548933	0.0485313091852044	-3.34553774853952	0.00100516712484565	0.0142042730110185	-1.04161390909349
SNAP25	-0.711116913529132	1.91553063639945	-3.34548647824538	0.00100534168411442	0.0142042730110185	-1.04177054266125
SLC2A8	-0.239268808925976	2.26700258521605	-3.34522752374825	0.00100622377551097	0.0142042730110185	-1.04256163077316
OTUB2	0.202207767209344	0.791391776648779	3.34517666888894	0.00100639709016884	0.0142042730110185	-1.04271698255893
CTNNA1	0.29345140506033	5.70627308779926	3.34506468793941	0.0010067788223607	0.0142042730110185	-1.0430590554697
CNOT6	0.207686043765755	2.7227765136043	3.34450502533608	0.00100868868484473	0.0142209876337096	-1.04476853005307
RUNDC3A	-0.652632307236553	1.1513797368889	-3.34396183308631	0.0010105455760191	0.0142369319621484	-1.04642745686191
NOTCH2	0.412449762828399	3.09498274277457	3.34303959954149	0.00101370552230561	0.0142711981320426	-1.04924344773818
SKIDA1	-0.0379318262397142	0.117727584208798	-3.34261931250349	0.00101514865394769	0.0142811396803548	-1.05052654613314
TMEM30A	0.240553224478519	5.07489240256592	3.34240998655176	0.00101586812779027	0.0142811396803548	-1.05116554666647
YARS2	0.203795485457427	2.99831357811808	3.34066208751029	0.00102189443798786	0.0143555672087249	-1.05649991638236
PICALM	0.247441349593704	5.11273589496433	3.33985074113565	0.0010247030789549	0.0143847187411485	-1.05897521371104
AP3B2	-0.330953947899081	0.530098140394116	-3.33927989667392	0.00102668349005942	0.0143917998588236	-1.06071645977819
EHHADH	0.230313860631104	1.93585719086336	3.33920407783745	0.00102694679435502	0.0143917998588236	-1.06094771025513
SLC29A4	-0.635574468947809	1.82310877413776	-3.33907100102229	0.00102740909705538	0.0143917998588236	-1.06135358873047
NAA15	0.17680492377324	2.34546424509032	3.33861697952341	0.00102898780910277	0.0143951521291005	-1.06273822783398
STK24	0.27895242296518	3.05013617707565	3.33858000380864	0.0010291164797817	0.0143951521291005	-1.06285098620083
KCTD3	0.270844972245941	4.09422151731103	3.33813915231149	0.00103065174305831	0.0144044862702163	-1.06419528958381
WNT2	0.54507691115877	2.10447808627055	3.33775772010108	0.00103198180366383	0.0144044862702163	-1.06535827823114
HEPACAM	-0.043151314944425	0.0442578301638727	-3.33775614088817	0.00103198731373484	0.0144044862702163	-1.06536309301689
HDAC10	-0.289422841415159	1.57391155752389	-3.33708866048365	0.00103431869637352	0.0144267595694034	-1.06739796299386
ALKBH7	-0.344016931365408	4.51345391065103	-3.3360010122487	0.00103812817974485	0.0144696032217315	-1.07071298591554
LPCAT2	0.398680442346446	2.61029998971159	3.33524690011925	0.00104077713708577	0.0144962219001343	-1.07301087446376
SLC35F2	0.427677584940016	3.00335385946091	3.33495366904863	0.00104180886739113	0.0145002936113608	-1.0739042689563
SAE1	0.220289758921856	4.64291010701223	3.33456399507816	0.00104318140806529	0.0145090997117507	-1.07509139194692
REX1BD	-0.416813098975418	3.08326741693133	-3.33425845492751	0.00104425878607037	0.0145137639180941	-1.07602212027957
RAB24	-0.372801421197321	2.42174551556685	-3.33386926349548	0.00104563263418691	0.0145137639180941	-1.07720755670052
SESTD1	0.25067429251217	2.54773187808796	3.3338397160892	0.00104573700557172	0.0145137639180941	-1.07729755005859
PANX1	0.288125919800369	3.23806893929546	3.33294920671946	0.00104888715018446	0.0145412229296597	-1.08000947124496
TSPAN1	0.788055500694159	6.50425984243985	3.33286134656823	0.00104919843177137	0.0145412229296597	-1.08027700257915
ADH5	0.211433518560812	4.3772254798125	3.33164527718159	0.0010535157333409	0.014582119448376	-1.08397925987078
KLF14	-0.0417493337331923	0.109454285851667	-3.33147105682798	0.00105413560804447	0.014582119448376	-1.08450956730347
CD36	-0.507207661711707	1.61714308329551	-3.33138180992013	0.00105445327968125	0.014582119448376	-1.08478121557665
C16orf72	0.141326270615933	2.18319015893211	3.33107751527506	0.00105553707882844	0.014582119448376	-1.08570737466914
ADH1B	-0.766067641707992	2.2238913208535	-3.33098491540876	0.00105586709584896	0.014582119448376	-1.08598919931225
BEX1	-1.03406019697002	3.36145101892485	-3.32959555921702	0.00106083020139977	0.0146403526246663	-1.09021683456345
FMN1	0.228722438282311	1.27383427695484	3.32671714037032	0.00107118192980071	0.014762981192359	-1.09897057882234
MOB4	0.191106813072319	2.77047172567234	3.32666666343345	0.00107136429924596	0.014762981192359	-1.0991240282477
PIK3R4	0.20412672367367	2.68662514940835	3.32649792244472	0.0010719741582744	0.014762981192359	-1.09963698448591
RBMXL1	0.206223449520165	2.15808932917862	3.32497042474943	0.00107750955313835	0.0148238812486097	-1.10427939114757
TAB2	0.226006756630496	3.83006158494016	3.32486074333645	0.00107790804449122	0.0148238812486097	-1.10461266550411
TRARG1	-0.377437466325781	0.370147312182534	-3.32441260502156	0.00107953763659501	0.0148358882910054	-1.10597426376234
NUP37	0.194489896905845	2.34843950526419	3.32397491429526	0.00108113145581216	0.0148428858378847	-1.10730396327324
UBD	0.745287957990814	3.7625201230333	3.32385718151586	0.00108156054573134	0.0148428858378847	-1.10766160792758
ASIC3	-0.279109230826889	0.756418792605277	-3.32347876605616	0.0010829407982271	0.0148514349608613	-1.1088110703611
MRPL38	-0.256522465371318	1.46790623705947	-3.3229192229496	0.00108498471664973	0.0148690672803758	-1.11051050986166
CD109	0.474861060985475	2.25032310990614	3.32261772959103	0.00108608751332972	0.0148737864692102	-1.1114260988391
SLC38A7	0.159917041323109	2.11840122835868	3.32214499162075	0.00108781879060034	0.014887100001719	-1.11286158466192
SESN1	-0.349284569053064	2.59952101165465	-3.32163594404242	0.00108968592044718	0.0148937392981082	-1.11440712557102
LRP3	-0.35988804868263	2.3764972084225	-3.32141330518655	0.00109050347424436	0.0148937392981082	-1.11508302352469
CARM1	0.205507411647	3.32400901179831	3.32139184529822	0.00109058230748475	0.0148937392981082	-1.11514817040573
ADORA2A	-0.0448530109383939	0.108824257058665	-3.32056218098494	0.00109363417115284	0.0149250241687393	-1.11766654171055
KIAA1217	0.374986556246234	3.53856538088516	3.32026172568806	0.00109474133887802	0.0149297443649074	-1.11857841056981
ARHGAP33	-0.283526118198272	1.51258375156482	-3.31910955072667	0.00109899676402286	0.0149773631266521	-1.12207454076368
PLEKHA5	0.263453178009545	2.0821405948261	3.31881992837831	0.00110006887459843	0.0149815629859374	-1.12295319595475
STX8	-0.195500929195182	2.86691580159122	-3.3174644017197	0.00110509967965363	0.0150290988119029	-1.12706469330526
MZT1	0.240161415199968	3.01235581665555	3.31727436128414	0.00110580669470959	0.0150290988119029	-1.12764099408126
KIF2C	0.384093674296146	2.02514658857395	3.31726046083597	0.00110585842565784	0.0150290988119029	-1.12768314628409
SPOPL	0.22593216453918	2.54317943995865	3.31679452120282	0.00110759374076856	0.0150422582065181	-1.12909598816793
DUSP8	-0.381683673468723	2.23069275405511	-3.31632990252542	0.00110932666469827	0.0150553669352234	-1.13050465117028
AKAP17A	-0.262450946350519	3.67560882264904	-3.31597769022574	0.00111064202252113	0.0150627944008726	-1.13157239734626
SPDYE6	-0.0908100293538597	0.299907361089633	-3.31511995161756	0.0011138513850735	0.0150958807965974	-1.13417225113424
ANGPTL5	-0.0701475128279122	0.0940359397697568	-3.3147954794538	0.00111506770120134	0.0151019286521128	-1.13515559055376
TMEM240	-0.233636903826309	1.01386944428613	-3.31391368252829	0.0011183794643477	0.015129257694267	-1.13782752146113
PEX6	-0.288591603292226	3.39400794270349	-3.31377956278127	0.00111888398053256	0.015129257694267	-1.13823386273872
TMEM121B	-0.137691696831609	0.355436315666076	-3.31364244992403	0.00111939997523744	0.015129257694267	-1.13864925729043
TMEM256-PLSCR3	-0.0172706911414217	0.0411027719575856	-3.31325140325606	0.00112087281428031	0.0151387305515504	-1.13983388209767
CCPG1	0.172698296343067	2.11078018879276	3.31243144418618	0.00112396697885928	0.0151700732432273	-1.14231744254099
CERS1	-0.309803807865471	0.421948984707174	-3.31194438931489	0.00112580867815847	0.0151844800463313	-1.14379241950191
RND2	-0.290033188611637	0.560524579242802	-3.31150888763587	0.00112745782199434	0.0151962717162412	-1.14511111364551
CXADR	0.387018141703935	2.81008484524181	3.31123839651943	0.00112848324280177	0.0151996462050724	-1.14593008103238
C19orf33	0.970449080186081	6.77060482232021	3.31060352896655	0.00113089341651354	0.0152216546267996	-1.14785204218168
IGF1	-0.313004451982848	0.513729950618734	-3.31018012177295	0.00113250348150215	0.0152308436746728	-1.149133660664
SPINK2	-0.207401107733924	0.369076378962997	-3.31001566875149	0.00113312941315321	0.0152308436746728	-1.14963140752258
SLC39A10	0.287489286504751	2.51540572328227	3.3082905449267	0.00113971494761871	0.0153088697518839	-1.1548514986274
PSMD7	0.200081795291588	4.4600822526541	3.30792865958689	0.00114110093862207	0.015316995556001	-1.15594623241459
ZNF148	0.191580484154538	2.32020590348612	3.30695993918412	0.00114481879476447	0.0153563894556265	-1.1588761760628
EGR3	-0.520283418441482	2.14421361618647	-3.30590130426269	0.00114889464598978	0.0154005282997304	-1.16207720883295
NDST2	-0.0795217147707155	0.58142491675409	-3.30539576095364	0.00115084580746384	0.0154071144150811	-1.16360552087518
IL13RA1	0.235447307846175	5.11080883004973	3.30536691062329	0.00115095724940563	0.0154071144150811	-1.1636927323486
SLC25A11	-0.210971695726359	4.17757964560838	-3.30491451545467	0.00115270606016239	0.0154199990080796	-1.16506018727642
SLC25A27	-0.369664891166014	1.36928634221041	-3.30406174747933	0.00115600931750815	0.0154536460297562	-1.16763740206992
PLIN4	-0.710767509856737	1.38535003824568	-3.3035601568603	0.00115795638360425	0.0154691298629856	-1.16915302424374
PGM2	0.272232883048499	3.10726000000856	3.30243088277825	0.00116235117462351	0.015517269493221	-1.17256453485924
PPP1R3B	0.33257441162548	3.04482036551773	3.30213434731827	0.00116350777488319	0.0155212486181673	-1.17346019168561
CASP8	0.283954674688467	2.36310783256731	3.30191216413119	0.00116437507608328	0.0155212486181673	-1.1741312283182
TCTE3	-0.179726213816308	0.88373803766466	-3.30174612565817	0.00116502360746225	0.0155212486181673	-1.1746326710451
HIST1H2AI	0.306244961557069	0.638485704369113	3.29978092133723	0.00117272513664761	0.0156040762338496	-1.18056598243479
RAB7A	0.186144798029304	6.55298848480142	3.29972969765966	0.00117292651253178	0.0156040762338496	-1.1807205945797
PMM2	0.192677241562491	1.59253209653163	3.29955140652563	0.00117362768063475	0.0156040762338496	-1.18125872720732
SRSF12	-0.170267204026948	0.476031227581343	-3.29909874545598	0.00117540962264455	0.0156171802911127	-1.18262487043063
TMEM140	0.26778461354693	3.50701244017817	3.29877995943757	0.00117666606599205	0.0156232892485918	-1.1835868763197
FAM118A	-0.339300985653201	2.44879888882063	-3.29836570560588	0.00117830065032587	0.0156241124392767	-1.18483685496333
NCL	0.196953065821542	6.19509154998345	3.29818069882611	0.0011790313430733	0.0156241124392767	-1.18539505393384
BTG2	-0.474687612305837	5.32406344772918	-3.29781856330091	0.00118046283632426	0.0156241124392767	-1.18648760276932
CDIP1	-0.327446362068246	2.86020331059019	-3.29775744105418	0.00118070460745768	0.0156241124392767	-1.18667199581759
NAALADL2	0.211794025481648	1.04578779125389	3.29775568056349	0.00118071157182235	0.0156241124392767	-1.18667730680568
PRKAR1B	-0.320016938805309	2.64429427409544	-3.29666932720702	0.00118501640940139	0.0156699711490441	-1.18995410523712
PTK6	0.704345551159443	3.84765603072157	3.29647822623644	0.00118577518663921	0.0156699711490441	-1.19053043036688
HEMK1	-0.141172763483447	1.16167503640828	-3.29574654160023	0.00118868456924788	0.0156894634633626	-1.19273678422903
HAS1	-0.566428663754152	0.996379072937393	-3.29570491874754	0.00118885027314042	0.0156894634633626	-1.19286228265803
IGFBP3	0.65712880086404	6.57995963146159	3.2953096172456	0.00119042507321634	0.0156996813119338	-1.19405409973884
SMIM32	-0.68972332188847	1.3461821434653	-3.29461938004372	0.00119317949780076	0.0157166670130835	-1.19613483401177
GTF3C3	0.176808668934886	2.33389738052521	3.29458524921918	0.0011933158524543	0.0157166670130835	-1.19623771214376
LRP10	0.257041697339304	5.57642564094218	3.29386143775625	0.00119621094303946	0.0157378925114807	-1.19841922525006
HBA1	-0.195890448962885	0.215816239242098	-3.29378115924258	0.00119653244274222	0.0157378925114807	-1.19866115266919
GNG12	0.335046566995339	4.81233629286752	3.29170941254714	0.00120485728364981	0.0158309885236635	-1.20490277758477
SGPL1	0.209319407735377	3.72872492713868	3.29161822970745	0.00120522491794552	0.0158309885236635	-1.20517740803469
B3GNT5	0.318606048486358	2.05240617858166	3.29110625069429	0.00120729107519371	0.0158475135713681	-1.20671929573603
KCNH4	-0.0998988392769939	0.226676199419835	-3.29022537412184	0.00121085369123199	0.0158758735638269	-1.20937167014803
MAP3K2	0.210000120373385	2.84410606946591	3.29001651462277	0.0012116998375479	0.0158758735638269	-1.21000046757982
SCRN2	-0.284805991321198	3.59123155852831	-3.28977336744636	0.0012126855864404	0.0158758735638269	-1.21073244809679
ATP5F1A	-0.21087389863121	4.75058693179456	-3.28977234195779	0.00121268974548022	0.0158758735638269	-1.21073553517008
FASTKD2	0.166442153006854	2.43439242699448	3.28843326083574	0.00121813196447573	0.0159364816246388	-1.21476590781252
SPCS3	0.201110370470165	4.30281101269402	3.28807685707156	0.00121958426970532	0.015942576774015	-1.2158383703621
PDK4	-0.711072478862087	4.19583852425814	-3.28778527652873	0.00122077362703895	0.015942576774015	-1.21671569586601
DLEU7	0.101855077899288	0.375687416168005	3.28772082292331	0.00122103667913776	0.015942576774015	-1.21690961861002
SLC6A6	0.434364783614673	3.92280174084141	3.28669967279091	0.00122521131253944	0.0159864398204996	-1.21998152555464
PLA2R1	0.277779277592159	1.46552776922777	3.28530984648337	0.00123091452038416	0.0160501759702486	-1.22416116540281
SHCBP1	0.268165975383611	1.32473136897121	3.28487964808725	0.00123268486223898	0.0160543714547245	-1.22545459054729
PAWR	0.2275750599871	2.37742010864346	3.28483382759012	0.0012328735613082	0.0160543714547245	-1.22559234467665
CYFIP2	-0.398462868736331	1.9989111996632	-3.28338795598803	0.00123884182232795	0.0161213848557886	-1.22993832534014
TNS2	-0.320987626427352	3.59069268499864	-3.2830268983245	0.00124033638737954	0.0161301305655836	-1.2310233247305
RAB31	0.543172769204588	4.62951302714513	3.28259797480232	0.00124211405935518	0.0161425439483197	-1.23231212854815
FAM177A1	0.214376403879431	2.98687523826726	3.28206389195483	0.00124433088062683	0.0161606443046177	-1.23391670171345
NIF3L1	0.16989829209833	3.28939459452145	3.28159883205808	0.00124626420850113	0.0161750412924657	-1.23531371846919
LTBP1	0.526984343540979	4.18032791812867	3.28132528333604	0.00124740270031261	0.0161791100236974	-1.2361353638261
MEAK7	0.238860643773145	1.96415054583167	3.28073419414565	0.00124986608320733	0.0161976532485972	-1.23791058462207
LRRCC1	0.208816602096505	1.85369420532191	3.28058603041664	0.00125048426996972	0.0161976532485972	-1.23835552129182
ATG16L2	-0.299226852630321	1.8720214672631	-3.28022637555202	0.00125198605051492	0.0162064016083486	-1.23943549369005
GDAP2	0.16297530704332	1.28252587677999	3.27931209370892	0.00125581130554288	0.0162451949294205	-1.24218043198677
SPOCK1	0.545062150521908	2.85562642496525	3.27895468679485	0.00125730961363082	0.016248141067729	-1.24325328772622
SH2D3C	-0.345317102237436	2.12286968281505	-3.27886255948347	0.00125769609610997	0.016248141067729	-1.24352981665646
SNPH	-0.361013083759359	1.34731307231849	-3.27821111183584	0.00126043213697187	0.0162713563174803	-1.24548500387608
CDK5R2	-0.582259760733295	1.07302889799738	-3.27803981427048	0.00126115249617919	0.0162713563174803	-1.24599906179174
ANAPC1	0.12959850328179	1.09417339653589	3.27754559815651	0.00126323297686033	0.0162797778444842	-1.2474820542908
HFE	0.208354258700262	1.82094167071095	3.27736767402091	0.00126398275862758	0.0162797778444842	-1.24801590241195
PLAAT3	0.485636194218232	4.93696060614556	3.2772578026423	0.00126444596939294	0.0162797778444842	-1.24834555056147
ZNF559	-0.199400366317816	1.57668893335381	-3.27709662552139	0.00126512576793605	0.0162797778444842	-1.24882911421735
PSD	-0.452305883934028	1.94059404486443	-3.27662085400112	0.0012671344202348	0.0162941207301299	-1.25025640198825
ARGLU1	-0.363587827271035	4.37691731274639	-3.27643920419604	0.00126790210770375	0.0162941207301299	-1.2508012930516
VWA5B2	-0.634768784929607	1.05211012489747	-3.27568394323123	0.00127109863355178	0.0163245024902318	-1.25306654816586
CDCA5	0.360423539464511	2.02610627829447	3.27547191200535	0.00127199737112687	0.0163253536944823	-1.25370241101824
CD44	0.378781367644725	5.17324605851049	3.27501150180248	0.00127395095126732	0.016332075937749	-1.25508301562707
ARX	-0.618826979621675	0.993110406503865	-3.2749258284104	0.00127431478270635	0.016332075937749	-1.25533990046034
CALY	-0.737645369418922	1.18158797022067	-3.27475993935374	0.00127501954314893	0.016332075937749	-1.25583728874605
ACBD4	-0.273666700380677	2.42207036889799	-3.27407165182705	0.00127794753121263	0.0163540345692191	-1.25790075723715
PNMA3	-0.289709755815289	0.423166845328014	-3.27364844961166	0.00127975094804046	0.0163540345692191	-1.2591693171011
AHR	0.438128577584421	4.66239677315757	3.27346471054177	0.00128053466371882	0.0163540345692191	-1.25972003488109
TMEM106B	0.244136173826999	2.50326164680221	3.27333613317139	0.00128108335989484	0.0163540345692191	-1.26010540131191
APOH	-0.820883140913581	2.01959790191398	-3.27332243570414	0.00128114182591004	0.0163540345692191	-1.26014645397178
ZNF692	-0.36999794360616	2.71819097683063	-3.27318294941641	0.00128173734806434	0.0163540345692191	-1.26056449951511
PDXP	-0.174064001928912	0.364468848229947	-3.27296528959847	0.00128266713882098	0.0163552569957206	-1.26121680266995
ATL2	0.247616323914708	3.17698968587898	3.27211166269965	0.00128631969283689	0.0163753407408428	-1.26377466235004
FMR1	0.176453720037337	2.53427351187193	3.27196552569125	0.00128694596322435	0.0163753407408428	-1.26421249728586
PLPP4	0.630147122567554	2.61516738284839	3.27181914629896	0.00128757355690489	0.0163753407408428	-1.2646510411537
FNDC5	-0.242352361433445	0.577362188941245	-3.27181712017504	0.00128758224579979	0.0163753407408428	-1.26465711117803
PALM2-AKAP2	0.0352324278476275	0.0828590127167063	3.27050682010092	0.00129321282513873	0.0164362908060892	-1.26858191974281
LOXL2	0.59736360552762	3.81832894337575	3.26870297714464	0.00130100174450513	0.0165245759141775	-1.27398279710636
ABHD17C	0.557918938737099	4.14694446382833	3.26837585219688	0.00130241892561337	0.0165318689645332	-1.27496195915719
NAP1L5	-0.395710394613699	1.84406501558187	-3.26687868252484	0.00130892336835049	0.0165950689534745	-1.27944223903123
BCL2L14	0.390394287842562	1.29119491398336	3.26684032895355	0.00130909039166922	0.0165950689534745	-1.279556988326
HDGF	0.285299038818809	6.3732247402656	3.26632833138273	0.00131132195532134	0.0166126194223558	-1.28108871009711
RSPH3	0.1836534532217	1.96895677763377	3.26603884953854	0.00131258524084588	0.0166158496595275	-1.2819546472462
ZNF316	-0.219066089240648	2.92870681115839	-3.26588170678428	0.00131327147887755	0.0166158496595275	-1.28242468553752
GJB4	0.547215515190967	1.93080931030274	3.26538558502522	0.00131544022070515	0.0166325584579295	-1.28390853171165
SGF29	-0.177576573041817	2.74192012383867	-3.26509398554564	0.00131671647069894	0.016637968238967	-1.28478058132925
CLTC	0.238938480653687	4.99999494220945	3.26432529505494	0.00132008634082239	0.0166698089052594	-1.28707907770308
CIDEA	-0.360489257403997	0.324771910058467	-3.26402989432298	0.00132138348472984	0.0166750408929858	-1.28796224201159
ICK	0.247858174611927	2.2313345919853	3.26384380340291	0.00132220124361802	0.0166750408929858	-1.28851856486201
DSCC1	0.206335574912317	1.27875559493345	3.26329430651175	0.00132461870507682	0.0166842747727053	-1.29016113463521
COL8A1	0.679876026798027	3.61898840201343	3.26329061926872	0.00132463494065076	0.0166842747727053	-1.2901721558106
ERP29	-0.245219409408056	5.762596718163	-3.26257918365009	0.00132777098302289	0.0167130402747509	-1.2922984326812
MAPK14	0.182886577087556	3.20239598509427	3.26135714176407	0.00133317393449307	0.0167702848167695	-1.29594981142437
OTUD7A	-0.0745328046330584	0.227143195125852	-3.25961210558427	0.00134092464737259	0.0168569700382205	-1.30116177166263
FXR2	-0.214498280318629	3.21342796960053	-3.25913390470119	0.0013430559210538	0.0168657008023829	-1.30258960162438
SIRT3	-0.142254870759408	2.29506686286553	-3.25902093158117	0.0013435598863315	0.0168657008023829	-1.30292689399579
TXNDC9	0.194726634521259	3.17586356034233	3.25874582982569	0.00134478783226496	0.0168657008023829	-1.30374819425977
STK32C	-0.260764035924846	2.1161465832323	-3.25853318759113	0.00134573769891869	0.0168657008023829	-1.30438298338224
CDC27	0.182135552215533	3.11044611686112	3.25841132177016	0.00134628235134441	0.0168657008023829	-1.30474676622765
RFX1	-0.194496336995782	2.37923943515601	-3.25812160558116	0.00134757799748557	0.0168657008023829	-1.30561155268367
PCP4	-0.664913490541292	1.48493559840461	-3.25810791746439	0.00134763924110622	0.0168657008023829	-1.30565240926175
UBE2Z	0.171594093127914	4.5962254909694	3.25772610181092	0.00134934861160641	0.016870245695481	-1.30679199965057
P2RX5	-0.445162280571083	0.665937820818786	-3.25764256184801	0.00134972288492222	0.016870245695481	-1.30704132244151
UBXN4	0.22801916030578	4.74176717839031	3.25556970323067	0.00135904063527673	0.0169758891072688	-1.31322590835478
UBXN6	-0.223619478280972	4.47545162611727	-3.25530052797862	0.00136025499118753	0.0169802422865555	-1.31402876563772
BCAM	-0.54064450714552	4.39193110633733	-3.25437723189377	0.00136442801861935	0.0170151718722728	-1.31678219581856
DDTL	-0.186144704092008	1.15045805738885	-3.2542976191209	0.00136478840217659	0.0170151718722728	-1.3170195827552
B3GAT3	-0.264178365971027	4.28930723675712	-3.25227491267287	0.00137397435689857	0.0171188126512946	-1.32304910898441
SDR39U1	-0.230989383799109	1.72699864205967	-3.25100381669148	0.00137977632691996	0.017180186379192	-1.32683645266666
RNF13	0.218404887750281	3.95341207553022	3.24806416513086	0.00139328189550031	0.0173373421653913	-1.33559040321073
FAM228B	-0.145573287093082	0.98859264568993	-3.24782691681597	0.00139437722411748	0.0173399693989651	-1.3362965972203
CAV2	0.440035310765301	3.68883410472181	3.24743847127186	0.00139617232968007	0.017342644464918	-1.33745274706583
PPOX	-0.19746845526827	1.97262895523264	-3.24739767117046	0.00139636100199406	0.017342644464918	-1.33757417536145
SLC6A16	-0.221894041970797	0.549172750238048	-3.24597963907988	0.00140293317436763	0.0174132420775465	-1.34179365242327
SEPTIN5	-0.390489418472881	1.94992720614306	-3.24532671948132	0.00140596893148563	0.0174289275904474	-1.343735924337
LHX9	0.0218266934156948	0.0286524935516966	3.24532555010755	0.00140597437397827	0.0174289275904474	-1.34373940262109
SYP	-0.665949735027847	1.54735220238846	-3.24335397809649	0.00141517836716198	0.017531941224519	-1.34960223985314
IFNG	0.11388312742925	0.158212127833418	3.24280658971265	0.00141774368839071	0.0175526335057009	-1.35122944361023
TACR1	-0.217734372504104	0.380789742502211	-3.24252125364056	0.00141908262216524	0.017557668488315	-1.3520775568095
CTNS	-0.182608526437247	2.53387848569268	-3.24233846693659	0.00141994096285083	0.017557668488315	-1.35262082474594
FGF17	-0.147949684858047	0.210859063797974	-3.24183445532498	0.00142231023194589	0.0175758827717018	-1.35411867849777
ST6GALNAC6	-0.225486343905186	3.65874058372237	-3.2416381010548	0.001423234253066	0.0175762260307791	-1.35470216096414
FADS3	-0.275353490805361	2.04991227507601	-3.24087926147578	0.00142681051608415	0.0176093020962406	-1.35695682038004
TAF1B	0.183942683525177	1.78242363421906	3.2399722222385	0.00143109617701771	0.0176510862437071	-1.35965119829106
SUMO1	0.207677718046734	5.48409422620772	3.23861389367959	0.00143753651683075	0.0177193768897347	-1.36368489478026
CEACAM1	0.523750483487341	3.63522131601451	3.23841583895933	0.00143847781546783	0.0177198419843841	-1.36427291390801
CDC73	0.236696360431414	3.0451652510898	3.23761143148911	0.00144230683198936	0.01775445137205	-1.36666085162591
ADRA2C	-0.445006386234018	1.75966578960639	-3.23744546233	0.00144309803105643	0.01775445137205	-1.36715347705667
RPL21	-0.308051261948073	6.69384957107036	-3.23711309015385	0.00144468371069347	0.0177554778955657	-1.36813994863718
SH2D4A	0.45152551432151	3.24618234500195	3.23704846019576	0.00144499223503762	0.0177554778955657	-1.36833175820893
BTNL9	-0.313880031393464	1.259076498357	-3.23669981725948	0.00144665761019004	0.0177611054713305	-1.3693664066076
ITGB8	0.365572080595355	2.28873614824029	3.23646137098541	0.00144779763228169	0.0177611054713305	-1.37007397378389
PACSIN1	-0.281209487695388	0.531960578205071	-3.23638410255567	0.00144816723515667	0.0177611054713305	-1.37030325079835
MYO6	0.314576501452337	3.66826536722314	3.23606999419815	0.00144967063236274	0.017768431732041	-1.37123524826637
DR1	0.194484052629922	2.74014589097882	3.23585400094074	0.00145070526909669	0.0177700068908527	-1.37187608001728
HMGA2	0.371757063140848	0.653877083845781	3.23322467951842	0.00146335523056491	0.0179106604815122	-1.37967400111965
CASP7	0.297215801770048	3.6218624705256	3.2330882247732	0.00146401452000734	0.0179106604815122	-1.38007853952978
TSN	0.170488862575951	4.15815572020439	3.23268346949303	0.001465971744254	0.0179172483300454	-1.38127840217678
UGT1A10	0.684378028076819	1.9819107678479	3.2325990484617	0.00146638027483162	0.0179172483300454	-1.38152864442803
C17orf100	-0.256588211623056	1.44249187752913	-3.23240229145754	0.00146733283281989	0.0179177236515758	-1.38211185246632
LRRN1	0.518441523226511	2.28760944268744	3.23189104138739	0.00146981063273356	0.0179338497590037	-1.38362710375885
RHOF	0.230210680245696	0.925731638010775	3.23175257145843	0.00147048240336943	0.0179338497590037	-1.38403746675202
B4GALT1	0.38150062807434	5.3508693641699	3.22853919247848	0.0014861521113166	0.0181136911466935	-1.39355612295456
LUZP2	0.173473187006794	0.277384935756215	3.22770172548204	0.00149026134678682	0.0181524939576623	-1.3960354892999
CNR1	-0.278251910161263	0.644715341512894	-3.22683112859236	0.00149454433347636	0.018164976896484	-1.39861233588989
AUNIP	0.17499128678089	0.629197084268535	3.22681386211829	0.00149462939314702	0.018164976896484	-1.39866343605641
NPC1	0.292962871286671	2.71826278894265	3.22675512664761	0.00149491877482934	0.018164976896484	-1.39883726199692
KDM6B	-0.267617588359656	3.1293923364987	-3.22672915108037	0.00149504676952221	0.018164976896484	-1.39891413505124
CD1C	-0.551350986780721	1.93185099295666	-3.22655250184208	0.00149591747936473	0.018164976896484	-1.39943690283338
GARNL3	-0.129572024232367	0.535441417941028	-3.22526932257718	0.00150225646882154	0.0182306631250367	-1.40323352640781
MC1R	-0.239482785783497	1.17211797539054	-3.22395099427048	0.00150879508378913	0.0182986891701847	-1.40713275748535
GSPT1	0.190675265169974	3.97497061432225	3.22351408399941	0.00151096788868882	0.0183137152441758	-1.4084246998997
ANXA2	0.523379711080045	7.26840364535775	3.22302104205761	0.00151342333408884	0.0183321463896333	-1.40988243761298
CASP10	0.266131041003165	2.24403731041761	3.22270485193565	0.00151499997337183	0.0183399163443179	-1.41081718794011
OGDHL	-0.46462790701366	0.952463615144116	-3.22221783871572	0.00151743138451324	0.0183454285375933	-1.41225678261883
ADD2	-0.164289311210706	0.432852404775305	-3.22212959743274	0.00151787231644278	0.0183454285375933	-1.41251760029736
YY1	0.160375505531121	3.732322815147	3.2220516887992	0.00151826171620591	0.0183454285375933	-1.41274787217339
SH3RF1	0.343715568452648	3.52026966193787	3.22174101949873	0.00151981541397705	0.0183528941400886	-1.41366605781823
COL8A2	0.578131716297438	3.16279248729204	3.22149029649002	0.00152107038945879	0.018356745481647	-1.41440701463361
TARSL2	-0.194123301193301	1.99879738894117	-3.22081876690386	0.00152443642517017	0.0183754219951804	-1.41639132176728
PYGB	0.437285925746024	5.98721549582685	3.22080770162356	0.0015244919476905	0.0183754219951804	-1.41642401557281
ASB16	-0.25002854954594	0.766755893216195	-3.22039091206731	0.00152658465112424	0.0183801415134418	-1.41765540204259
COL4A1	0.49712993364363	6.27942002526445	3.22035641737217	0.00152675796876226	0.0183801415134418	-1.41775730879357
CASP6	0.262106186808881	3.4576658242587	3.22011402411613	0.00152797638258022	0.0183835244409697	-1.41847337745675
RPL9	-0.270328973342837	7.01736134020936	-3.21966090385498	0.00153025645951754	0.018399668563825	-1.41981183976457
SLC25A35	-0.18108558648351	1.31760616349886	-3.2185360073421	0.00153593054859962	0.0184565771988891	-1.42313392765961
DPYD	0.388890734852214	2.68684442006216	3.21773479479422	0.00153998385427556	0.0184923715943742	-1.42549947354339
FBLL1	-0.501849015069992	0.930673838897804	-3.21757464707559	0.00154079522641413	0.0184923715943742	-1.42597224039562
GNL3L	0.247711186437549	2.15980901028807	3.21716654239299	0.00154286464288246	0.0185000654794874	-1.42717689882212
ZNF358	-0.324784095388182	4.65793656487208	-3.21707622195868	0.00154332298834539	0.0185000654794874	-1.42744349174101
WNT7A	0.606763450199798	1.74168948767756	3.21647487506761	0.0015463778448175	0.0185156211731577	-1.42921827927553
SPAG7	-0.184381944248682	3.92546753467703	-3.21644908713781	0.0015465089736185	0.0185156211731577	-1.42929438202273
NIBAN3	-0.41240382855354	0.456700193800233	-3.21586153030615	0.00154949943562568	0.018540105815775	-1.4310281744806
DHX36	0.193995103422709	2.38593231310238	3.215068785778	0.00155354274468661	0.0185633634634096	-1.43336700117247
PHKA2	-0.212994654693023	2.30627051299529	-3.21490570743265	0.00155437572274797	0.0185633634634096	-1.43384806642011
PAICS	0.241035276719441	3.58285281517571	3.21481907775609	0.00155481838194291	0.0185633634634096	-1.43410360675625
PELI3	-0.328404557028179	2.03340623440806	-3.21473863683701	0.00155522952273632	0.0185633634634096	-1.43434088603331
ASPDH	-0.393594114635702	0.656187130568175	-3.21422107727244	0.00155787723209297	0.0185836559602039	-1.43586742323447
GOLIM4	0.350387757851029	3.91156767663419	3.21403327895595	0.00155883899746401	0.0185838246682472	-1.43642127889071
LRRC59	0.253933709480196	4.99034065942911	3.21329252248173	0.00156263798916692	0.0186177968441995	-1.43860564211278
DNHD1	-0.146709422186385	0.58352497499526	-3.21300990422622	0.00156408967000793	0.0186237780926081	-1.43943891726569
ITGAE	-0.167759642956476	1.63160647349028	-3.21218053551133	0.00156835699186963	0.0186632578686622	-1.44188386386851
C1QTNF9	-0.0545248142295453	0.108382539823049	-3.20997309497976	0.00157976760035581	0.0187820107024826	-1.44838859098944
AGAP6	-0.263536293706463	1.63879142756189	-3.20960938307513	0.00158165506532068	0.0187820107024826	-1.44945997140218
SPTBN4	-0.343867359719235	0.527776702240238	-3.2091547604759	0.00158401725133103	0.0187820107024826	-1.4507989949433
HPS3	0.221419591554325	2.43571810805514	3.20911723061055	0.00158421240008702	0.0187820107024826	-1.45090952610351
SHROOM3	0.382143446190999	3.46728346178253	3.2089926941009	0.00158486012818139	0.0187820107024826	-1.45127629686528
UBE2K	0.184779425363486	4.01330786829155	3.20871946680872	0.00158628207507463	0.0187820107024826	-1.4520809306717
TM9SF4	0.210773167791695	4.431023454726	3.20851848874437	0.00158732877397624	0.0187820107024826	-1.45267275723785
ACAD10	-0.177389284228059	1.98929179559275	-3.20830472552434	0.00158844276204718	0.0187820107024826	-1.45330219665854
ZFP36L1	0.438147146118487	6.10459457580735	3.2082642634145	0.00158865370464805	0.0187820107024826	-1.45342133574135
ILKAP	-0.185301968741978	2.66619680911018	-3.20822773473227	0.0015888441633064	0.0187820107024826	-1.45352889185989
F10	-0.616151318158265	2.3061486389298	-3.20794624032416	0.0015903125719248	0.0187820107024826	-1.45435769585721
GZMM	-0.423934288415131	1.29247508691406	-3.20793366077168	0.00159037822225319	0.0187820107024826	-1.45439473233165
MT-CYB	-0.398877331911358	11.7255952956613	-3.20785538374492	0.0015907867919445	0.0187820107024826	-1.45462519114743
ELF4	0.309149333879421	3.4957869220748	3.20704617156626	0.00159501621839398	0.0188099722926491	-1.45700733640599
TCF23	-0.123553124649639	0.185702175891262	-3.20703524983213	0.00159507337324336	0.0188099722926491	-1.45703948398587
MUC4	0.62925858878262	1.7196799098629	3.2059050387997	0.00160099820437225	0.0188684950636684	-1.46036567992985
CDKN2B	0.525502778496683	2.89456329554122	3.20444464368478	0.00160868419662568	0.0189476911591749	-1.46466206629688
CCDC183	-0.249962158084599	0.746856458939672	-3.20389589366711	0.00161158108617933	0.0189704181759081	-1.46627600481902
SEC24A	0.25772401980296	2.66284191583754	3.2033653484792	0.00161438647497088	0.0189920414880948	-1.46783616812389
RXRA	-0.25209791815826	3.04465033839966	-3.20203794137768	0.00162142534073262	0.0190634126841171	-1.47173864465821
NDUFS1	0.180191786528217	2.85107144410946	3.20077704192663	0.0016281379083375	0.0191291801239635	-1.47544426738444
ADGRF4	0.381509625400563	1.45639046576903	3.20062107547478	0.00162897000698685	0.0191291801239635	-1.47590254308306
IQGAP3	0.456477927535739	2.13211452812713	3.19920842634748	0.00163652464867339	0.019206394305885	-1.48005242449835
MICAL1	-0.313196192249639	3.21191544669272	-3.19899173370751	0.00163768636187512	0.0192085330399121	-1.48068885005356
NCOA2	0.265794663368046	2.40650296802153	3.19871420475766	0.0016391753431574	0.0192094124965888	-1.48150389588418
SCN4A	-0.0603750748453649	0.0972519793400087	-3.19856387262103	0.00163998242045343	0.0192094124965888	-1.48194536450861
SLAIN2	0.19185657901663	3.1186115015308	3.19843028542979	0.00164069990983561	0.0192094124965888	-1.48233764414174
CNIH1	0.211964712338875	4.01923448234851	3.19768528000191	0.00164470663838881	0.0192365190899595	-1.48452509116938
AC004805.1	-0.0118623349601655	0.0159712096444704	-3.19742002074846	0.00164613542539795	0.0192365190899595	-1.48530382293063
FAM83H	0.464951560774844	4.30539837238551	3.19731633832503	0.00164669421134146	0.0192365190899595	-1.48560819184251
IMPAD1	0.213246286744572	3.88870940384092	3.19727097717676	0.00164693873601764	0.0192365190899595	-1.48574135075073
TIMM22	-0.19568439338892	2.70173732175412	-3.196733777392	0.00164983713928431	0.019249520582742	-1.48731818835519
TPGS1	-0.276514921234805	0.983825372757426	-3.19670084123711	0.00165001499666459	0.019249520582742	-1.48741485791276
RNF149	0.235301039731062	4.15999814076339	3.19646007285686	0.00165131570216796	0.0192532415191533	-1.48812150051445
ZNF688	-0.234191417226927	2.35569466908048	-3.19452859338611	0.00166178464076425	0.0193637900119	-1.49378858541141
SKIL	0.374556896393203	3.71185776526055	3.19341336568307	0.0016678573729261	0.0194156542806818	-1.49705935316579
C6orf226	-0.316510141387054	2.99315422553452	-3.19333663841508	0.00166827593091317	0.0194156542806818	-1.49728434361745
NPTN	0.243364674727975	5.02052272632538	3.1929838331213	0.00167020178794526	0.0194156542806818	-1.49831882711189
APLP1	-0.805568291185797	2.93299359294123	-3.19297152053432	0.00167026903585953	0.0194156542806818	-1.49835492782527
STAM	0.189275647239967	3.0124497110344	3.19280371656359	0.00167118578480398	0.0194156542806818	-1.49884691961059
MRM3	-0.183462111035463	2.64298612860686	-3.1919931611214	0.00167562060042618	0.0194422323755385	-1.50122309985911
CCR7	-0.632560914992415	1.70910195753187	-3.19199176840058	0.0016756282298488	0.0194422323755385	-1.50122718222366
TRIP12	0.211568265157987	3.81097182581248	3.19184221997375	0.00167644765422649	0.0194422323755385	-1.50166553167143
HDAC4	-0.187085003761547	1.28996844271682	-3.19158917767871	0.00167783500195932	0.0194468216450497	-1.50240719612076
DCTN3	-0.231587869796583	3.52932669060993	-3.19081921825328	0.00168206299128137	0.0194749495230056	-1.50466361904109
CLK1	-0.305191348938532	4.17290357641659	-3.19078557693337	0.00168224794717105	0.0194749495230056	-1.50476219641147
TMPRSS6	-0.458437432724617	0.880575444682367	-3.19008470651418	0.00168610554173254	0.0195080919049657	-1.50681571023585
PGS1	-0.189601265164159	2.6161326476473	-3.18957889353007	0.00168889463616285	0.0195175637778443	-1.50829746755128
PTX3	-0.671376139198542	1.56562635227775	-3.18957526184912	0.0016889146770181	0.0195175637778443	-1.508308105651
TECPR1	-0.264145845268383	2.70003908261203	-3.18892339858551	0.00169251545710626	0.0195363042718617	-1.51021740190893
RMI2	0.322163250588028	2.03194227964178	3.18892099781045	0.00169252873172673	0.0195363042718617	-1.51022443309842
PLEKHB2	0.209947726695501	4.32018700970242	3.18746841259134	0.00170057825318875	0.0196176706607557	-1.51447778311244
TBC1D10C	-0.441870094266532	1.43025261097629	-3.18703907800776	0.00170296420775668	0.0196336455486868	-1.51573459923113
GABBR1	-0.331311057812473	2.14391681028543	-3.18654171073584	0.00170573212488375	0.0196467165062672	-1.51719038376591
P4HA1	0.405678342671261	4.53441146564629	3.18638506384781	0.00170660475012562	0.0196467165062672	-1.51764884451672
ZNF488	0.335495319917433	0.929112995823384	3.18629558209678	0.00170710340761202	0.0196467165062672	-1.51791072310691
CSNK1G3	0.188133062622221	2.81624681623094	3.18574818188221	0.00171015686392743	0.0196703145211032	-1.5195126105756
HNRNPC	0.168186852390249	5.41074950738552	3.18545173550527	0.00171181258717416	0.0196778174953531	-1.52038001612518
SFTPA2	0.363264611276838	0.782635713410912	3.18498267761425	0.00171443542463463	0.0196964224443525	-1.52175233877523
ARID3A	-0.223173900921574	1.32961277888258	-3.18381909762465	0.00172095793247891	0.0197597810385503	-1.52515585114868
GCC2	0.249543016409022	2.51603886436623	3.18351228077792	0.00172268164080436	0.0197679986294993	-1.5260531174953
MANBA	0.222232062682893	2.69236586462798	3.18297869796974	0.00172568314315147	0.0197908608890897	-1.52761336384602
NKX2-2	-0.777211780065757	1.7053682657208	-3.18253767306132	0.00172816765074358	0.0198077707765823	-1.52890278712981
EDNRA	0.481612866200725	3.19053002892533	3.1822629620744	0.00172971690764141	0.0198139475909788	-1.52970587878734
NECAB3	-0.272299989754084	2.24407676490644	-3.18183822116622	0.00173211480721394	0.0198264720079569	-1.5309474477619
LONRF3	0.23356402746004	1.19321754341741	3.18171124833278	0.00173283223811321	0.0198264720079569	-1.53131857615578
DCAF8	-0.194796211292551	3.29245328532551	-3.1812305806341	0.00173555063792797	0.0198459962451343	-1.53272339890335
RCOR1	0.285824456436495	3.17490682030635	3.18075701428587	0.00173823274365819	0.0198650829463175	-1.53410728281903
LEP	-0.436380017443985	0.446813382295582	-3.18039688358528	0.0017402749641589	0.0198768388597089	-1.53515955598859
GBP7	0.027667382065706	0.040370163196579	3.17947118509873	0.00174553460817505	0.0199253080331321	-1.53786388817315
RPS3A	-0.242796692772303	7.2210022302085	-3.17883036837476	0.00174918423825859	0.0199439206823501	-1.53973555881707
PPP4R2	0.191984519295001	3.18764740010238	3.1788277612156	0.00174919910120045	0.0199439206823501	-1.53974317301482
USP6NL	0.174934111408295	1.56850280970621	3.17843387041958	0.00175144594715472	0.0199470890655439	-1.54089346585025
PI4KB	-0.16963309580948	4.06295020710462	-3.17842242708844	0.00175151126260092	0.0199470890655439	-1.54092688231365
SMARCD3	-0.315395741215694	2.65232477347698	-3.17817213027083	0.00175294045442288	0.0199479096276709	-1.54165776468111
DOHH	-0.272788316951366	2.75510661932814	-3.17805359377583	0.00175361767365788	0.0199479096276709	-1.54200388084728
GPN2	-0.166992744961609	2.73757805376305	-3.17756699724155	0.00175640022565725	0.0199679796089069	-1.54342458004635
LY6H	-0.510986037124886	0.965832415175795	-3.1769073263717	0.00176017902309795	0.0199993457832989	-1.54535029029008
CELF3	-0.673736347269422	1.23618286802554	-3.17649749369206	0.00176253046569246	0.0200024855714528	-1.54654649461758
EIF2S2	0.180280022639513	5.02462199192149	3.17644946945138	0.00176280619858161	0.0200024855714528	-1.54668665701707
PIP4K2C	0.261243817677186	4.28681833924544	3.17632600647682	0.00176351524925001	0.0200024855714528	-1.54704698447056
KCNB1	-0.26732113211489	0.335984330436936	-3.17522756758249	0.00176983526134195	0.0200625660752468	-1.55025223810244
TMEM26	0.117174826883375	0.409114656979039	3.17490686764791	0.00177168440723731	0.0200719254248013	-1.55118785760839
POMC	-0.347501047257846	0.770500114450825	-3.17439746885948	0.00177462526763946	0.0200875249135307	-1.55267382037757
BRCA2	0.114160345104997	0.538441769661614	3.17431359501668	0.00177510992173518	0.0200875249135307	-1.55291846774882
EIF5A2	0.231254456721689	1.71606164818653	3.17377276181263	0.00177823800415219	0.0201113180504202	-1.55449585903834
SIDT2	-0.18861394308807	2.97369074656817	-3.17183390818519	0.00178949403533739	0.020226955346975	-1.56014874918524
ADAM17	0.279620417769469	2.42521730645279	3.17145376213241	0.00179170870678957	0.0202314459389144	-1.56125673738112
TEKT3	-0.0913276743361635	0.226565829630199	-3.17141158225524	0.00179195459670054	0.0202314459389144	-1.5613796691969
NCOA6	0.192032986984487	2.78165314870788	3.17094042260433	0.00179470337496219	0.0202508215686902	-1.56275274932218
C4orf19	0.406201000613594	2.88542757106381	3.17009924843172	0.00179962056452917	0.0202946284594489	-1.56520369651155
MARCH7	0.208150258519307	3.44423294248733	3.16950490580284	0.00180310239533383	0.0203222075143056	-1.56693509737165
PPP1R3F	-0.296514028505689	1.3005501091511	-3.16823908440333	0.00181053876454439	0.0203942996619644	-1.57062164671021
DLAT	0.20314143389036	2.95098717914896	3.16776527043351	0.00181332960191798	0.0204140108055186	-1.57200123545322
HYPK	-0.104861461093751	0.461338788448795	-3.16716671997878	0.00181686085657089	0.0204420299817624	-1.57374375350771
ZNF157	-0.0534412181704617	0.0883733028973546	-3.166017461284	0.00182365898669088	0.0205067525160521	-1.57708869038091
PHF24	-0.0923768099129515	0.157050559872631	-3.16500493028156	0.00182966786791412	0.0205625309786039	-1.58003478583795
CLEC17A	-0.33536957517676	0.441028128438596	-3.16471641109305	0.00183138344580221	0.020568031474478	-1.58087411813009
SH2B1	-0.220586531074685	3.21258651234363	-3.16453496424803	0.0018324631191066	0.020568031474478	-1.58140193105146
RAB3C	-0.365450488197822	0.804949040238967	-3.16439376583875	0.00183330370798978	0.020568031474478	-1.58181264621915
ZNF785	-0.158436134143845	1.74275698906312	-3.16420472736597	0.00183442966002613	0.0205688965481833	-1.58236249214885
CCN6	0.452135438204908	0.715338456288085	3.16348920537444	0.0018386972622951	0.0206049668633538	-1.5844434279123
NBEAL1	0.180437898945178	0.848417789989799	3.1622530246272	0.00184609192529267	0.02067407860138	-1.58803759851214
XKR9	0.294690004513644	0.951253124397824	3.16210605490153	0.00184697290855223	0.02067407860138	-1.58846482704744
FXYD3	0.704898521343218	6.09865702924724	3.16170965976456	0.00184935096977869	0.0206888886870107	-1.58961702618557
ZNF467	-0.402853019405334	2.00569342314891	-3.16139118623604	0.00185126361733699	0.0206984782209782	-1.5905426381546
RGS7	-0.284257391671201	0.647603466558487	-3.16110947121685	0.00185295703301352	0.0207056070509562	-1.59136134610545
INSYN2B	0.0673670988673943	0.113190640820236	3.16061401739161	0.00185593873533788	0.0207271153409517	-1.59280105528481
HNRNPK	0.155608450551147	6.54065113947802	3.16027907940422	0.00185795695148809	0.0207324041109292	-1.59377421768331
KIF18B	0.281180919043081	1.29100678940853	3.1601845922236	0.00185852666498463	0.0207324041109292	-1.59404873364124
GMFB	0.209620722878071	2.93973532945965	3.15803101257811	0.00187155571276198	0.0208313896438446	-1.60030360526488
CSNK1A1	0.243877884588814	3.51351271353458	3.15779271594778	0.00187300258358184	0.0208313896438446	-1.60099548288193
PTGDR2	-0.320806729329911	0.661959328917117	-3.15776000093317	0.00187320130092867	0.0208313896438446	-1.60109046502011
GABRP	1.11783670591363	3.98163321015352	3.15756970398861	0.00187435758880951	0.0208313896438446	-1.60164294050742
PHKG1	-0.160202932424287	0.550142863407661	-3.15753107749933	0.00187459237293776	0.0208313896438446	-1.60175507841529
BCAT1	0.452470969099483	2.03904893753593	3.15744674451145	0.00187510507043702	0.0208313896438446	-1.60199990421769
INTS8	0.163764769727456	2.24758547786983	3.15740012331595	0.00187538855704292	0.0208313896438446	-1.60213524700101
RNF169	0.229338478903402	1.39910072696025	3.15717895320111	0.00187673395349036	0.0208313896438446	-1.60277728654579
PARP12	0.280912197483295	3.38836678230136	3.15714178312408	0.0018769601499502	0.0208313896438446	-1.60288518445014
SLFN12	0.217054390657841	1.29668001199899	3.1564701764688	0.00188105152889875	0.0208649895549962	-1.60483454074303
IGFN1	-0.155660516618279	0.276276299205861	-3.15624397932706	0.001882431364364	0.0208684915130257	-1.60549100104903
ACSL6	-0.179129928742535	0.224380307425734	-3.15595906776244	0.00188417070072853	0.0208754887752413	-1.60631780052263
BLK	-0.486575320374454	0.66886136079815	-3.15571958845931	0.0018856338324371	0.0208754887752413	-1.60701270648828
MSH2	0.209565313307436	2.42435694543436	3.15541787728387	0.00188747867668864	0.0208754887752413	-1.60788812628026
TRIM14	0.289963431913005	3.19087591127662	3.15534102237018	0.0018879488811604	0.0208754887752413	-1.60811111015348
ZNF821	-0.168129319243826	1.0864172298172	-3.15526976416402	0.00188838494147561	0.0208754887752413	-1.60831785164426
AMER1	0.118441585489875	0.950821450623885	3.15473690038932	0.00189164872809595	0.0208997877220787	-1.60986371822786
EMC2	0.187262109787386	3.32667397352665	3.15403504007639	0.00189595559168573	0.0209295513975053	-1.61189949883718
WWC2	0.254257759855496	1.70574141865103	3.153841340107	0.00189714580166606	0.0209295513975053	-1.6124612643186
SCN1B	-0.301617113440305	1.65867329517784	-3.15364986018609	0.00189832305055427	0.0209295513975053	-1.61301656111617
ETV6	0.218554164755151	3.37101653844516	3.15360294556348	0.0018986115922779	0.0209295513975053	-1.61315261018351
DIRAS3	-0.507596831160638	1.98640872709259	-3.15178672663798	0.00190981326838187	0.0210375064496746	-1.61841813307988
FBXO9	-0.198070449942362	2.51034157449124	-3.15166759623718	0.00191055014975628	0.0210375064496746	-1.61876341784639
PIAS2	-0.135099482745115	0.950968259494079	-3.15137074569207	0.0019123874653222	0.0210459206410963	-1.61962375205377
DPM2	-0.216697986711075	3.92543579441567	-3.15102267486666	0.00191454388615464	0.0210578351942674	-1.62063244146936
MS4A1	-0.736841627167357	1.14922425306306	-3.15024433413352	0.00191937413136229	0.0210991289742971	-1.62288767021113
ZNF266	-0.269984594458783	2.70017781215142	-3.14991554791325	0.00192141790943126	0.0211097628133649	-1.62384017377943
LSR	0.470867693085633	6.5849123198628	3.14940807100224	0.00192457640884333	0.0211326248341694	-1.62531017617531
LEPROT	0.238239612744009	4.50333912221581	3.14872947356278	0.00192880746433358	0.0211672317756273	-1.6272755323643
BLOC1S5-TXNDC5	-0.0459632532676227	0.108551369498027	-3.14855442373987	0.00192990029692136	0.0211673795989512	-1.6277824511608
ALLC	-0.042519249060163	0.0678704298600959	-3.14827953377358	0.00193161758688547	0.0211743725524936	-1.62857844190752
GGA2	-0.226024890774598	3.44771649336425	-3.14793541723735	0.00193376934302215	0.0211752938754493	-1.62957480289703
CTHRC1	0.697442307684376	5.70372146534776	3.14792074043194	0.00193386116622965	0.0211752938754493	-1.62961729622103
C12orf57	-0.302333621224667	5.00750614219047	-3.14736314485252	0.00193735267060164	0.0212016870665004	-1.6312315558705
CKLF-CMTM1	0.137689862513372	0.571374523334289	3.14693255851226	0.00194005287289356	0.0212193959232101	-1.63247794513535
MTPN	0.238583897384863	5.30411790062653	3.14609293606695	0.00194532816237649	0.0212652344439049	-1.63490790754737
SLC25A34	-0.284454623993601	0.92949940178705	-3.14556178918193	0.0019486721772229	0.0212826918490366	-1.63644480902371
SCG2	-0.920857966368698	3.86396550248928	-3.14549458893717	0.00194909563820661	0.0212826918490366	-1.636639240026
RNF31	0.192080213431107	2.22801448800928	3.14358875301352	0.00196114075933247	0.0213857729964794	-1.64215187229875
BBS5	-0.17824155709611	1.24723653252771	-3.14358599681752	0.00196115822863546	0.0213857729964794	-1.64215984244669
TCF20	0.212622681653927	2.92196205428238	3.14348358516091	0.00196180743565685	0.0213857729964794	-1.64245598390817
CLIC1	0.340625593814725	7.99315205994522	3.14303457173145	0.00196465616681435	0.0214049289374423	-1.64375428456029
TWISTNB	0.176850204831353	2.60927827704556	3.14239935105251	0.00196869281774362	0.0214369988055359	-1.64559071273525
NOL9	-0.162947692732336	1.88185193631105	-3.14188886624275	0.00197194237049726	0.0214604671630531	-1.64706628921902
FN3K	-0.275987334329181	2.35727411438598	-3.14049206521163	0.00198085927712424	0.0215455525699852	-1.65110270770048
CRHBP	-0.145810989303242	0.210295384332408	-3.14027716630669	0.00198223445864085	0.0215485587408014	-1.65172357204481
CDK12	0.177455751682825	2.33400460935175	3.13994222871507	0.00198437955430603	0.0215599265592773	-1.65269116475288
EXOSC6	-0.176475367479308	2.70293623158474	-3.13947385165473	0.00198738286210111	0.0215806009461046	-1.65404409338334
ITGB5	0.385140583255738	5.57104023415255	3.13820293799176	0.00199555337396936	0.0216573310552922	-1.65771428116144
TMEM132C	-0.279629024178153	0.765525269923572	-3.13795591179653	0.00199714507281425	0.0216626172693365	-1.65842749835464
MT-ND1	-0.408662709851694	11.4795919103	-3.13732942391168	0.00200118708197071	0.0216944609533043	-1.66023607819869
RAP2C	0.22208526144753	3.1041392922489	3.13687891949006	0.00200409835024524	0.021714018092077	-1.66153642065055
ATP6V1G2	-0.184692819460153	0.593743930652811	-3.13643958374028	0.00200694121905521	0.0217255495959012	-1.66280436565256
NPRL2	-0.200188096955789	2.58632303823183	-3.13637208832175	0.00200737830134991	0.0217255495959012	-1.66299914681044
AP1AR	0.247786563505267	2.88750350446139	3.13420648535652	0.00202144902037026	0.0218489155787726	-1.66924675629427
TM9SF3	0.271834349033385	5.58196136909967	3.13410604693692	0.00202210381540726	0.0218489155787726	-1.66953642075308
GOLGA8M	-0.0284130290999207	0.0701373730482322	-3.13399322858909	0.00202283955383966	0.0218489155787726	-1.66986177908
MOB3B	0.274221544906525	2.11858023805418	3.13393284792742	0.00202323342466223	0.0218489155787726	-1.6700359073872
TSNAXIP1	-0.158228311549153	0.589318474477146	-3.13216181344076	0.00203481773114602	0.0219511719514571	-1.67514196331077
CLINT1	0.33347063539946	4.51535771320014	3.13197508202463	0.00203604270862861	0.0219511719514571	-1.67568017750088
FAM126B	0.184578501847358	1.58860977508008	3.13196498368394	0.00203610897423944	0.0219511719514571	-1.67570928303842
JPT1	0.446674590009726	5.13084680033517	3.13180184151653	0.00203717979458732	0.0219511719514571	-1.67617948143255
HIST1H2BD	0.547012423324422	3.8548267807028	3.13148185685041	0.00203928159968297	0.0219617525817587	-1.67710165838043
PLIN3	0.317295785915449	5.03629790781913	3.13095742138034	0.00204273067084137	0.0219868228242975	-1.6786128691035
MMAA	0.133013424590886	1.3437348746687	3.12990049986419	0.0020496981676456	0.0220497151759176	-1.68165780439984
CD79B	-0.694177164690584	1.86942304487614	-3.12930786823752	0.00205361456255944	0.0220797342030445	-1.68336474446399
XYLB	0.1486940088484	0.835992353480787	3.12867508595144	0.00205780393526491	0.0221126536846466	-1.6851870116429
C7orf50	-0.294765898105662	3.72158687998474	-3.12754920748648	0.002065277437982	0.0221426395297098	-1.68842847090448
ZBTB40	-0.212116598523473	1.99610254351365	-3.12752655937417	0.0020654280319114	0.0221426395297098	-1.68849366527068
CCDC84	-0.286120325637217	2.10388347367327	-3.12749096850311	0.00206566470656106	0.0221426395297098	-1.68859611553289
SRD5A3	0.388275921883397	3.61313819932721	3.12745629728923	0.00206589528973842	0.0221426395297098	-1.68869591751353
MIER1	0.213235612387553	2.62737726528311	3.1274024372736	0.00206625353653056	0.0221426395297098	-1.68885095299942
SRRM3	-0.284310465415472	1.10716278552262	-3.12723479377541	0.00206736897551877	0.0221426395297098	-1.68933349782068
RRM1	0.199896681860067	3.64450168846718	3.12656478987269	0.0020718325033077	0.0221783336366634	-1.69126180616774
SNX7	0.24052974522435	3.73590139084381	3.12637737744847	0.00207308262902869	0.0221796090768585	-1.69180112365276
MCF2L	-0.24868754518436	1.59067239884034	-3.12603404417959	0.00207537462787083	0.0221862098210098	-1.69278906049679
CACNA1H	-0.421802455979353	2.41929079841066	-3.12592125334816	0.00207612810000973	0.0221862098210098	-1.69311359350577
MYEOV	0.768993246743523	3.39683642545245	3.12564944790092	0.00207794487111124	0.0221862098210098	-1.69389561635348
REM1	-0.216830045496669	0.958776225056152	-3.12560758077341	0.00207822484530085	0.0221862098210098	-1.69401606863876
KARS	0.17349727868018	5.09397688407752	3.12508557194965	0.00208171855832575	0.0222114160213962	-1.69551777435447
CSE1L	0.202839164374015	4.25368562952359	3.124803145189	0.00208361105521233	0.0222152658386471	-1.69633016152104
PATJ	0.244365182889812	2.50538533507621	3.12469368375986	0.002084344966759	0.0222152658386471	-1.69664500454105
LPCAT3	0.264251349008029	2.04267621071084	3.12449728220553	0.00208566238965848	0.0222172325494798	-1.69720988811328
TARS	0.19224884156247	3.85758297523722	3.12432274671079	0.00208683378574948	0.0222176424388345	-1.69771185471864
PFDN5	-0.225691229895594	6.17830483062176	-3.12401938873526	0.0020888712230891	0.0222272672577322	-1.6985842572124
AVL9	0.185521375629351	2.25231801531925	3.12237136181929	0.00209997202452994	0.0223110104570656	-1.70332236519107
PRKRIP1	-0.21037426904758	3.16521839341032	-3.12236269232904	0.00210003056461322	0.0223110104570656	-1.70334728424795
NCAM1	-0.462854361936847	1.06459951625747	-3.12223879872663	0.00210086731182582	0.0223110104570656	-1.70370338976933
NSG2	-0.376197781007233	0.617777565804986	-3.1221759427012	0.00210129194402122	0.0223110104570656	-1.70388405108663
MOCOS	0.254001774581401	1.4086219496321	3.1217160360674	0.00210440132053905	0.0223192034297378	-1.70520582002468
DPY19L1	0.285250677079625	3.1353992191637	3.12160921073949	0.00210512416327433	0.0223192034297378	-1.70551281055938
CLEC1A	-0.247053217258711	1.04901661666712	-3.12135473727578	0.00210684700504534	0.0223192034297378	-1.70624406894995
KCNK1	0.491555494075442	3.93119951936538	3.12124097543981	0.00210761761966005	0.0223192034297378	-1.70657095932428
PRDX1	0.294478852664	7.01713795766415	3.12122083836368	0.00210775405394291	0.0223192034297378	-1.70662882135257
MICB	0.323905960455018	1.5858302218312	3.12094819516838	0.00210960209155448	0.0223267170088909	-1.70741220365805
NUTM2G	-0.0259448788923214	0.0820443644281421	-3.12019198698414	0.00211473568883659	0.0223639038522282	-1.70958468818256
ANXA1	0.597137808922504	5.86670703400557	3.12009476247045	0.00211539654509629	0.0223639038522282	-1.70986396712135
ZFYVE27	-0.251600601869099	3.6586445138609	-3.11942017259306	0.00211998714303637	0.0224003598394861	-1.71180152357923
SLC1A5	0.413572449215006	4.94908616471204	3.11903789830843	0.00212259261562817	0.022408646837553	-1.71289932574473
TRIM52	-0.197511694645574	1.50879928084795	-3.11887331342969	0.0021237152910279	0.022408646837553	-1.71337193803239
GGA1	-0.192601969346562	2.9183778692099	-3.11865372688003	0.00212521400199989	0.022408646837553	-1.71400245529185
ACTBL2	0.160009514090138	0.333053268499745	3.11863497101085	0.00212534205893879	0.022408646837553	-1.71405630875699
BCL9L	0.349097596414262	2.89480801569616	3.11787454396646	0.0021305399388599	0.0224513803014409	-1.71623946926247
SEC62	0.19015453982825	4.19526672187659	3.11698742672909	0.00213661866323779	0.0225033451153363	-1.71878575349986
FBXO10	-0.188935272752668	0.950936571249884	-3.11643785177472	0.00214039251468883	0.0225309917367486	-1.72036286938657
RCC1	0.286080509299572	3.3126489115615	3.11551172531632	0.00214676603982051	0.022571861020919	-1.72302001483346
TAOK1	0.223610058520906	2.47674270784864	3.11546712725804	0.00214707340240942	0.022571861020919	-1.72314795316786
PMPCA	-0.187203705957231	3.04036935432551	-3.11537217381338	0.00214772794171817	0.022571861020919	-1.72342034043178
NOLC1	0.226383650998064	4.59078614164348	3.11482681010109	0.00215149085322872	0.0225992967984298	-1.72498464938366
LGALS12	-0.219160250810029	0.358331743677615	-3.11463389317165	0.00215282340436721	0.0226011883206881	-1.7255379495016
UACA	0.285622158596521	3.15616386406622	3.11426291530011	0.0021553880357534	0.0226160057619903	-1.72660185581504
PELI1	0.316426638953385	3.72541788567934	3.11384194605439	0.00215830168739306	0.0226253941551117	-1.72780899273024
RAB27B	0.416319096272453	2.35997329500039	3.11373406827452	0.00215904892715064	0.0226253941551117	-1.7281183107993
TMEM178B	-0.351859496954903	0.698344209631424	-3.11344508213971	0.00216105183362993	0.0226253941551117	-1.72894687397224
CCL23	-0.399747699450129	1.05155552859504	-3.11343004298758	0.00216115611407288	0.0226253941551117	-1.7289899914226
TAGLN3	-0.545338555470571	1.06916999317413	-3.11330096392924	0.0021620513307164	0.0226253941551117	-1.729360055175
AP2B1	0.20725279727208	5.20206249025426	3.11224531865929	0.00216938554608912	0.0226900373036553	-1.73238602854031
PDE6C	-0.0453638869338401	0.16920431699572	-3.11142046013949	0.00217513234641576	0.0227380172950743	-1.7347498223866
BTN3A1	0.303755368504099	3.01500241364122	3.11063965341173	0.00218058520175305	0.0227548568329538	-1.73698686253099
OSBP	0.164797279740506	4.00716270686333	3.11063069135023	0.00218064786265773	0.0227548568329538	-1.73701253626286
PRRC2C	0.260914593618949	3.7866870026249	3.11056809432333	0.00218108557471557	0.0227548568329538	-1.73719185692512
GTF2E1	0.155322904104471	2.09839519552119	3.11052535606582	0.0021813844702439	0.0227548568329538	-1.73731428665268
EVL	-0.366002515801817	2.74452816060175	-3.11001508869135	0.0021849560174005	0.0227799959900272	-1.73877590320134
CLIC5	0.325749954624721	1.36876910492938	3.10956948034756	0.00218807941360845	0.0228004385655023	-1.74005213469713
PHACTR1	-0.221313762813761	0.735973678354214	-3.10888273150788	0.00219290111593347	0.0228212559653198	-1.74201867825823
PTTG1IP	0.266861456231067	6.99335357480403	3.10887975661081	0.00219292202420383	0.0228212559653198	-1.74202719619919
MXD4	-0.279039799031717	3.55517216154694	-3.10878781847366	0.0021935682777333	0.0228212559653198	-1.74229043655631
C14orf119	0.170945117442098	3.87682764475787	3.10841977278098	0.00219615711595582	0.0228276451963913	-1.74334416780789
MRPS22	0.121225006824193	2.47972248821981	3.1083695713096	0.00219651045258225	0.0228276451963913	-1.74348788824009
RAMP3	-0.440224499983034	3.91633669729898	-3.10774035563299	0.00220094356594348	0.0228616018388334	-1.74528907719948
LRP5L	-0.239906374937977	1.25993024978201	-3.10664183339524	0.00220870298924637	0.0229116423659158	-1.74843292081502
ARSG	-0.163725828865099	0.957754573877835	-3.10660211027857	0.00220898404703978	0.0229116423659158	-1.7485465852118
UBE2D1	0.215705133537639	2.75742800983132	3.10656226398366	0.00220926600958374	0.0229116423659158	-1.74866060077064
ERLIN2	0.210812719312742	2.92787044580201	3.10514482414949	0.00221931784229488	0.0230037220957954	-1.75271559228872
KCNJ11	-0.505651385367541	1.53302890854044	-3.10421044166647	0.00222596715353416	0.0230604552815417	-1.75538775759188
FKBP9	0.255043254977107	4.78355214345313	3.10391351287988	0.00222808402907577	0.0230683917633203	-1.75623677014488
FXYD7	-0.158081229524604	0.250360102282753	-3.10377308239465	0.00222908583914599	0.0230683917633203	-1.75663827972481
SFRP1	-0.691482506139322	2.13154550983278	-3.1024767352986	0.00223835346465722	0.0231520832254181	-1.76034394457118
LRRC4B	-0.431724646811688	0.790210054716988	-3.10194979248212	0.00224213076412354	0.0231789279995924	-1.76184983887584
RSPRY1	0.161278973700335	2.94004223021513	3.10152639860067	0.00224517005799943	0.0231981190766211	-1.76305964625637
CDA	0.717299266205573	3.78663916633439	3.10086706522163	0.0022499106035467	0.0232348587920771	-1.76494333473877
SULT1B1	0.678276811698632	1.95344052200869	3.10056657357748	0.00225207417740486	0.0232449614174141	-1.76580170853748
ZNF232	-0.185764944889257	1.78527193789368	-3.09996369207798	0.00225642079186288	0.0232775739869663	-1.76752365465978
IDE	0.195862172906594	2.60521303340233	3.09934533346126	0.00226088704437589	0.0233113858187463	-1.76928949603644
EML4	0.23826658940982	3.61479570854623	3.098898712867	0.00226411795450649	0.023313521489488	-1.77056471111313
AMIGO1	-0.311154468701166	1.49851100334162	-3.09883700731655	0.00226456467558644	0.023313521489488	-1.77074088321706
TBC1D17	-0.217318865346433	3.46676744426287	-3.09882376290012	0.00226466056995944	0.023313521489488	-1.77077869620979
PSMA4	0.20800332584952	3.91411528500073	3.09843178617968	0.0022675003227703	0.0233210192389428	-1.77189772989269
NECAB2	-0.435854982658921	0.945140022301112	-3.09839496396218	0.00226776725759339	0.0233210192389428	-1.77200284521031
KCNA5	-0.494263311705651	0.915465786868002	-3.09819805122662	0.00226919522740962	0.0233231411239108	-1.77256494737186
COPS2	0.160948811744715	3.15865861259424	3.09780688230521	0.00227203436712886	0.0233231411239108	-1.77368147380608
REPIN1	-0.258800166253429	4.28046162170126	-3.09778328222278	0.00227220576362006	0.0233231411239108	-1.77374883228041
ZNF831	-0.218043571431002	0.361729916179507	-3.09771100590584	0.00227273074742713	0.0233231411239108	-1.77395511779751
MYCBP	0.205016219665215	2.90017134946885	3.09753327222032	0.00227402220449928	0.0233241890441608	-1.77446237337477
ACTN1	0.311680533204965	5.22738036076575	3.09700176338713	0.00227788832648259	0.0233516298853372	-1.77597915548335
SELENOT	0.175855983188967	4.3795241815415	3.0968317782138	0.00227912605631922	0.0233521113325372	-1.77646419805595
PPM1F	-0.201021085004357	2.242305874511	-3.09631256214765	0.00228291052430365	0.0233786727373989	-1.77794560305923
SLC2A1	0.712138998013601	5.37805884914363	3.09596856351739	0.00228542106212047	0.0233834197747429	-1.77892696309542
CLU	-0.700651078104364	6.49225280325337	-3.09582340395321	0.00228648121681231	0.0233834197747429	-1.77934104541691
GNPTAB	0.206461278516594	2.5971669362919	3.0957590783052	0.00228695115638962	0.0233834197747429	-1.7795245352853
MCM2	0.325039560569594	2.66179769700123	3.09524222325322	0.00229073035001665	0.0234060104491698	-1.78099874849217
PARPBP	0.154361573844409	0.821577562295425	3.09484929717987	0.00229360724653967	0.0234060104491698	-1.78211933505702
CBX6	-0.378029569903502	3.28900374865211	-3.09482298911247	0.00229379998614113	0.0234060104491698	-1.78219435854542
JPT2	0.269531415000502	4.58429225457454	3.09480461167941	0.00229393463277265	0.0234060104491698	-1.78224676567325
PBK	0.331203523068469	1.59446478949436	3.09394568951429	0.00230023588209273	0.0234383775198102	-1.78469585355439
RGS9	-0.430320893039336	1.21736327425929	-3.09381489101881	0.00230119685147236	0.0234383775198102	-1.78506875262866
BCAR3	0.362615169088519	2.94552326487774	3.09363196287095	0.00230254143660824	0.0234383775198102	-1.78559024677434
SLC7A10	-0.118111686787369	0.108178892467201	-3.09351565039323	0.00230339675094295	0.0234383775198102	-1.78592181771203
CCDC68	0.309398313432409	1.65717889521344	3.09327512431601	0.00230516641234579	0.0234383775198102	-1.78660744794248
INKA1	-0.261436656375044	1.56834689733931	-3.09324270537669	0.00230540502947791	0.0234383775198102	-1.78669985592461
VGF	-0.738894005366034	2.06626387003739	-3.09323347666559	0.00230547296087471	0.0234383775198102	-1.78672616157994
KRT18	0.491982988857472	7.86708093133067	3.09280007794441	0.00230866523830098	0.0234586704602697	-1.78796144883421
ILRUN	0.214668958271482	4.97699626423677	3.09247997188704	0.00231102565903957	0.0234627890579383	-1.78887372640674
EIF2A	0.159596219397576	4.39546771980416	3.0923320022661	0.0023121175211754	0.0234627890579383	-1.78929539992265
RABL6	-0.227299949459048	3.58092527068684	-3.09219705014041	0.00231311374317725	0.0234627890579383	-1.78967996138164
PTTG1	0.39109454329268	2.90439544744039	3.0920965082606	0.00231385620509167	0.0234627890579383	-1.78996645718438
CUBN	-0.0735609252348755	0.250243102120559	-3.09157855018566	0.00231768460954232	0.023489464019501	-1.79144225577387
ARMC10	0.179582312164797	2.96074287981698	3.09090546643564	0.00232266834277651	0.0235278144990652	-1.79335971835169
UGGT1	0.177641353079068	3.11582760177696	3.09037615377844	0.00232659449851942	0.0235554180229553	-1.79486734792804
RABEP2	-0.258871272696853	3.02406003101455	-3.08975699545398	0.00233119485961028	0.0235898154756539	-1.79663059036576
LRIG3	0.361619977171996	3.23805769260612	3.08901093511584	0.00233674926628797	0.0236184235845641	-1.79875480594674
SERP1	0.151613969671677	4.89757284954102	3.08893797883263	0.00233729308016142	0.0236184235845641	-1.79896250567506
SUCLG2	0.270581193589718	4.4214443409984	3.08889211469961	0.00233763500982301	0.0236184235845641	-1.79909307433809
KNSTRN	0.228591099403831	1.78230645773838	3.08870020937096	0.00233906621770019	0.0236207145187016	-1.7996393827354
KIAA1522	0.38845709827631	4.95894707958885	3.08832264687779	0.00234188439807791	0.0236287385272111	-1.80071412402574
TTC21A	-0.160305713407378	0.866807615774952	-3.08826421701594	0.00234232080700925	0.0236287385272111	-1.80088043563768
TM7SF3	0.283879346474492	4.14480133407509	3.08810967699729	0.0023434754186643	0.0236287385272111	-1.80132029647911
CHRDL1	-0.715926604487	2.15141134577251	-3.08777299303484	0.00234599269887563	0.0236419644489465	-1.80227851800373
OXSR1	0.227746613839007	3.33707976954849	3.08628452849337	0.0023571514329174	0.0237422171294007	-1.80651365382467
PPP1CB	0.231722451105295	5.46434987959104	3.08606239042174	0.00235882095668912	0.0237468366435474	-1.80714554801648
RPGR	-0.169930667685718	1.21685924224922	-3.08509307141298	0.00236611885704651	0.023808084610333	-1.80990239847458
KDELR3	0.405632197383698	4.44934210098643	3.08399948493842	0.00237437738160522	0.0238722459782922	-1.81301175060954
AIF1L	-0.330983090527038	1.58082609909425	-3.08392643533839	0.00237492998335873	0.0238722459782922	-1.81321941462543
S100B	-0.535404097260918	2.63756870923142	-3.08350220800801	0.00237814150393006	0.0238868376581281	-1.81442531316558
ITGB4	0.690390920898476	5.94857044183521	3.08341295277504	0.00237881770161257	0.0238868376581281	-1.81467900910162
DGKE	-0.178030890457621	1.12616309618179	-3.08322540980686	0.00238023910568012	0.0238888787622788	-1.81521205326561
SCAND1	-0.425931817769929	4.46878785329847	-3.08056518943758	0.0024004857783763	0.0240694900673711	-1.82276994725945
FBXO31	-0.177345926235974	2.87304077211847	-3.08053852252279	0.0024006895401447	0.0240694900673711	-1.82284568053979
FFAR3	-0.0767468564192716	0.132126430247124	-3.07962787328593	0.00240765739742713	0.0241158098279014	-1.82543154691928
HIC2	-0.125417307132811	1.02167311776751	-3.07961332218006	0.00240776888700377	0.0241158098279014	-1.82547286048329
BRF1	-0.137333264408816	1.12134380670583	-3.0792454248957	0.00241058927488285	0.0241317336752055	-1.82651733811761
UBE2E1	0.196047207107781	4.21870880188812	3.07901506734927	0.0024123568028888	0.0241354999304986	-1.82717127721907
ANKRD54	-0.184904057660968	2.62787397591168	-3.07887567711351	0.00241342692181469	0.0241354999304986	-1.82756695704853
NAP1L2	-0.382820971058837	1.10547784119589	-3.07840784648628	0.00241702172939318	0.0241409825175237	-1.82889484654643
NDUFS7	-0.305709604158603	2.58022714870444	-3.07815624920139	0.00241895704466955	0.0241409825175237	-1.82960890519682
SCML2	-0.126580492425377	0.304827151756528	-3.0781353387143	0.0024191179549115	0.0241409825175237	-1.82966824893553
NPPC	-0.224435848946355	0.290305747812138	-3.07780372997114	0.00242167106952126	0.0241409825175237	-1.8306093028408
AMER3	-0.315607808048211	0.407958529496407	-3.07772318481966	0.00242229157628815	0.0241409825175237	-1.83083786374411
ASPSCR1	-0.232024267405037	1.71046317122976	-3.07760930131709	0.00242316916676384	0.0241409825175237	-1.8311610189055
ENTPD7	0.271821498599922	2.1349019178431	3.07748813188228	0.00242410322516295	0.0241409825175237	-1.83150483685097
ETV2	-0.140891291642715	0.591363139234304	-3.07746679665591	0.00242426772635707	0.0241409825175237	-1.83156537424578
CD19	-0.570269006956019	0.897546877187788	-3.07730877394869	0.00242548645115472	0.0241409825175237	-1.83201374229672
KIF26A	-0.223292871315961	0.796274933781527	-3.07720526268164	0.00242628507174744	0.0241409825175237	-1.83230743035747
MC2R	0.0236922160805327	0.0429161459633991	3.07681420473583	0.00242930439277792	0.0241587669608356	-1.8334168825383
CORO7	-0.191618458441216	1.60927960155607	-3.0749440550547	0.00244379165088763	0.0242762633843493	-1.83872085404133
TIGD3	-0.119101266096904	0.406933313378273	-3.07491774761179	0.00244399601108749	0.0242762633843493	-1.83879544458251
PDE2A	-0.288266312508139	1.24109409424005	-3.07481002112847	0.00244483301127377	0.0242762633843493	-1.83910087982254
ZNF789	-0.210850066149378	1.38972771606433	-3.07453675266767	0.0024469574064188	0.0242850615876919	-1.83987563077384
TMEM127	0.180583194281696	4.51929497256277	3.07360035880439	0.0024542498818459	0.0243451160510268	-1.8425299599852
HYI	-0.221159935332474	2.3071674167058	-3.07288861651225	0.00245980622070203	0.0243792197931275	-1.84454700181985
AP3S1	0.208145666500391	4.05022667782827	3.07278774627314	0.00246059462019649	0.0243792197931275	-1.84483282921232
TMEM145	-0.411370238448355	0.606490467428592	-3.07268251851157	0.00246141732652045	0.0243792197931275	-1.84513099520442
USP37	0.149940787589455	0.772285943070974	3.0724895039519	0.00246292703972272	0.024381858746089	-1.84567788396971
NT5C3A	0.241794591028295	3.55133397643162	3.07221160171254	0.00246510222485326	0.024391079582037	-1.84646524011408
MTMR3	-0.110540972703813	0.907334165160599	-3.07149631565332	0.00247070903962607	0.0244321325837877	-1.84849150476228
B4GAT1	-0.304576943431238	3.58203955024625	-3.07126774878608	0.00247250315504442	0.0244321325837877	-1.84913890077669
EPHX1	-0.24825242445618	5.33698135421541	-3.07117909377767	0.00247319936823979	0.0244321325837877	-1.84938999687631
CEACAM19	-0.351251521205344	1.34391779454613	-3.07104730739448	0.00247423462910624	0.0244321325837877	-1.84976324127058
RIPPLY2	-0.373452506190208	0.553137306646734	-3.07060210595949	0.00247773491079286	0.0244543831583084	-1.85102403148371
MAMDC4	-0.340102052831018	1.45607367862396	-3.07001898272723	0.00248232647947373	0.0244797261192127	-1.85267516270597
SPAG1	0.279965026849442	1.96880189320636	3.06995900345496	0.00248279920713446	0.0244797261192127	-1.8528449799401
UPF3A	-0.185905890399189	2.39539306288786	-3.06973615454712	0.00248455632242019	0.0244847407231067	-1.85347589833686
CD3EAP	0.147986636764223	1.17983729820357	3.06929702451068	0.00248802212636201	0.0245065805726195	-1.85471902089814
SCNN1A	0.693179291806373	4.80374244211495	3.06905208986091	0.00248995719396716	0.0245133285797641	-1.85541233135842
TMEM139	0.447873697036146	2.57459162938552	3.06850727711641	0.00249426638211333	0.0245384184117295	-1.85695429740463
LAMB3	0.81287333727907	6.4369732430601	3.06841357311823	0.00249500822563809	0.0245384184117295	-1.85721948015177
KDM8	-0.146922672056625	1.14347573077806	-3.06699506625295	0.00250626327406328	0.0246266790271161	-1.86123297640559
ZNF143	0.135879916698283	2.12382554401233	3.06696606471511	0.0025064938727308	0.0246266790271161	-1.86131501548806
OGFOD1	0.159681544236353	2.80021777961185	3.06675059428716	0.0025082077464848	0.0246311778248941	-1.86192451303108
NFAT5	0.281927220280223	1.73815829402032	3.06620211064576	0.0025125753216362	0.0246536334589593	-1.86347582655562
VGLL4	0.281094983685092	2.8864648061219	3.06606876575977	0.00251363820671613	0.0246536334589593	-1.86385293744564
[truncated: 17,612 more rows]
