# Supplementary material for: Prognostic-related genes for pancreatic cancer typing and immunotherapy response prediction based on single-cell sequencing data and bulk sequencing data
Source: Oncol Res. 2023 Jul 21;31(5):697–714. doi: 10.32604/or.2023.029458 (PMC10398398; doi:10.32604/or.2023.029458)
Supplement: Data for TCGA dataset subtypes [file OncolRes-31-29458-s004.txt]

Samples	Cluster	Age	T.Stage	N.Stage	M.Stage	Stage	Grade	Gender	OS	OS.time
TCGA-2J-AAB1-01	clust3	65	T3	N1	M0	II	G3	male	1	66
TCGA-2J-AAB4-01	clust3	48	T2	N1	M0	II	G2	male	0	729
TCGA-2J-AAB6-01	clust3	75	T3	N0	M0	II	G2	male	1	293
TCGA-2J-AAB8-01	clust3	71	T3	N1	M0	II	G3	male	0	80
TCGA-2J-AAB9-01	clust2	70	T3	N1	M0	II	G1	female	1	627
TCGA-2J-AABA-01	clust2	55	T3	N1	M0	II	G2	male	1	607
TCGA-2J-AABE-01	clust1	73	T3	N0	M0	II	G2	male	0	676
TCGA-2J-AABF-01	clust3	73	T3	N1	M0	II	G3	male	1	691
TCGA-2J-AABH-01	clust1	61	T3	N0	M0	II	G3	male	0	1287
TCGA-2J-AABI-01	clust2	55	T3	N0	M0	II	G3	female	0	969
TCGA-2J-AABK-01	clust1	71	T3	N1	M0	II	G2	male	0	484
TCGA-2J-AABO-01	clust2	43	T3	N1	M0	II	G2	male	0	440
TCGA-2J-AABP-01	clust2	58	T3	N1	M0	II	G4	female	0	463
TCGA-2J-AABR-01	clust2	60	T3	N0	M0	II	G3	female	0	438
TCGA-2J-AABT-01	clust2	72	T3	N1	M0	II	G2	female	0	319
TCGA-2J-AABU-01	clust2	56	T3	N1	M0	II	G3	male	1	277
TCGA-2J-AABV-01	clust1	74	T3	N1	M0	II	G4	male	1	652
TCGA-2L-AAQA-01	clust1	76	T3	N1	NA	II	G2	male	1	143
TCGA-2L-AAQE-01	clust3	56	T3	N1	M0	II	G2	male	1	684
TCGA-2L-AAQI-01	clust3	66	T3	N1	NA	II	G3	male	1	103
TCGA-2L-AAQJ-01	clust3	49	T4	N0	NA	III	G2	female	1	394
TCGA-2L-AAQL-01	clust1	82	T3	N1	NA	II	G3	male	1	292
TCGA-2L-AAQM-01	clust1	52	T3	N1	NA	II	G1	male	0	1383
TCGA-3A-A9I5-01	clust1	57	NA	N0	NA	NA	G1	male	0	1794
TCGA-3A-A9I7-01	clust2	45	T3	N1	NA	II	G2	male	0	1323
TCGA-3A-A9I9-01	clust1	67	T3	N0	NA	II	G2	male	1	634
TCGA-3A-A9IB-01	clust3	69	T3	N1	NA	II	G3	female	1	224
TCGA-3A-A9IC-01	clust2	61	T3	N1	NA	II	G2	female	1	738
TCGA-3A-A9IH-01	clust1	66	T1	N0	NA	I	G2	female	0	1021
TCGA-3A-A9IJ-01	clust1	65	T2	N0	NA	I	G1	male	0	1854
TCGA-3A-A9IL-01	clust1	39	T1	NA	NA	I	G1	female	0	2741
TCGA-3A-A9IN-01	clust1	62	T2	NA	NA	I	G2	female	0	2084
TCGA-3A-A9IO-01	clust1	55	NA	NA	NA	NA	G1	male	0	1942
TCGA-3A-A9IR-01	clust1	64	T2	N0	NA	I	G1	female	0	1542
TCGA-3A-A9IS-01	clust1	67	T2	N0	NA	I	G1	male	0	998
TCGA-3A-A9IU-01	clust3	65	T3	N1	NA	II	G3	male	1	458
TCGA-3A-A9IV-01	clust1	59	T2	N0	NA	I	G1	female	0	1103
TCGA-3A-A9IX-01	clust2	40	T1	N0	NA	I	G2	male	0	1037
TCGA-3A-A9IZ-01	clust1	47	T3	N1	NA	II	G2	male	1	308
TCGA-3A-A9J0-01	clust1	75	T3	N1	NA	II	G2	male	0	743
TCGA-3E-AAAY-01	clust1	67	T3	N1	NA	II	G3	male	0	2285
TCGA-3E-AAAZ-01	clust2	71	T3	N0	NA	II	G2	male	1	2182
TCGA-F2-6879-01	clust3	57	T3	N1	M0	II	G2	male	1	334
TCGA-F2-6880-01	clust1	70	T3	N1	M0	II	G1	male	0	295
TCGA-F2-7273-01	clust2	54	T3	N1	M0	II	G3	male	1	592
TCGA-F2-7276-01	clust2	64	T3	N1	M0	II	G1	male	1	216
TCGA-F2-A44G-01	clust3	79	T3	N1	M0	II	G2	female	1	233
TCGA-F2-A44H-01	clust2	65	T3	N0	M0	II	G2	male	0	586
TCGA-F2-A7TX-01	clust3	77	T3	N1	M0	II	G3	male	1	95
TCGA-F2-A8YN-01	clust1	76	T3	N0	M0	II	G2	male	0	517
TCGA-FB-A4P5-01	clust2	69	T3	N1	NA	II	G2	female	1	179
TCGA-FB-A4P6-01	clust1	54	T3	N1	NA	II	G1	male	0	767
TCGA-FB-A545-01	clust2	72	T3	N1	M0	II	G2	female	1	732
TCGA-FB-A5VM-01	clust2	74	T2	N0	M0	I	G3	male	1	498
TCGA-FB-A78T-01	clust1	71	T3	N1	M0	II	G2	female	1	375
TCGA-FB-A7DR-01	clust3	48	T3	NA	M0	II	G2	male	1	353
TCGA-FB-AAPP-01	clust1	71	T3	N1	NA	II	G3	male	1	485
TCGA-FB-AAPQ-01	clust1	65	T3	N1	NA	II	G2	male	1	1130
TCGA-FB-AAPS-01	clust2	62	T2	N1	NA	II	G2	female	0	228
TCGA-FB-AAPU-01	clust1	41	T3	N0	NA	II	G2	female	1	381
TCGA-FB-AAPY-01	clust1	71	T2	N1	NA	II	G2	male	1	1059
TCGA-FB-AAPZ-01	clust2	54	T2	N1	NA	II	G3	male	0	716
TCGA-FB-AAQ0-01	clust1	68	T3	N0	NA	II	G3	male	1	473
TCGA-FB-AAQ1-01	clust1	49	T3	N1	NA	II	G2	male	1	123
TCGA-FB-AAQ2-01	clust1	81	T3	N1	NA	II	G3	female	1	153
TCGA-FB-AAQ3-01	clust3	65	T3	N1	NA	II	G2	female	1	31
TCGA-FB-AAQ6-01	clust3	85	T1	N0	NA	I	G2	male	1	244
TCGA-H6-8124-01	clust2	56	T3	N1	M0	II	G3	female	0	392
TCGA-H6-A45N-01	clust1	88	T3	N1	NA	II	G3	female	1	397
TCGA-H8-A6C1-01	clust1	53	T3	N0	NA	II	G2	male	0	671
TCGA-HV-A5A3-01	clust1	50	T3	NA	NA	II	G2	male	1	128
TCGA-HV-A5A4-01	clust3	72	T3	N0	NA	II	G2	female	0	232
TCGA-HV-A5A5-01	clust3	61	T3	N1	M0	II	G2	female	0	289
TCGA-HV-A5A6-01	clust3	65	T3	N1	M0	II	G1	female	1	2036
TCGA-HV-A7OL-01	clust1	70	T3	N0	NA	II	G2	male	0	252
TCGA-HV-A7OP-01	clust1	72	T3	N1	M0	II	NA	male	0	978
TCGA-HV-AA8V-01	clust2	50	T3	N1	NA	II	G3	male	0	920
TCGA-HV-AA8X-01	clust3	75	T2	N1	NA	II	G2	female	1	532
TCGA-HZ-7289-01	clust3	77	T3	N1	NA	II	G1	male	1	661
TCGA-HZ-7918-01	clust3	72	T3	N1	M0	II	G3	male	0	969
TCGA-HZ-7919-01	clust3	52	T3	N1	M0	II	G2	female	1	593
TCGA-HZ-7920-01	clust2	71	T2	N0	NA	I	G2	male	1	236
TCGA-HZ-7922-01	clust3	61	T3	N1	NA	II	G1	female	0	4
TCGA-HZ-7923-01	clust2	65	T3	N0	NA	II	G2	male	0	314
TCGA-HZ-7924-01	clust2	60	T3	N0	NA	II	G2	female	0	840
TCGA-HZ-7925-01	clust3	66	T3	N1	NA	II	G2	male	1	614
TCGA-HZ-7926-01	clust2	57	T3	N1	NA	II	G1	male	1	518
TCGA-HZ-8001-01	clust2	69	T4	N0	NA	III	G2	male	0	706
TCGA-HZ-8002-01	clust2	61	T3	N1	NA	II	G2	male	1	366
TCGA-HZ-8003-01	clust3	65	T3	N1	NA	II	G2	female	1	596
TCGA-HZ-8005-01	clust3	81	T3	N1	NA	II	G3	male	1	120
TCGA-HZ-8315-01	clust3	54	T3	N0	NA	II	G2	female	1	299
TCGA-HZ-8317-01	clust2	69	T3	N1	NA	II	G1	female	1	378
TCGA-HZ-8519-01	clust2	73	T1	N0	NA	I	G3	male	0	454
TCGA-HZ-8636-01	clust2	58	T3	N0	M1	IV	G3	female	1	545
TCGA-HZ-8637-01	clust3	76	T3	N1	NA	II	G3	female	1	517
TCGA-HZ-8638-01	clust3	84	T1	N0	NA	I	NA	female	1	151
TCGA-HZ-A49G-01	clust1	58	T2	N1	NA	II	G2	female	0	660
TCGA-HZ-A49H-01	clust2	68	T3	N1	NA	II	G2	female	0	491
TCGA-HZ-A49I-01	clust1	77	T3	N1	NA	II	G2	male	1	308
TCGA-HZ-A4BH-01	clust3	75	T3	N1	NA	II	G3	male	0	194
TCGA-HZ-A4BK-01	clust3	72	T3	N1	NA	II	G3	male	0	657
TCGA-HZ-A77O-01	clust3	77	T2	N1	NA	II	G2	female	1	160
TCGA-HZ-A77P-01	clust2	77	T3	N1	NA	II	G1	male	0	330
TCGA-HZ-A77Q-01	clust2	55	T3	N1	NA	II	G2	female	0	33
TCGA-HZ-A8P1-01	clust1	81	T2	N0	NA	I	G1	male	0	7
TCGA-HZ-A9TJ-01	clust3	70	T3	N0	M1	IV	G2	male	0	603
TCGA-IB-7644-01	clust3	65	T3	N1	M1	IV	G2	female	1	394
TCGA-IB-7645-01	clust2	44	T3	N1	M0	II	G1	female	1	1502
TCGA-IB-7646-01	clust3	60	T3	N1	M0	II	G2	male	1	145
TCGA-IB-7649-01	clust3	73	T3	N1	M0	II	G2	female	1	467
TCGA-IB-7651-01	clust3	64	T3	N1	M0	II	G2	female	1	603
TCGA-IB-7652-01	clust2	49	T3	N1	M0	II	G2	female	0	1116
TCGA-IB-7654-01	clust3	80	T2	N1	M0	II	G2	male	1	476
TCGA-IB-7885-01	clust2	78	T3	N1	M0	II	G2	female	0	1257
TCGA-IB-7886-01	clust3	80	T3	N1	M0	II	G3	male	1	123
TCGA-IB-7887-01	clust3	62	T3	N1	M0	II	G2	female	1	110
TCGA-IB-7888-01	clust2	66	T3	N0	M0	II	G2	female	1	1332
TCGA-IB-7889-01	clust2	85	T3	N1	M0	II	G1	female	1	481
TCGA-IB-7890-01	clust2	73	T2	N0	M0	I	G3	male	1	598
TCGA-IB-7891-01	clust3	49	T3	N1	M0	II	G1	female	1	913
TCGA-IB-7893-01	clust3	64	T3	N0	M0	II	G3	male	1	117
TCGA-IB-7897-01	clust2	53	T3	N1	M0	II	G2	female	1	486
TCGA-IB-8126-01	clust2	79	T4	N1	M0	III	G1	female	0	462
TCGA-IB-8127-01	clust3	59	T3	N1	M0	II	G2	male	0	522
TCGA-IB-A5SO-01	clust2	71	T3	N1	M0	II	G2	male	1	365
TCGA-IB-A5SP-01	clust1	77	T3	N0	M0	II	G2	male	0	482
TCGA-IB-A5SQ-01	clust2	56	T2	N0	M0	I	G2	female	1	219
TCGA-IB-A5SS-01	clust3	64	T3	N1	M0	II	G3	female	1	460
TCGA-IB-A5ST-01	clust2	64	T3	N1	M0	II	G2	female	0	635
TCGA-IB-A6UF-01	clust1	63	T3	N1	M0	II	G2	male	0	666
TCGA-IB-A6UG-01	clust1	65	T3	N1	M0	II	G3	male	1	41
TCGA-IB-A7LX-01	clust3	57	T3	N1	NA	II	G2	male	1	250
TCGA-IB-A7M4-01	clust3	81	T3	N1	NA	II	G3	male	0	483
TCGA-IB-AAUM-01	clust1	76	T2	N1	M0	II	G3	male	0	8
TCGA-IB-AAUN-01	clust3	74	T2	N0	M0	I	G2	female	1	144
TCGA-IB-AAUO-01	clust3	64	T3	N1	M0	II	G3	female	1	239
TCGA-IB-AAUP-01	clust2	68	T3	N1	M0	II	G2	male	0	431
TCGA-IB-AAUQ-01	clust3	50	T3	N1	M0	II	G2	male	1	183
TCGA-IB-AAUR-01	clust2	67	T3	N1	M0	II	G1	male	0	338
TCGA-IB-AAUS-01	clust2	84	T3	N1	M0	II	G2	female	0	225
TCGA-IB-AAUT-01	clust1	65	T2	N1	M0	II	G1	male	0	287
TCGA-IB-AAUU-01	clust3	35	T3	N1	M0	II	G3	male	0	245
TCGA-IB-AAUV-01	clust2	49	T3	N1	M0	II	G2	male	0	404
TCGA-IB-AAUW-01	clust3	63	T3	N1	M0	II	G3	female	1	230
TCGA-L1-A7W4-01	clust2	48	T3	N1	M0	II	G3	female	1	278
TCGA-LB-A7SX-01	clust1	74	T3	N1	NA	II	G2	female	1	393
TCGA-LB-A8F3-01	clust1	64	T3	N0	NA	II	G1	female	0	379
TCGA-LB-A9Q5-01	clust1	63	T3	N1	NA	II	G3	female	1	313
TCGA-M8-A5N4-01	clust3	48	T3	N0	M0	II	G2	female	0	584
TCGA-OE-A75W-01	clust1	75	T3	N0	M0	II	G1	male	1	267
TCGA-PZ-A5RE-01	clust1	44	T3	N1	NA	II	G3	female	1	470
TCGA-Q3-A5QY-01	clust2	58	T3	N1	NA	II	G2	male	0	416
TCGA-Q3-AA2A-01	clust1	64	T3	N1	NA	I	G1	female	0	95
TCGA-RB-A7B8-01	clust1	81	T3	N1	NA	II	G2	female	1	466
TCGA-RB-AA9M-01	clust1	43	T1	N1	NA	II	G3	male	0	286
TCGA-RL-AAAS-01	clust2	60	T2	N0	M0	I	G2	female	0	9
TCGA-S4-A8RM-01	clust1	67	T3	N1	NA	II	G3	male	0	737
TCGA-S4-A8RO-01	clust3	75	T3	N1	NA	II	G2	female	0	525
TCGA-S4-A8RP-01	clust1	77	T3	N1	NA	II	G3	female	1	702
TCGA-US-A774-01	clust3	76	T3	N1	NA	II	G3	female	1	695
TCGA-US-A776-01	clust1	61	T3	N0	NA	II	G2	male	0	1216
TCGA-US-A779-01	clust1	54	T3	N1	NA	II	G1	female	1	511
TCGA-US-A77E-01	clust3	73	T3	N1	NA	II	G3	male	1	430
TCGA-US-A77G-01	clust1	64	T3	N1	NA	II	G2	male	1	12
TCGA-US-A77J-01	clust2	81	T3	N1	NA	II	G2	female	1	568
TCGA-XD-AAUG-01	clust2	66	T3	N1	M1	IV	G2	female	0	420
TCGA-XD-AAUH-01	clust2	57	T3	N1	M0	II	G2	female	0	395
TCGA-XD-AAUI-01	clust2	50	T3	N1	NA	II	G2	female	1	366
TCGA-XD-AAUL-01	clust2	56	T3	N0	NA	II	G2	male	0	498
TCGA-XN-A8T3-01	clust3	67	T2	N0	M0	I	G2	male	0	951
TCGA-XN-A8T5-01	clust2	53	T2	N0	M0	I	G2	female	0	720
TCGA-YB-A89D-01	clust2	59	T3	N1	NA	II	G2	male	0	350
TCGA-YH-A8SY-01	clust3	73	T3	N1	NA	NA	G2	female	0	388
TCGA-YY-A8LH-01	clust1	61	T3	N1	NA	II	G3	female	0	2016
TCGA-Z5-AAPL-01	clust2	74	T3	N0	M0	II	G1	female	0	467
