# Supplementary material for: Prognostic-related genes for pancreatic cancer typing and immunotherapy response prediction based on single-cell sequencing data and bulk sequencing data
Source: Oncol Res. 2023 Jul 21;31(5):697–714. doi: 10.32604/or.2023.029458 (PMC10398398; doi:10.32604/or.2023.029458)
Supplement: Table of differential gene [file OncolRes-31-29458-s005.txt]

FSTL1
CLMP
DDR2
FBN1
CLIC4
RAB31
NID1
CALD1
COL6A3
WIPF1
GLIPR1
CCN4
FRMD6
ETS1
LAMA4
SPON1
KIRREL1
LTBP1
LOX
COL5A2
IL1R1
COL3A1
MSRB3
EDNRA
PLXDC2
NEXN
PDPN
CDH11
MMP2
FAP
SPARC
DPYSL3
LUM
C1S
AXL
GASK1B
NID2
PDGFRA
PXDN
AKAP12
CTSK
PRRX1
VCAN
GLT8D2
ANTXR1
SH3PXD2B
THBS1
F13A1
PALLD
EFEMP1
COL1A2
CYBRD1
DCN
ZCCHC24
TNFAIP6
COL4A1
ADAMTS12
GREM1
GBP1
ADAM19
BASP1
ANGPTL2
SULF1
SEMA3C
LTBP2
F2R
ADAMTS2
GFPT2
RASSF2
SPOCK1
COL8A1
SRPX2
CCDC80
ITGA5
PDGFRB
GAS1
AOC3
CD248
ALDH1A3
GJA1
CPXM1
ADAM12
COLEC12
MYLK
PDLIM3
PMP22
CAV1
LAMA2
CRISPLD2
EMP1
COL5A1
NOXA1
COL12A1
MOXD1
EVI2A
C1R
THY1
MRC2
ITGB1
ASPN
FBLN2
CYP1B1
FLNA
ACTA2
IL2RA
SERPINF1
POSTN
FN1
FYB1
GPNMB
THBS2
OLFML2B
COL1A1
ANXA1
GADD45G
INHBA
MFAP2
CD163
OLFML3
RHPN1
MMP19
SRGN
MFAP4
PTPRC
FOXA2
COL15A1
FBLN1
TAGLN
IL7R
CTHRC1
NPDC1
TNC
FPR3
PODN
TMEM238
COL6A1
GEM
MMP14
FNDC1
FIBIN
EVI2B
LMOD1
CD53
SFRP2
ELN
SPARCL1
MFAP5
IGFBP5
ISM1
MXRA5
TGFB3
SNAI2
MYL9
MS4A4A
LAPTM5
CILP
GPR183
HLA-DQA1
CCN2
COL8A2
EMILIN1
PLAU
CYBB
PLN
HSD11B1
MS4A7
KIF12
SERPINE1
COL6A2
RASSF7
GIPR
COL10A1
MPEG1
HLA-DRA
OMD
CPA3
ISLR
LGALS1
SRPX
FOLR2
FCGR3A
ITGB2
AEBP1
CNN1
HLA-DPA1
COL14A1
CRACR2B
MEDAG
FLNC
C1QC
LOXL2
CXCL10
ITGA11
VSIG4
LCP1
JCHAIN
TGM2
CCL5
ITGBL1
PTGIS
MYH11
SMIM32
SFRP4
CCN1
RARRES1
CXCL9
C1QB
PLPP4
CCL21
HTRA3
CXCL12
IGLL5
COL11A1
MRC1
CCL18
OGN
MGP
HLA-DQB1
CHRDL1
GJB2
C4orf48
TM4SF5
ACTG2
CD52
DPT
CXCL13
CST2
CXCL5
CD79A
MMP11
PCSK1N
GABRP
DES
C7
CCL19
KRT17
CST6
TFF3
KRT5
KRT6A
RSPO3
CELF2
LYVE1
SLIT3
SCARA5
S1PR1
CCR7
IL24
FCMR
RCSD1
MRGPRF
PTX3
FHL1
RASGRP2
ADAMTS1
HSPB6
HCLS1
GIMAP7
LHFPL6
CD1C
CCDC69
KLRB1
SLA
CAVIN2
CLEC10A
CTSG
IL33
FBLN5
NGFR
C16orf89
GZMK
HAS1
CST7
SELL
CD79B
SMIM22
FABP4
CD48
SIT1
CD27
RNASE6
SASH3
MS4A1
PI16
CD37
CHRDL2
CD3E
TNFRSF13C
SELP
CD69
ACKR1
ADH1B
CORO1A
CD22
CD19
SYNPO2
ADIPOQ
CD3D
CXCR4
FCER1A
TCL1A
PTGDS
SFRP1
MT1A
CD2
FCER2
DUSP1
PLIN1
VPREB3
CR2
PLIN4
FOSB
IL6
FOXA3
PLA2G2A
FDCSP
IGF2
CCL17
MZB1
FXYD3
BAIAP2L2
LTB
THBS4
TRIM31
HBB
REG4
TFF1
SAA1
CLDN18
CA9
CEACAM5
DDX60
OAS3
CXCL11
IFIT3
OAS2
IFI44L
IFIT1
IFI27
OASL
CDH3
COL17A1
CTSE
CEACAM6
BEX1
CHGB
S100P
CHGA
