# Supplementary material for: Prognostic-related genes for pancreatic cancer typing and immunotherapy response prediction based on single-cell sequencing data and bulk sequencing data
Source: Oncol Res. 2023 Jul 21;31(5):697–714. doi: 10.32604/or.2023.029458 (PMC10398398; doi:10.32604/or.2023.029458)
Supplement: Table of results for marker genes [file OncolRes-31-29458-s006.txt]

p_val	avg_log2FC	pct.1	pct.2	p_val_adj	cluster	gene	pct.diff
0	3.26654368205625	0.654	0.143	0	B cell	MS4A1	0.511
0	2.39289757196152	0.571	0.132	0	B cell	CD79A	0.439
0	1.80199403006566	0.857	0.546	0	B cell	CD52	0.311
0	1.78091208129891	0.986	0.899	0	B cell	RPL21	0.087
0	1.74559689278182	0.995	0.981	0	B cell	RPS27	0.014
0	1.73915076931982	0.517	0.23	0	B cell	CD69	0.287
0	1.59978435132018	0.841	0.605	0	B cell	EZR	0.236
0	1.57457741087867	0.57	0.269	0	B cell	ISG20	0.301
0	1.54385442875111	0.993	0.97	0	B cell	RPS29	0.023
0	1.48944277887549	0.512	0.237	0	B cell	STK17A	0.275
0	1.44263748381671	0.626	0.392	0	B cell	SMCHD1	0.234
0	1.40762417481366	0.976	0.908	0	B cell	RPL23A	0.0679999999999999
0	1.36334161114033	0.99	0.939	0	B cell	RPL13A	0.051
0	1.36214449436838	0.963	0.863	0	B cell	RPL18A	0.1
0	1.33045749414084	0.975	0.904	0	B cell	RPS27A	0.071
0	1.33005425483087	0.876	0.728	0	B cell	RPS5	0.148
0	1.32208372813969	0.645	0.435	0	B cell	NOP58	0.21
0	1.3090229568733	0.973	0.909	0	B cell	RPS18	0.0639999999999999
0	1.24685047417989	0.969	0.904	0	B cell	RPS3	0.0649999999999999
0	1.24379698515837	0.974	0.926	0	B cell	RPL30	0.0479999999999999
0	1.24203834387226	0.603	0.384	0	B cell	RPL21P28	0.219
0	1.23940288293932	0.982	0.941	0	B cell	RPS6	0.041
0	1.23698348968371	0.979	0.938	0	B cell	RPL34	0.041
0	1.23561929903381	0.99	0.978	0	B cell	RPLP2	0.012
0	1.21999878699311	0.902	0.777	0	B cell	RPS15A	0.125
0	1.21650890455384	0.94	0.863	0	B cell	RPS21	0.077
0	1.17020809814082	0.973	0.934	0	B cell	RPL39	0.0389999999999999
0	1.16361682925618	0.858	0.772	0	B cell	RPS7	0.086
0	1.13318609972598	0.758	0.621	0	B cell	KMT2E	0.137
0	1.12711278426916	0.947	0.862	0	B cell	RPL5	0.085
0	1.1060161771003	0.99	0.958	0	B cell	RPL13	0.032
0	1.09867361403467	0.968	0.93	0	B cell	RPL32	0.0379999999999999
0	1.08625364502262	0.969	0.928	0	B cell	BTG1	0.0409999999999999
0	1.07719645281778	0.986	0.96	0	B cell	RPL27A	0.026
0	1.07680398862923	0.912	0.836	0	B cell	RPS25	0.0760000000000001
0	1.07445329830254	0.99	0.956	0	B cell	RPS19	0.034
0	1.06656421460631	0.96	0.902	0	B cell	RPS13	0.0579999999999999
0	1.06275520900713	0.944	0.889	0	B cell	RPL18	0.0549999999999999
0	1.06147648371027	0.958	0.92	0	B cell	RPS12	0.0379999999999999
0	1.06069324273151	0.744	0.639	0	B cell	RPL10A	0.105
0	1.06062949134831	0.968	0.932	0	B cell	RPL11	0.0359999999999999
0	1.03973482165555	0.972	0.93	0	B cell	RPS15	0.0419999999999999
0	1.03380444104481	0.947	0.91	0	B cell	RPS23	0.0369999999999999
0	1.02860075269541	0.966	0.911	0	B cell	RPS20	0.0549999999999999
0	1.02354948742471	0.99	0.976	0	B cell	RPL37	0.014
0	1.01894121774205	0.95	0.908	0	B cell	RPS28	0.0419999999999999
0	1.01728179980893	0.939	0.889	0	B cell	RPL14	0.0499999999999999
0	1.01119716995343	0.957	0.921	0	B cell	RPS14	0.0359999999999999
0	1.01092645842522	0.994	0.994	0	B cell	RPLP1	0
0	1.0052507318175	0.926	0.846	0	B cell	RPS3A	0.0800000000000001
0	1.0051386350214	0.756	0.615	0	B cell	SMAP2	0.141
0	0.997094436951669	0.88	0.816	0	B cell	RPL24	0.0640000000000001
0	0.986792807475336	0.7	0.57	0	B cell	RPSA	0.13
0	0.985451013303478	0.941	0.886	0	B cell	RPL9	0.0549999999999999
0	0.984934414078889	0.932	0.89	0	B cell	RPL8	0.042
0	0.984180651901509	0.768	0.686	0	B cell	EEF1B2	0.082
0	0.978672345020968	0.877	0.803	0	B cell	RPL7	0.074
0	0.969872681747797	0.894	0.845	0	B cell	RPL26	0.049
0	0.966786732617071	0.972	0.93	0	B cell	RPS2	0.0419999999999999
0	0.961028361339829	0.889	0.822	0	B cell	RPL3	0.0670000000000001
0	0.955537204154159	0.923	0.857	0	B cell	RPL27	0.0660000000000001
0	0.945344803969767	0.89	0.866	0	B cell	RPLP0	0.024
0	0.944407221636204	0.921	0.885	0	B cell	RPS8	0.036
0	0.940986186069281	0.969	0.945	0	B cell	RPL37A	0.024
0	0.937671937562091	0.828	0.545	0	B cell	IGLC3	0.283
0	0.918327094273745	0.984	0.973	0	B cell	RPL31	0.011
0	0.916574303415203	0.931	0.89	0	B cell	RPL36	0.041
0	0.89575083498563	0.942	0.911	0	B cell	FAU	0.0309999999999999
0	0.867516188759376	0.931	0.879	0	B cell	RPL35A	0.052
0	0.864676325602105	0.934	0.903	0	B cell	RPL19	0.031
0	0.863158083325851	0.933	0.91	0	B cell	RPL12	0.023
0	0.862890699465654	0.857	0.825	0	B cell	RPL6	0.032
0	0.862179596551653	0.911	0.893	0	B cell	RPL28	0.018
0	0.857435825345788	0.962	0.932	0	B cell	RPL15	0.0299999999999999
0	0.836720581700415	0.998	0.989	0	B cell	PTMA	0.00900000000000001
0	0.833151293958179	0.805	0.713	0	B cell	RPL41	0.0920000000000001
0	0.822913354181163	0.963	0.674	0	B cell	IGKC	0.289
0	0.816578437696732	0.974	0.947	0	B cell	RPL23	0.027
0	0.802810351109914	0.961	0.93	0	B cell	RPL10	0.0309999999999999
0	0.794675710700939	0.8	0.544	0	B cell	IGHG4	0.256
0	0.76468517129087	0.967	0.946	0	B cell	HSP90AB1	0.021
0	0.751574378280821	0.807	0.548	0	B cell	IGLC2	0.259
0	0.743049532132444	0.979	0.957	0	B cell	RPS16	0.022
0	0.697463402724765	0.937	0.608	0	B cell	IGHG1	0.329
0	0.673804428664613	0.778	0.541	0	B cell	IGHA1	0.237
0	0.553748277419174	1	1	0	B cell	MALAT1	0
0	0.53716392607553	0.883	0.576	0	B cell	IGHG2	0.307
1.19991548968516e-306	0.674741302718016	0.891	0.875	3.0421457409988e-302	B cell	RPS11	0.016
2.12157141637348e-304	1.08976793350783	0.691	0.565	5.37882001193168e-300	B cell	ELF1	0.126
1.15969031928478e-299	0.824509288712076	0.819	0.768	2.9401628664827e-295	B cell	NCL	0.0509999999999999
4.00659395458359e-294	0.960957533902687	0.797	0.692	1.01579176530558e-289	B cell	HSPD1	0.105
5.37576867605008e-281	0.659779733892809	0.909	0.907	1.36291863243898e-276	B cell	RPL38	0.002
2.07528570231535e-271	0.978521177552426	0.763	0.654	5.26147184108011e-267	B cell	HSPE1	0.109
7.76596705216459e-266	0.691914284364227	0.86	0.85	1.96890562673529e-261	B cell	RPL35	0.01
6.95488540408967e-265	0.925512467446723	0.653	0.504	1.76327209649885e-260	B cell	RPL23AP42	0.149
3.82140729104109e-256	0.572531197487605	0.922	0.921	9.68841390497648e-252	B cell	RPS24	0.001
5.75246607933461e-245	1.01600957628728	0.647	0.538	1.4584227250937e-240	B cell	BCLAF1	0.109
6.01744093024796e-245	0.956664498416501	0.618	0.481	1.52560179904577e-240	B cell	RPL18AP3	0.137
2.58812330955316e-244	0.73831984949166	0.799	0.769	6.56166902671012e-240	B cell	RPS4X	0.03
2.98928760114349e-240	0.607109343873183	0.973	0.961	7.57874085517909e-236	B cell	HSP90AA1	0.012
3.79819436686598e-236	1.06056984413506	0.672	0.582	9.62956217831533e-232	B cell	ITSN2	0.0900000000000001
2.81996457259619e-234	0.771655399105353	0.834	0.795	7.14945618090312e-230	B cell	PTPRC	0.0389999999999999
2.70365993605935e-229	1.18763054420342	0.572	0.45	6.85458903589127e-225	B cell	CD37	0.122
3.42711040898164e-220	1.79270012544272	0.573	0.438	8.68875301989115e-216	B cell	HIST1H4C	0.135
6.75184422674393e-218	0.627000027448783	0.836	0.829	1.71179506680639e-213	B cell	RACK1	0.00700000000000001
7.43286921929628e-218	0.736040287659726	0.787	0.767	1.88445533316819e-213	B cell	RPL29	0.02
1.87541000558712e-213	0.890667198402033	0.725	0.626	4.75472698716504e-209	B cell	TSC22D3	0.099
3.81602340331147e-210	0.884275492235794	0.683	0.626	9.67476413441557e-206	B cell	SEPT7	0.0570000000000001
1.17216035076338e-205	0.67625694862745	0.786	0.768	2.9717781372904e-201	B cell	RPL7A	0.018
1.19007322217854e-198	0.737852584590879	0.773	0.746	3.01719264018925e-194	B cell	SON	0.027
2.45538194079361e-187	0.555109312246212	0.854	0.851	6.22512983449403e-183	B cell	UBA52	0.003
6.38531764112607e-182	0.738788747516266	0.764	0.744	1.61886958155469e-177	B cell	RBM39	0.02
2.09032612510741e-181	0.91130711162362	0.589	0.503	5.29960382498481e-177	B cell	RPS10	0.086
1.34548288792968e-175	0.884197699124527	0.546	0.403	3.41120276576812e-171	B cell	BIRC3	0.143
2.05767790214647e-171	0.735760226989538	0.682	0.662	5.21683078531194e-167	B cell	RPL4	0.02
2.23187479961967e-169	0.729743205553408	0.712	0.662	5.65847217947575e-165	B cell	SRSF5	0.0499999999999999
1.80173673506986e-166	0.731208910191777	0.552	0.392	4.5679431444226e-162	B cell	IGHG3	0.16
2.75986044544177e-166	0.710204155232325	0.673	0.638	6.99707418732851e-162	B cell	RPL22	0.035
4.22507922999105e-163	0.952233207533798	0.547	0.444	1.07118433717963e-158	B cell	ARGLU1	0.103
1.09229136997965e-160	1.07978788655529	0.546	0.437	2.76928631030939e-156	B cell	CACYBP	0.109
1.80355113770886e-160	0.827687911116371	0.64	0.593	4.57254319943328e-156	B cell	EEF1D	0.047
4.91830815786191e-157	0.599263625942764	0.818	0.845	1.24693866726273e-152	B cell	NPM1	-0.027
5.39030024983684e-152	0.858438008339898	0.784	0.815	1.36660282234114e-147	B cell	HMGB1	-0.0309999999999999
2.08274966560372e-150	0.770099263370392	0.644	0.601	5.2803952272051e-146	B cell	SF3B1	0.043
2.69189449299175e-145	0.571998866167732	0.886	0.884	6.82476010808199e-141	B cell	CALM1	0.002
1.40229118019703e-137	0.918191433067551	0.64	0.603	3.55522882915353e-133	B cell	SARAF	0.037
7.67560577799805e-128	0.884331260800214	0.658	0.608	1.94599633289585e-123	B cell	ZFP36L2	0.05
3.92011700931142e-127	0.891458425497552	0.623	0.578	9.93867265370725e-123	B cell	DDX24	0.045
1.06584822537364e-118	0.542224571603634	0.81	0.758	2.70224500578979e-114	B cell	CXCR4	0.052
2.06358211355567e-116	0.73440747300674	0.635	0.602	5.23179973249769e-112	B cell	SRRM2	0.033
6.49468309901214e-116	0.733366378591352	0.625	0.601	1.64659700609255e-111	B cell	SNHG5	0.024
7.23934799681332e-108	0.902694413166424	0.512	0.425	1.83539189763208e-103	B cell	CD55	0.087
4.5002414973621e-100	0.759614388417784	0.535	0.477	1.14094622682621e-95	B cell	COMMD6	0.0580000000000001
2.32993444573375e-98	0.747348973930757	0.571	0.531	5.90708280026878e-94	B cell	SMARCA5	0.0399999999999999
5.41410327750782e-97	0.701306508747308	0.604	0.573	1.37263760394656e-92	B cell	SRRM1	0.031
4.24063207283227e-90	0.716457936966088	0.57	0.544	1.07512744942517e-85	B cell	TOMM7	0.0259999999999999
2.96482128323661e-86	0.703156894225871	0.557	0.534	7.51671139938977e-82	B cell	HINT1	0.023
3.38589182890688e-86	0.56626499642955	0.668	0.661	8.58425155382761e-82	B cell	RBM25	0.00700000000000001
6.26500577414263e-85	0.53006526048513	0.689	0.687	1.58836691391838e-80	B cell	SFPQ	0.00199999999999989
3.64451319150282e-82	0.651599041930855	0.709	0.77	9.23993429441711e-78	B cell	ATP5MG	-0.0610000000000001
1.32345848935619e-79	0.704838308506304	0.506	0.442	3.35536430806476e-75	B cell	SRSF7	0.064
1.68216328023255e-74	0.594835906516854	0.578	0.576	4.26478856437357e-70	B cell	SET	0.002
4.36987830937232e-73	0.557541933456636	0.621	0.64	1.10789524777516e-68	B cell	RPL36AL	-0.019
2.32129846394377e-71	0.555335836962719	0.642	0.659	5.88518799563664e-67	B cell	HNRNPDL	-0.017
6.84037504002751e-71	0.695947732849167	0.58	0.576	1.73424028389817e-66	B cell	JAK1	0.004
1.14242825938824e-70	0.565085107813188	0.653	0.698	2.89639836602702e-66	B cell	YWHAB	-0.0449999999999999
1.60703682293712e-70	0.577079051126661	0.608	0.632	4.07432045719247e-66	B cell	HNRNPA1	-0.024
7.80031313824356e-70	0.543922470329534	0.627	0.652	1.97761338993889e-65	B cell	BTF3	-0.025
2.50549928490223e-66	0.5221556207747	0.63	0.645	6.35219233701261e-62	B cell	ARHGDIB	-0.015
2.62665808991266e-65	0.637631485409894	0.556	0.549	6.65936625535558e-61	B cell	RSL1D1	0.00700000000000001
3.81096813638047e-65	0.640052772616955	0.544	0.54	9.66194751616539e-61	B cell	CCNI	0.004
2.25974646358378e-60	0.665595470198701	0.532	0.495	5.72913520912396e-56	B cell	YPEL5	0.037
4.14497756177851e-56	0.653486131483105	0.568	0.548	1.0508761612377e-51	B cell	IFITM2	0.0199999999999999
9.28104082766897e-55	0.551827406333722	0.575	0.583	2.35302228103891e-50	B cell	SRSF2	-0.00800000000000001
1.40573123428803e-54	0.691710583417881	0.536	0.525	3.56395039829043e-50	B cell	ATRX	0.011
3.74859814310944e-49	0.539079197694732	0.606	0.638	9.50382087222536e-45	B cell	YWHAZ	-0.032
1.720394025989e-48	0.534931434337054	0.57	0.601	4.36171497408991e-44	B cell	SERBP1	-0.031
4.23595250089444e-42	0.734962234636367	0.526	0.552	1.07394103755177e-37	B cell	H2AFZ	-0.026
1.32625299093145e-34	0.642418413410846	0.576	0.578	3.3624492079085e-30	B cell	TXNIP	-0.002
4.86958445025364e-22	0.543368202637956	0.505	0.559	1.23458574567281e-17	B cell	DEK	-0.054
0	3.56233385977323	0.565	0.176	0	Macrophage	SPP1	0.389
0	3.48830073258823	0.796	0.305	0	Macrophage	APOC1	0.491
0	3.48607609416538	0.678	0.164	0	Macrophage	CXCL3	0.514
0	3.36729106009833	0.621	0.176	0	Macrophage	IL1B	0.445
0	3.33214757256911	0.843	0.219	0	Macrophage	CXCL2	0.624
0	3.25000608422179	0.925	0.399	0	Macrophage	CXCL8	0.526
0	3.17832576530355	0.794	0.379	0	Macrophage	APOE	0.415
0	3.13933348723872	0.848	0.224	0	Macrophage	C1QB	0.624
0	3.11606650392465	0.819	0.155	0	Macrophage	C1QC	0.664
0	2.98592733628609	0.964	0.462	0	Macrophage	CTSB	0.502
0	2.83894607517847	0.512	0.119	0	Macrophage	CCL20	0.393
0	2.82830082042322	0.863	0.281	0	Macrophage	CTSD	0.582
0	2.82392603694728	0.772	0.194	0	Macrophage	GPNMB	0.578
0	2.82249422572189	0.788	0.128	0	Macrophage	C1QA	0.66
0	2.75223347969127	0.789	0.124	0	Macrophage	CD14	0.665
0	2.73831577248287	0.788	0.143	0	Macrophage	CTSL	0.645
0	2.7237690219043	0.978	0.61	0	Macrophage	PSAP	0.368
0	2.71056725399788	0.843	0.171	0	Macrophage	PLAUR	0.672
0	2.69352279470737	0.748	0.217	0	Macrophage	CCL3	0.531
0	2.65885696740906	1	0.995	0	Macrophage	FTL	0.005
0	2.61238369502657	0.893	0.315	0	Macrophage	IER3	0.578
0	2.45356441482264	0.551	0.08	0	Macrophage	S100A9	0.471
0	2.43445446092793	0.797	0.143	0	Macrophage	C5AR1	0.654
0	2.43327075265543	0.931	0.281	0	Macrophage	FCER1G	0.65
0	2.42767774106014	0.974	0.388	0	Macrophage	TYROBP	0.586
0	2.41351563953901	0.636	0.166	0	Macrophage	G0S2	0.47
0	2.38580307121395	0.955	0.409	0	Macrophage	NPC2	0.546
0	2.35979704493672	0.964	0.533	0	Macrophage	LYZ	0.431
0	2.30270865567207	0.739	0.095	0	Macrophage	MS4A7	0.644
0	2.28525529566784	0.845	0.259	0	Macrophage	GLUL	0.586
0	2.26831049248076	0.56	0.15	0	Macrophage	CCL3L1	0.41
0	2.22685093915296	0.757	0.087	0	Macrophage	CD68	0.67
0	2.21297804359821	0.615	0.072	0	Macrophage	OLR1	0.543
0	2.20928852438877	0.963	0.441	0	Macrophage	S100A11	0.522
0	2.16764026404332	0.584	0.207	0	Macrophage	EREG	0.377
0	2.15072638291986	0.96	0.529	0	Macrophage	CTSS	0.431
0	2.12273813842726	0.869	0.246	0	Macrophage	SOD2	0.623
0	2.04573119313514	0.637	0.083	0	Macrophage	DAB2	0.554
0	2.0440733276042	0.68	0.101	0	Macrophage	FCGR2A	0.579
0	2.03565592546151	0.646	0.082	0	Macrophage	MAFB	0.564
0	2.01164522806162	0.818	0.193	0	Macrophage	AIF1	0.625
0	1.95694060437096	0.831	0.288	0	Macrophage	LGALS3	0.543
0	1.9499810376663	0.855	0.404	0	Macrophage	CSTB	0.451
0	1.93930689786598	0.728	0.204	0	Macrophage	TYMP	0.524
0	1.87964403934057	0.66	0.12	0	Macrophage	IGSF6	0.54
0	1.87222734768076	0.663	0.108	0	Macrophage	TMEM176B	0.555
0	1.86963806207663	0.831	0.258	0	Macrophage	GRN	0.573
0	1.83941004097324	0.738	0.15	0	Macrophage	C15orf48	0.588
0	1.82674512894884	0.592	0.07	0	Macrophage	MS4A4A	0.522
0	1.80033936257638	0.758	0.203	0	Macrophage	CAPG	0.555
0	1.79829065828228	0.624	0.162	0	Macrophage	LGMN	0.462
0	1.78810042668133	0.634	0.12	0	Macrophage	CD9	0.514
0	1.78637325837963	0.596	0.113	0	Macrophage	PLD3	0.483
0	1.76619850484896	0.782	0.233	0	Macrophage	SGK1	0.549
0	1.76439193753989	0.687	0.13	0	Macrophage	MS4A6A	0.557
0	1.76226154068255	0.58	0.069	0	Macrophage	CD163	0.511
0	1.76042037262944	0.862	0.428	0	Macrophage	PLIN2	0.434
0	1.75978357639955	0.625	0.084	0	Macrophage	SERPINA1	0.541
0	1.75431428676883	0.79	0.258	0	Macrophage	ASAH1	0.532
0	1.73636177177567	0.706	0.314	0	Macrophage	BCL2A1	0.392
0	1.70930445729409	0.631	0.122	0	Macrophage	CREG1	0.509
0	1.70239360891957	0.999	0.994	0	Macrophage	FTH1	0.005
0	1.69758396503571	0.561	0.107	0	Macrophage	CPM	0.454
0	1.6915731199014	0.75	0.242	0	Macrophage	CTSC	0.508
0	1.68046668496888	0.623	0.106	0	Macrophage	CEBPB	0.517
0	1.66895028390315	0.502	0.045	0	Macrophage	FCGR3A	0.457
0	1.66701591938405	0.509	0.044	0	Macrophage	SLC11A1	0.465
0	1.66468319245559	0.961	0.544	0	Macrophage	GPX1	0.417
0	1.65691200460817	0.581	0.098	0	Macrophage	RASSF4	0.483
0	1.63750188770446	0.509	0.057	0	Macrophage	MERTK	0.452
0	1.63003073806032	0.764	0.233	0	Macrophage	CTSZ	0.531
0	1.61337271026419	0.874	0.359	0	Macrophage	CD63	0.515
0	1.57917053885803	0.518	0.072	0	Macrophage	SLC16A10	0.446
0	1.55826588312793	0.698	0.213	0	Macrophage	ATF3	0.485
0	1.53785612462641	0.988	0.839	0	Macrophage	NFKBIA	0.149
0	1.52892626889211	0.542	0.081	0	Macrophage	TMEM176A	0.461
0	1.52086506461029	0.603	0.264	0	Macrophage	TIMP1	0.339
0	1.51325643826341	0.995	0.867	0	Macrophage	SAT1	0.128
0	1.51085160218776	0.571	0.078	0	Macrophage	PLXDC2	0.493
0	1.50538336104112	0.806	0.326	0	Macrophage	ANXA2	0.48
0	1.48512512175173	0.934	0.563	0	Macrophage	LGALS1	0.371
0	1.4841743228434	0.507	0.069	0	Macrophage	FCHO2	0.438
0	1.48191341145427	0.634	0.147	0	Macrophage	KLF4	0.487
0	1.4676811941952	0.511	0.063	0	Macrophage	NCF2	0.448
0	1.43335522012272	0.542	0.077	0	Macrophage	BRI3	0.465
0	1.43327369358789	0.62	0.121	0	Macrophage	CXCL16	0.499
0	1.41971042681876	0.882	0.453	0	Macrophage	S100A6	0.429
0	1.40859713068172	0.542	0.104	0	Macrophage	CEBPD	0.438
0	1.40586692542213	0.661	0.21	0	Macrophage	ACP5	0.451
0	1.38375418935995	0.607	0.15	0	Macrophage	MFSD1	0.457
0	1.37715339612395	0.7	0.218	0	Macrophage	MARCKS	0.482
0	1.37462940767731	0.977	0.659	0	Macrophage	VIM	0.318
0	1.35422853799116	0.744	0.281	0	Macrophage	LIMS1	0.463
0	1.35001079753482	0.646	0.205	0	Macrophage	CD81	0.441
0	1.34973860617341	0.604	0.141	0	Macrophage	GRINA	0.463
0	1.34435621470585	0.806	0.337	0	Macrophage	ANXA5	0.469
0	1.34172165310257	0.666	0.219	0	Macrophage	CYBB	0.447
0	1.33101143400207	0.736	0.27	0	Macrophage	APLP2	0.466
0	1.32933665891087	0.77	0.283	0	Macrophage	ITGB2	0.487
0	1.29726852480463	0.547	0.143	0	Macrophage	ICAM1	0.404
0	1.29634379021168	0.521	0.082	0	Macrophage	KCTD12	0.439
0	1.28706844033757	0.601	0.152	0	Macrophage	CTSA	0.449
0	1.28578835309296	0.903	0.545	0	Macrophage	DUSP1	0.358
0	1.26628069598125	0.803	0.337	0	Macrophage	SDCBP	0.466
0	1.25830399577803	0.553	0.201	0	Macrophage	EGR1	0.352
0	1.25538919838609	0.805	0.404	0	Macrophage	TXN	0.401
0	1.24141633218172	0.791	0.461	0	Macrophage	ZFAND5	0.33
0	1.23303254533247	0.57	0.111	0	Macrophage	RNF130	0.459
0	1.23125622152198	0.577	0.211	0	Macrophage	AC020656.1	0.366
0	1.22292559325671	0.538	0.099	0	Macrophage	FCGRT	0.439
0	1.19723624837641	0.609	0.264	0	Macrophage	HSPA1B	0.345
0	1.1828897050672	0.547	0.124	0	Macrophage	HEXB	0.423
0	1.17739546674264	0.576	0.147	0	Macrophage	MGAT1	0.429
0	1.17299419236729	0.91	0.569	0	Macrophage	ITM2B	0.341
0	1.17182961663617	0.741	0.293	0	Macrophage	NAMPT	0.448
0	1.15861076795986	0.826	0.499	0	Macrophage	EIF4A3	0.327
0	1.15082167271703	0.559	0.144	0	Macrophage	SPI1	0.415
0	1.14267178893196	0.941	0.811	0	Macrophage	FOS	0.13
0	1.13499319014721	0.59	0.114	0	Macrophage	CPVL	0.476
0	1.12764807437744	0.729	0.329	0	Macrophage	HIF1A	0.4
0	1.12740200340259	0.788	0.386	0	Macrophage	FOSB	0.402
0	1.09690288930623	0.631	0.225	0	Macrophage	GSTO1	0.406
0	1.08603421887899	0.753	0.34	0	Macrophage	ATP6V1F	0.413
0	1.0834147826597	0.581	0.163	0	Macrophage	RAB31	0.418
0	1.07015427331532	0.534	0.136	0	Macrophage	RNF13	0.398
0	1.06886442749225	0.559	0.209	0	Macrophage	PLEK	0.35
0	1.05851201391086	0.535	0.142	0	Macrophage	LAMP2	0.393
0	1.05199212883106	0.515	0.133	0	Macrophage	PPT1	0.382
0	1.04193479019857	0.967	0.455	0	Macrophage	CST3	0.512
0	1.02913166243338	0.606	0.203	0	Macrophage	NINJ1	0.403
0	1.02719606739354	0.562	0.2	0	Macrophage	ATOX1	0.362
0	1.02494016187903	0.63	0.307	0	Macrophage	CCL4	0.323
0	1.02222897066014	0.528	0.155	0	Macrophage	CD86	0.373
0	1.01628890275015	0.704	0.275	0	Macrophage	CTSH	0.429
0	1.01586779247804	0.733	0.359	0	Macrophage	CHMP1B	0.374
0	1.0104415737239	0.579	0.248	0	Macrophage	DUSP2	0.331
0	0.96982811555599	0.691	0.304	0	Macrophage	TSPO	0.387
0	0.962782134681586	0.68	0.294	0	Macrophage	RAC1	0.386
0	0.952370727404988	0.786	0.459	0	Macrophage	GADD45B	0.327
0	0.944857910648331	0.819	0.452	0	Macrophage	PPP1R15A	0.367
0	0.932067295989354	0.684	0.308	0	Macrophage	PABPC4	0.376
0	0.927148782779852	0.512	0.17	0	Macrophage	UPP1	0.342
0	0.920647265690579	0.563	0.218	0	Macrophage	GLA	0.345
0	0.919488360232285	0.511	0.146	0	Macrophage	ATP6AP1	0.365
0	0.897217752734512	0.572	0.212	0	Macrophage	VAMP8	0.36
0	0.890239058410232	0.716	0.356	0	Macrophage	NFKBIZ	0.36
0	0.877709967140271	0.546	0.197	0	Macrophage	ATP6AP2	0.349
0	0.875332344404718	0.73	0.376	0	Macrophage	TNFAIP3	0.354
0	0.873255262363481	0.809	0.464	0	Macrophage	NR4A2	0.345
0	0.872829070730758	0.7	0.338	0	Macrophage	IFITM3	0.362
0	0.854523039135446	0.52	0.191	0	Macrophage	MXD1	0.329
0	0.852175288139811	0.865	0.55	0	Macrophage	GPR183	0.315
0	0.83711469882283	0.573	0.216	0	Macrophage	PTTG1IP	0.357
0	0.820632052923945	0.683	0.312	0	Macrophage	H2AFY	0.371
0	0.814091553066448	0.507	0.154	0	Macrophage	LACTB	0.353
0	0.778947201725897	0.798	0.451	0	Macrophage	LITAF	0.347
0	0.762559345815984	0.709	0.364	0	Macrophage	ATP6V0B	0.345
0	0.744702815133306	0.89	0.628	0	Macrophage	JUNB	0.262
0	0.740149874619513	0.965	0.794	0	Macrophage	HLA-DRB1	0.171
0	0.718670250715928	0.581	0.242	0	Macrophage	YBX3	0.339
0	0.689669448531902	0.643	0.271	0	Macrophage	CCDC88A	0.372
0	0.660380551060142	0.994	0.891	0	Macrophage	HLA-DRA	0.103
0	0.643900804377268	0.998	0.935	0	Macrophage	CD74	0.0629999999999999
0	0.545010463529205	0.994	0.943	0	Macrophage	TMSB10	0.051
0	0.529941538053614	0.689	0.324	0	Macrophage	FYB1	0.365
3.29884387050241e-302	0.706572697358891	0.608	0.288	8.36355886488476e-298	Macrophage	CANX	0.32
7.01817374648382e-295	0.744354117553394	0.519	0.212	1.77931758994604e-290	Macrophage	VMP1	0.307
3.09677323674547e-294	0.779656529957474	0.903	0.779	7.85124918712078e-290	Macrophage	RGS1	0.124
1.76880764035228e-293	0.643551425311586	0.773	0.47	4.48445801058515e-289	Macrophage	GPX4	0.303
8.80972547206156e-286	1.11774489232979	0.815	0.546	2.23352969893177e-281	Macrophage	MT2A	0.269
8.60248666019709e-285	0.709851892946312	0.648	0.338	2.18098844295977e-280	Macrophage	NOP10	0.31
7.98686991133276e-281	0.552689994060088	0.677	0.346	2.02491112862019e-276	Macrophage	CAST	0.331
5.33268348591862e-279	0.853012877011134	0.86	0.675	1.35199524418495e-274	Macrophage	JUN	0.185
2.09819001354143e-278	0.68267878528544	0.602	0.308	5.31954114133159e-274	Macrophage	CCL4L2	0.294
2.48294638756677e-275	0.736017757820433	0.841	0.597	6.29501397639802e-271	Macrophage	RGS2	0.244
6.74348464207135e-275	0.617382444493709	0.539	0.232	1.70967566130435e-270	Macrophage	RAB7A	0.307
3.23795696195243e-274	0.565853304406349	0.773	0.464	8.209192285638e-270	Macrophage	S100A4	0.309
4.19709165965339e-256	0.595446836344117	0.612	0.304	1.06408864847192e-251	Macrophage	RTN4	0.308
5.73867853915635e-256	0.550984618840188	0.849	0.601	1.45492717003231e-251	Macrophage	TMBIM6	0.248
4.07195226459471e-254	0.630960690102609	0.704	0.404	1.0323620576427e-249	Macrophage	GNAI2	0.3
5.50445514520266e-251	0.672708319685846	0.519	0.234	1.39554451296323e-246	Macrophage	LMNA	0.285
4.62464198682882e-240	0.610888090144237	0.577	0.281	1.17248548292071e-235	Macrophage	CDKN1A	0.296
8.78778148943653e-240	0.629709284827556	0.822	0.547	2.22796624101684e-235	Macrophage	S100A10	0.275
1.4502927610305e-236	0.615953985818863	0.692	0.412	3.67692723704063e-232	Macrophage	HLA-DMB	0.28
1.52063473636998e-232	0.592066271122732	0.519	0.244	3.85526524711881e-228	Macrophage	RALA	0.275
5.84675989839798e-232	0.611598005716339	0.501	0.232	1.48232903704084e-227	Macrophage	AP2S1	0.269
1.74708920760784e-231	0.591724875941107	0.837	0.574	4.42939526804817e-227	Macrophage	HLA-DQA1	0.263
1.91606979167173e-231	0.545636005705687	0.903	0.704	4.85781174282535e-227	Macrophage	ZFP36	0.199
2.0782129212999e-230	0.691320447694378	0.533	0.259	5.26889321937165e-226	Macrophage	BASP1	0.274
1.26010285674237e-220	0.783530025298593	0.777	0.575	3.19473877269894e-216	Macrophage	HSPA1A	0.202
1.4678922893082e-208	0.595561617631997	0.585	0.312	3.72154732108307e-204	Macrophage	ELL2	0.273
1.12042298159208e-206	0.556179652876794	0.684	0.404	2.84060838523039e-202	Macrophage	NFE2L2	0.28
6.11111763384251e-192	0.507049128150522	0.745	0.482	1.54935165370809e-187	Macrophage	PRDX1	0.263
4.44165375561866e-187	0.546575378422815	0.706	0.421	1.126092476662e-182	Macrophage	CD44	0.285
1.87649520647134e-180	0.656765359803813	0.572	0.324	4.75747829696678e-176	Macrophage	MT-TL1	0.248
1.5438233606066e-179	0.501052419719485	0.567	0.304	3.91405536614592e-175	Macrophage	PKM	0.263
9.79577603106647e-167	0.588080095374181	0.691	0.448	2.48352309715628e-162	Macrophage	ZNF331	0.243
9.87639384880913e-162	0.582806685810491	0.822	0.612	2.50396213248858e-157	Macrophage	MTATP6P1	0.21
1.56245868694767e-143	0.835492317555787	0.515	0.301	3.96130150901842e-139	Macrophage	FABP5	0.214
1.51637980558064e-124	0.908662564916309	0.641	0.433	3.84447772108861e-120	Macrophage	NEAT1	0.208
0	5.26041210332475	0.98	0.017	0	Plasma cell	SPATA22	0.963
3.01648145994624e-253	1.69568300032403	0.6	0.039	7.64768544540169e-249	Plasma cell	IGLV2-8	0.561
3.0528398620818e-227	6.2848785197045	1	0.164	7.73986490233598e-223	Plasma cell	LINC01681	0.836
1.88179620433633e-226	2.31849758824594	0.82	0.088	4.7709179168539e-222	Plasma cell	IGKV3-11	0.732
2.52907977135252e-217	1.43186602905515	0.5	0.031	6.41197594431004e-213	Plasma cell	IGHV1-2	0.469
1.95297305538413e-210	2.20049112762846	0.68	0.063	4.95137258731538e-206	Plasma cell	IGKV1-5	0.617
6.1263829061615e-203	2.2888513780714	0.7	0.071	1.55322185819913e-198	Plasma cell	IGKV3-15	0.629
9.42702690847355e-197	2.10559086458381	0.66	0.063	2.3900341321053e-192	Plasma cell	IGLV6-57	0.597
5.57419370113658e-187	2.34024599519348	0.72	0.083	1.41322532904916e-182	Plasma cell	IGKV3-20	0.637
6.50602488116835e-171	3.03488947332651	0.92	0.172	1.64947248812261e-166	Plasma cell	IGKV4-1	0.748
6.9447616672541e-168	2.46360692199755	0.74	0.097	1.76070542549893e-163	Plasma cell	IGLV1-44	0.643
1.99813900928234e-159	2.45616949347955	0.74	0.104	5.06588183023351e-155	Plasma cell	IGLV1-47	0.636
2.14324193164386e-159	2.21081895935846	0.68	0.086	5.43376126929667e-155	Plasma cell	IGHV3-7	0.594
2.89818237594551e-157	2.65693738790595	0.86	0.156	7.34776177773466e-153	Plasma cell	IGLV2-14	0.704
1.63059582713115e-152	1.75014570653921	0.52	0.049	4.13404960052562e-148	Plasma cell	IGLV2-11	0.471
4.11621917104698e-146	2.32326111308701	0.76	0.124	1.04358504643554e-141	Plasma cell	AC093484.3	0.636
7.93844542101207e-139	2.4072417057104	0.82	0.152	2.01263406758919e-134	Plasma cell	POSTN	0.668
8.27560423899095e-135	1.73212129601262	0.5	0.051	2.09811394271137e-130	Plasma cell	IGHV4-39	0.449
3.60805791704041e-125	2.0694097345333	0.66	0.1	9.14750923707255e-121	Plasma cell	AL138963.3	0.56
9.1904466575001e-125	7.80717333251446	1	0.33	2.330053941076e-120	Plasma cell	TAOK1	0.67
1.69406241625952e-114	2.51525947953354	0.9	0.255	4.29495644394276e-110	Plasma cell	LUM	0.645
3.65556396533452e-113	1.75219531657013	0.56	0.078	9.26795132131262e-109	Plasma cell	IGLV2-23	0.482
2.13102800122065e-109	2.69752286764048	0.92	0.306	5.40279529149472e-105	Plasma cell	DCN	0.614
1.8415202029636e-104	2.58786084869733	0.94	0.347	4.66880617057361e-100	Plasma cell	COL1A1	0.593
1.63243013694225e-101	1.54385279297304	0.5	0.067	4.13870012618968e-97	Plasma cell	C1R	0.433
2.16532197826049e-101	1.76277499352506	0.86	0.233	5.48974081148381e-97	Plasma cell	IGHA2	0.627
2.24491348772532e-99	3.4169163811093	1	0.731	5.69152916543001e-95	Plasma cell	BEST1	0.269
5.57741174794051e-98	2.67833640897981	1	0.609	1.41404120045536e-93	Plasma cell	IGHA1	0.391
3.59709417294379e-97	3.11405065745483	1	0.665	9.11971285666439e-93	Plasma cell	IGHG2	0.335
1.34306358231003e-96	2.621921424323	0.9	0.314	3.40506910023061e-92	Plasma cell	COL3A1	0.586
4.08061581609589e-96	1.29156513097091	0.92	0.244	1.03455852785479e-91	Plasma cell	IGHM	0.676
5.21948455187384e-95	1.7388533840721	0.58	0.099	1.32329591843657e-90	Plasma cell	ATG10	0.481
6.87510856029909e-95	1.89070258680107	0.66	0.129	1.74304627329263e-90	Plasma cell	SFRP2	0.531
7.86565924026834e-94	1.47780573087882	0.5	0.071	1.99418058718523e-89	Plasma cell	CTGF	0.429
9.85665721769438e-92	2.4926508727634	1	0.758	2.49895830440206e-87	Plasma cell	IGKC	0.242
3.07028014257566e-90	2.53913415472891	0.9	0.359	7.78408124547206e-86	Plasma cell	COL1A2	0.541
4.06214645797958e-90	1.46778251912121	0.56	0.091	1.02987599149156e-85	Plasma cell	BGN	0.469
1.82503055445711e-89	2.13879627445597	1	0.623	4.62699996471512e-85	Plasma cell	IGLC2	0.377
7.20815398361567e-89	2.14638580123564	1	0.705	1.82748327946608e-84	Plasma cell	IGHG1	0.295
3.7469770750805e-87	2.877738461135	1	0.627	9.4997109784516e-83	Plasma cell	IGLC3	0.373
9.46853614412489e-87	1.56480820719346	0.56	0.099	2.40055796861998e-82	Plasma cell	AP003352.1	0.461
1.33696223177037e-86	2.91079368399161	1	0.617	3.38960034620741e-82	Plasma cell	IGHG4	0.383
5.75083321501492e-85	1.21995222540113	0.52	0.082	1.45800874500273e-80	Plasma cell	CALD1	0.438
3.524302203285e-84	1.75126932748339	0.74	0.175	8.93516337598846e-80	Plasma cell	MZB1	0.565
2.53348477983084e-82	1.51976140839625	0.96	0.435	6.42314396230512e-78	Plasma cell	IGHG3	0.525
3.03371331556558e-82	0.638938350372108	0.58	0.102	7.69137336895341e-78	Plasma cell	CXCL13	0.478
3.28495273312811e-73	1.69409534947164	0.52	0.099	8.32834066429971e-69	Plasma cell	MIF-AS1	0.421
2.13307981973922e-69	1.90132694721077	0.9	0.39	5.40799726698484e-65	Plasma cell	SPARC	0.51
6.18931309725823e-68	1.44571536280905	0.68	0.172	1.56917654954788e-63	Plasma cell	JCHAIN	0.508
8.35175538226095e-60	1.44159803713498	0.64	0.169	2.11742054206462e-55	Plasma cell	AC025164.1	0.471
1.85925537297055e-57	1.56796632768561	0.7	0.234	4.71377014709225e-53	Plasma cell	MT-ND6	0.466
3.98186258203386e-57	1.45194020658008	0.58	0.146	1.00952162042304e-52	Plasma cell	AC006064.4	0.434
7.12191302500365e-54	1.56349888763392	0.5	0.122	1.80561860922918e-49	Plasma cell	UBXN11	0.378
1.1078118578705e-47	1.40570311517809	0.9	0.575	2.80863540325907e-43	Plasma cell	SSR4	0.325
1.1768851370687e-43	1.51477686349342	0.5	0.138	2.98375688801028e-39	Plasma cell	HLA-DRB5	0.362
8.36360531578884e-42	1.43098459591357	0.7	0.275	2.12042485571194e-37	Plasma cell	IGFBP7	0.425
1.2754073478838e-37	1.3079682791227	0.56	0.192	3.2335402490898e-33	Plasma cell	CMC2	0.368
2.3171568096118e-37	1.2258752829702	0.84	0.432	5.87468765940878e-33	Plasma cell	AC020656.1	0.408
3.77506570506155e-31	0.860838395603953	0.52	0.166	9.57092408204255e-27	Plasma cell	FN1	0.354
9.37283093358743e-27	0.706014955678042	0.56	0.211	2.37629382659242e-22	Plasma cell	VCAN	0.349
1.7080381030367e-19	0.672514714383369	0.74	0.413	4.33038900262894e-15	Plasma cell	EGR1	0.327
4.31053551333884e-15	0.709947475143815	0.56	0.305	1.0928500686968e-10	Plasma cell	LMAN1	0.255
3.1333016440135e-14	0.556572703453845	0.6	0.311	7.94385965806743e-10	Plasma cell	DDIT4	0.289
1.75422306403708e-09	0.590249551363691	0.52	0.312	4.4474817342532e-05	Plasma cell	NUCB2	0.208
5.4498125767038e-09	0.559283132880511	0.74	0.584	0.000138169098257171	Plasma cell	HSPA8	0.156
1.21868939818039e-285	1.66101520148748	1	0.873	3.08974323120673e-281	DC	HLA-DPA1	0.127
1.41770156669879e-269	1.5873950968903	0.518	0.114	3.59429878205145e-265	DC	JAML	0.404
2.43787894622938e-267	1.70523035743143	0.974	0.869	6.18075449237536e-263	DC	HLA-DPB1	0.105
1.37134575939624e-252	1.27506660993563	1	0.951	3.47677290379729e-248	DC	HLA-DRA	0.049
2.33949759385536e-249	2.23447526942315	0.897	0.532	5.93132824970149e-245	DC	AREG	0.365
1.10194994661484e-236	1.48113046413133	0.971	0.674	2.7937736996526e-232	DC	HLA-DQA2	0.297
9.02860975024588e-235	1.39294570182629	0.982	0.765	2.28902342997984e-230	DC	HLA-DRB6	0.217
1.10416105959734e-206	0.851514749722542	1	0.972	2.79937953439714e-202	DC	CD74	0.028
5.47968017422937e-189	1.40887255906472	0.928	0.771	1.38926331457237e-184	DC	HLA-DQB1	0.157
3.23776816844518e-180	1.18135429202297	0.949	0.725	8.20871363745907e-176	DC	HLA-DQA1	0.224
1.04174739312893e-175	1.04902253914815	0.993	0.894	2.64114216579978e-171	DC	HLA-DRB1	0.099
1.73446024356999e-147	0.774278112616662	0.993	0.915	4.39737705552299e-143	DC	RPS13	0.078
7.46971742685875e-141	1.44145082850811	0.577	0.238	1.8937974592315e-136	DC	RNASE6	0.339
1.4903028856497e-140	1.29367134739141	0.945	0.732	3.77836490598767e-136	DC	GPR183	0.213
2.1964620902611e-132	0.653395695452793	1	0.975	5.56869033743896e-128	DC	RPL31	0.025
2.01426004713575e-128	1.48875538395127	0.912	0.734	5.10675349750327e-124	DC	ID2	0.178
1.48920708121812e-127	1.45162464636584	0.562	0.247	3.7755867130123e-123	DC	PPA1	0.315
6.2682313588295e-126	0.656993550708486	0.989	0.937	1.58918469640404e-121	DC	RPL10	0.0519999999999999
3.29781570665974e-125	0.609977914624093	1	0.993	8.36095216109444e-121	DC	PABPC1	0.00700000000000001
2.71737896803082e-119	0.778010501235796	0.982	0.885	6.88937089764853e-115	DC	RPS9	0.097
1.43151916680961e-117	0.61668594418627	0.996	0.979	3.6293305436124e-113	DC	RPL37	0.017
3.49986916243651e-117	0.688503526543473	0.978	0.865	8.87321828752529e-113	DC	RPS3A	0.113
7.52250662171905e-116	0.696218659630876	0.982	0.918	1.90718110380443e-111	DC	RPS24	0.0639999999999999
3.38372703344965e-114	0.605779676912093	0.996	0.962	8.57876314790491e-110	DC	RPS16	0.034
6.97257060289889e-105	0.555832573100488	0.996	0.976	1.76775582495295e-100	DC	EEF1A1	0.02
1.84631095880709e-104	0.631417527293884	0.974	0.918	4.68095217386361e-100	DC	RPS23	0.0559999999999999
2.1596341972272e-103	0.67344967738631	0.971	0.872	5.47532058023012e-99	DC	RPL27	0.099
2.72589821176573e-103	0.65420453043662	0.982	0.854	6.91096973628966e-99	DC	RPL26	0.128
1.29730643558612e-102	0.534401589175448	1	0.948	3.28906100614149e-98	DC	RPL34	0.052
9.58744568545252e-101	0.573450837329348	0.974	0.899	2.43070510463278e-96	DC	RPL9	0.075
3.33920023578512e-100	0.70435589749162	1	0.946	8.465874357786e-96	DC	SRGN	0.054
1.6764854295298e-99	1.09695252619032	0.869	0.678	4.25039350948689e-95	DC	HSPE1	0.191
2.0346853402102e-98	1.31790661654522	0.934	0.76	5.15853774303492e-94	DC	CST3	0.174
8.15381597372526e-98	0.567622523818366	0.989	0.929	2.06723696381856e-93	DC	RPS12	0.0599999999999999
9.09865681815171e-96	0.581058915521483	0.982	0.929	2.306782463106e-91	DC	RPS14	0.0529999999999999
1.19413099125777e-95	0.526424223129313	0.993	0.938	3.02748030213583e-91	DC	RPL30	0.055
3.29037005585437e-94	0.576065579729121	0.989	0.888	8.34207520260758e-90	DC	RPL18A	0.101
1.49957644499135e-92	0.529322822983812	0.996	0.953	3.80187616098657e-88	DC	RPL23	0.043
1.72776932624939e-92	0.513746885043981	0.996	0.965	4.38041357284007e-88	DC	RPS19	0.031
1.715189906702e-90	1.39594791944921	0.602	0.337	4.34852097046158e-86	DC	INSIG1	0.265
2.3383869719804e-89	0.51028480393526	0.993	0.94	5.9285124900619e-85	DC	RPL11	0.053
4.07690201234827e-89	1.20374145385695	0.549	0.272	1.03361696719066e-84	DC	NR4A3	0.277
7.63815457820976e-88	0.662338213522237	0.945	0.877	1.93650133021352e-83	DC	RPS11	0.0679999999999999
1.28938809459499e-86	0.512817299046296	0.989	0.926	3.26898563622668e-82	DC	RPL23A	0.0629999999999999
1.43120856621534e-86	0.523537921528211	0.993	0.94	3.62854307792576e-82	DC	RPS2	0.053
2.10287817860054e-84	0.958776670739402	0.727	0.447	5.33142704620595e-80	DC	ARL4C	0.28
9.07084381706009e-82	0.507190456534997	0.967	0.882	2.29973103293925e-77	DC	RPS21	0.085
2.25880747341914e-81	0.596251555472528	0.993	0.951	5.72675458735953e-77	DC	H3F3B	0.042
1.86514921187224e-78	0.582945018229097	0.956	0.884	4.7287127968597e-74	DC	RPL5	0.072
4.82217093995411e-76	1.00459534915264	0.867	0.716	1.22256499840657e-71	DC	HSPD1	0.151
2.7452602058643e-75	0.580867394745761	0.956	0.847	6.96005819992777e-71	DC	UBA52	0.109
9.1296844500694e-73	1.16921543564289	0.664	0.434	2.3146488986261e-68	DC	SYAP1	0.23
4.64420164158069e-72	0.551474381569205	0.949	0.819	1.17744444218995e-67	DC	RPL7	0.13
3.83201598369905e-71	1.02947196512317	0.573	0.334	9.7153101234722e-67	DC	LST1	0.239
1.56202183272713e-70	0.897424032223745	0.814	0.615	3.9601939525131e-66	DC	GSTP1	0.199
1.79469928368085e-64	1.06358230097973	0.574	0.344	4.55010109391605e-60	DC	PTPRE	0.23
1.71621490372124e-63	0.713487562068879	0.918	0.688	4.35111964540447e-59	DC	HSPA1A	0.23
7.0738334463314e-61	0.57381831009749	0.869	0.703	1.7934289936484e-56	DC	EEF1B2	0.166
2.33970783769642e-60	0.56997138424379	0.996	0.973	5.93186128091174e-56	DC	TMSB10	0.023
4.46640086538525e-59	1.09354386364066	0.843	0.719	1.13236661140112e-54	DC	HSPB1	0.124
5.12358166003411e-58	0.688386469254589	0.62	0.376	1.29898165826845e-53	DC	MYADM	0.244
1.34442986206958e-56	1.13851613248747	0.536	0.339	3.408533029305e-52	DC	C1orf162	0.197
1.03873647382492e-51	0.669606761193777	0.822	0.669	2.63350858208833e-47	DC	EZR	0.153
6.12851551155177e-51	0.682084087664073	0.715	0.532	1.55376253764372e-46	DC	HINT1	0.183
6.39383372697066e-50	0.653445412275014	0.679	0.451	1.62102866479887e-45	DC	CDKN1A	0.228
1.14850188295868e-48	0.833028430050903	0.589	0.383	2.91179682386513e-44	DC	MXD1	0.206
2.8820456919522e-48	0.690688352666132	0.792	0.635	7.3068504428064e-44	DC	CREM	0.157
2.84108321154957e-47	0.732341306012212	0.702	0.516	7.20299826624164e-43	DC	RNASET2	0.186
1.35964008279638e-44	1.12017835856917	0.673	0.554	3.44709550191365e-40	DC	IFITM3	0.119
1.06863327001578e-41	1.04184966443361	0.685	0.547	2.70930592947101e-37	DC	IFITM2	0.138
8.31683424665827e-41	0.687313647272558	0.607	0.417	2.10856698655527e-36	DC	RILPL2	0.19
1.40803928964422e-40	0.776241339930663	0.984	0.964	3.569802011035e-36	DC	HSP90AA1	0.02
8.98341739077999e-37	0.705100903860093	0.788	0.709	2.27756581108445e-32	DC	LRRFIP1	0.0790000000000001
9.88248313060249e-37	0.629523392432677	0.602	0.424	2.50550594810165e-32	DC	MAP3K8	0.178
1.01490969286945e-36	0.705073962361576	0.534	0.371	2.57310054433191e-32	DC	SERPINB1	0.163
2.95076103721978e-36	0.587334328283907	0.774	0.627	7.48106445766331e-32	DC	REL	0.147
2.14757395362364e-34	0.913820917180618	0.579	0.429	5.44474424462201e-30	DC	SEC61B	0.15
5.39945349451315e-33	0.5583363258327	0.656	0.486	1.36892344446392e-28	DC	COMMD6	0.17
1.69960205892078e-32	0.502532769528751	0.645	0.476	4.30900109998186e-28	DC	DDX21	0.169
1.90000967590089e-30	0.51880367194215	0.79	0.661	4.81709453131154e-26	DC	TPM3	0.129
7.13259921517905e-29	0.597570130600686	0.511	0.345	1.80832787902434e-24	DC	BHLHE40	0.166
1.0431789856418e-27	0.784715537941276	0.575	0.426	2.64477168229764e-23	DC	TWISTNB	0.149
1.79857723201383e-27	0.540678995053107	0.783	0.657	4.55993285632467e-23	DC	HSPH1	0.126
1.48891378531859e-25	0.604283074150419	0.609	0.462	3.77484311991823e-21	DC	CACYBP	0.147
1.00717705576473e-22	0.604902070877082	0.536	0.406	2.55349598948031e-18	DC	RALA	0.13
1.15950624263465e-22	0.537240562676044	0.628	0.5	2.93969617695162e-18	DC	YPEL5	0.128
1.32377626688992e-22	0.573814603509727	0.572	0.431	3.35616996944603e-18	DC	EREG	0.141
1.74506026899877e-22	0.500427547930304	0.698	0.586	4.42425129999258e-18	DC	DDX24	0.112
7.32354808587798e-21	0.543816820724159	0.706	0.579	1.85673914621264e-16	DC	HSPA8	0.127
2.41899654069708e-20	0.51221822724418	0.588	0.458	6.1328819296293e-16	DC	SYNGR2	0.13
1.50485359632493e-17	0.897569194038315	0.558	0.441	3.81525532276259e-13	DC	BIRC3	0.117
5.83479207304103e-08	0.559323154544404	0.516	0.461	0.00147929483427809	DC	SNX3	0.055
0	5.5158772172305	0.628	0.105	0	CD8 T	GNLY	0.523
0	4.15110407881986	0.746	0.081	0	CD8 T	GZMA	0.665
0	3.32092120631557	0.676	0.064	0	CD8 T	GZMB	0.612
0	3.19526670933551	0.753	0.161	0	CD8 T	NKG7	0.592
0	2.96509623110368	0.598	0.035	0	CD8 T	CTSW	0.563
0	2.59509642559819	0.761	0.103	0	CD8 T	CD7	0.658
0	2.52076086444553	0.579	0.08	0	CD8 T	TOP2A	0.499
0	2.48876766662238	0.644	0.09	0	CD8 T	MKI67	0.554
0	2.45952199426001	0.543	0.052	0	CD8 T	CTLA4	0.491
0	2.19777550412363	0.716	0.133	0	CD8 T	ITM2A	0.583
0	2.06826067040203	0.501	0.037	0	CD8 T	TIGIT	0.464
0	1.94847674940349	0.507	0.033	0	CD8 T	KLRD1	0.474
0	1.89771696385944	0.674	0.097	0	CD8 T	CD96	0.577
0	1.85107284599879	0.543	0.063	0	CD8 T	APOBEC3G	0.48
2.22800240028842e-283	2.06524503024595	0.652	0.122	5.64865448545123e-279	CD8 T	NUSAP1	0.53
3.87544305181946e-281	2.34591387226127	0.571	0.093	9.82541076927788e-277	CD8 T	CENPF	0.478
3.51900901036004e-272	4.25101563168167	0.861	0.309	8.9217435439658e-268	CD8 T	CCL5	0.552
2.20949605794145e-271	1.5138515135857	0.501	0.069	5.60173535569896e-267	CD8 T	PCLAF	0.432
4.78587593217886e-249	1.91665026915469	0.652	0.139	1.21336312508531e-244	CD8 T	DUSP4	0.513
4.79948712310097e-199	1.44885202478911	0.537	0.107	1.21681397031979e-194	CD8 T	GNG2	0.43
1.78270558124505e-196	1.9595970606057	0.765	0.25	4.51969346013057e-192	CD8 T	SMC4	0.515
2.01349046281955e-189	2.00842490663099	0.71	0.194	5.1048023703864e-185	CD8 T	TRBC2	0.516
3.76920178333767e-186	1.50998166144121	1	0.84	9.55605728129601e-182	CD8 T	PFN1	0.16
4.99276092858703e-185	1.5277387504424	0.7	0.187	1.26581467822467e-180	CD8 T	ETS1	0.513
1.10864408388402e-182	1.751166798611	0.64	0.158	2.81074534587115e-178	CD8 T	CD2	0.482
2.26816303348812e-176	2.3026886918596	0.692	0.236	5.75047373880244e-172	CD8 T	STMN1	0.456
3.37962350204544e-169	2.01785758473107	0.638	0.185	8.5683594647358e-165	CD8 T	IL32	0.453
2.8290176897395e-166	1.69521896087065	0.668	0.209	7.17240854879654e-162	CD8 T	TMPO	0.459
2.78416858520783e-162	1.69140998582611	0.753	0.258	7.05870261407741e-158	CD8 T	LY6E	0.495
3.11695543936342e-162	1.63088387051683	0.614	0.164	7.90241712541808e-158	CD8 T	CST7	0.45
4.15318696847682e-161	1.53021615709551	0.634	0.19	1.05295749211793e-156	CD8 T	APOBEC3C	0.444
7.84120387613073e-161	1.57756488997176	0.771	0.293	1.98798041871542e-156	CD8 T	RAC2	0.478
3.65204344351285e-154	1.63679150066778	0.722	0.274	9.25902574233814e-150	CD8 T	ANP32E	0.448
7.27870422087695e-154	1.1072766803767	1	0.991	1.84536988111893e-149	CD8 T	PTMA	0.00900000000000001
7.85401811592621e-151	2.47339623618488	0.579	0.178	1.99122921293077e-146	CD8 T	HIST1H1E	0.401
3.44313355820987e-146	1.4620437064915	0.511	0.129	8.72937651012949e-142	CD8 T	PTTG1	0.382
3.84307278319812e-145	1.46375573394675	0.634	0.196	9.7433424272422e-141	CD8 T	RUNX3	0.438
2.71594787229729e-142	1.23645701813317	0.988	0.864	6.88574264063531e-138	CD8 T	GAPDH	0.124
8.67080193726887e-138	1.42777078274807	0.523	0.144	2.19830841515578e-133	CD8 T	DNAJC9	0.379
5.73018528025745e-136	1.83566752695587	0.837	0.451	1.45277387410367e-131	CD8 T	HMGB2	0.386
3.97370021963824e-135	1.65600581202427	0.94	0.802	1.00745221668488e-130	CD8 T	HMGB1	0.138
8.88266794263129e-129	2.59613831295158	0.801	0.469	2.25202280349531e-124	CD8 T	HIST1H4C	0.332
2.24551904233485e-128	1.51219179308775	0.632	0.226	5.69306442803155e-124	CD8 T	IL2RG	0.406
5.5347271339035e-128	1.22831068535321	0.525	0.143	1.40321937025855e-123	CD8 T	S100A2	0.382
3.00793147384438e-127	1.31865263954101	0.577	0.186	7.62600866563765e-123	CD8 T	CORO1A	0.391
2.33498019455788e-121	1.42277907113103	0.501	0.138	5.9198752872626e-117	CD8 T	CCND2	0.363
1.98308368160097e-117	0.980503266088954	0.994	0.945	5.02771205796294e-113	CD8 T	ACTB	0.049
4.88326449824328e-115	1.13912434888395	0.535	0.157	1.23805404823962e-110	CD8 T	CLEC2D	0.378
5.39381707522691e-115	1.30433920930415	0.577	0.195	1.36749444308228e-110	CD8 T	OPTN	0.382
8.18824642771579e-115	1.34340633175694	0.915	0.622	2.07596611681879e-110	CD8 T	TPI1	0.293
8.64005774873696e-109	1.19070550009296	0.942	0.726	2.19051384103728e-104	CD8 T	RPS26	0.216
1.42643936260476e-107	1.29584369696378	0.789	0.423	3.61645171601184e-103	CD8 T	RAD21	0.366
6.97048615940498e-100	1.47805602075563	0.644	0.276	1.76722735599395e-95	CD8 T	PSMB9	0.368
3.1925469155581e-98	1.14957540692314	0.899	0.616	8.09406419501446e-94	CD8 T	CBX3	0.283
3.30430251745832e-96	1.03998990095881	0.96	0.77	8.37739817251207e-92	CD8 T	PSMA7	0.19
3.30818369412571e-96	1.29523120212812	0.783	0.41	8.38723811971693e-92	CD8 T	HCST	0.373
2.50353545205846e-95	1.47942066757877	0.694	0.355	6.3472134316038e-91	CD8 T	HMGN2	0.339
7.63206363890444e-93	1.08101180858866	0.567	0.196	1.93495709437144e-88	CD8 T	SYNE2	0.371
2.35199870915412e-92	1.21431240194858	0.676	0.31	5.96302232731844e-88	CD8 T	CYTOR	0.366
1.12127747011889e-91	1.16595484688489	0.505	0.178	2.84277476999242e-87	CD8 T	BUB3	0.327
2.37626474536146e-90	1.01041702242553	0.958	0.758	6.02454400891491e-86	CD8 T	HLA-C	0.2
5.86750069775571e-90	1.18232406690431	0.825	0.536	1.487587451902e-85	CD8 T	H2AFZ	0.289
2.04096639216428e-88	1.34953139907904	0.646	0.272	5.17446209405411e-84	CD8 T	ISG15	0.374
4.40809873994576e-86	1.35289087392821	0.783	0.563	1.11758527353845e-81	CD8 T	NUCKS1	0.22
6.15373930975582e-82	1.08851336601391	0.879	0.665	1.56015752720239e-77	CD8 T	MYL12B	0.214
2.94148814502627e-80	1.31163634026525	0.652	0.33	7.4575548940851e-76	CD8 T	CKLF	0.322
1.9810574952886e-79	1.41997437753434	0.797	0.547	5.02257506780518e-75	CD8 T	IFITM2	0.25
8.62875740255404e-79	0.848961021547505	0.958	0.806	2.18764886426953e-74	CD8 T	CFL1	0.152
2.93485852834607e-78	1.12659131453839	0.525	0.208	7.44074682691579e-74	CD8 T	NAP1L4	0.317
9.20682965114048e-78	0.872624021021354	0.988	0.842	2.33420752145365e-73	CD8 T	SH3BGRL3	0.146
7.59001583196747e-77	1.03335229287356	0.614	0.276	1.92429671387871e-72	CD8 T	LBR	0.338
1.30973371669154e-76	0.571133093246308	1	0.997	3.32056789192807e-72	CD8 T	TMSB4X	0.003
2.92459883801918e-76	1.13563700122394	0.525	0.214	7.41473543403002e-72	CD8 T	PDCL3	0.311
3.59666892103992e-76	0.797849132902754	0.964	0.882	9.1186347155125e-72	CD8 T	CALM1	0.082
2.63634330512709e-74	0.818027677893994	0.616	0.256	6.6839211814887e-70	CD8 T	IFI6	0.36
3.54467732435647e-73	1.14518277065374	0.573	0.256	8.98682042044095e-69	CD8 T	SMC3	0.317
1.04314084699938e-72	1.43619857621251	0.742	0.44	2.64467498939753e-68	CD8 T	RBPJ	0.302
1.67275682582882e-72	1.180174497846	0.785	0.52	4.24094038052381e-68	CD8 T	SAMSN1	0.265
7.4010996827443e-71	0.76077736020043	0.988	0.915	1.87640080256616e-66	CD8 T	UBB	0.073
1.17691064619982e-70	1.1291990206615	0.728	0.427	2.98382156131041e-66	CD8 T	MSN	0.301
9.02707979961491e-70	0.957495877201088	0.813	0.521	2.28863554159637e-65	CD8 T	SUB1	0.292
9.79166383736887e-70	1.20604798925214	0.688	0.401	2.48248053268813e-65	CD8 T	CLEC2B	0.287
3.10986613666975e-69	1.11230150195042	0.634	0.328	7.88444361629882e-65	CD8 T	PTMAP2	0.306
6.05209945224608e-69	1.07962151465452	0.553	0.252	1.53438877412795e-64	CD8 T	RALY	0.301
9.36398397747886e-68	0.697997458709513	0.982	0.91	2.37405085781022e-63	CD8 T	HLA-A	0.072
4.23696168140358e-67	0.990337775830456	0.694	0.378	1.07419689508625e-62	CD8 T	NASP	0.316
1.37260037105265e-66	1.1698923659098	0.507	0.221	3.47995372072979e-62	CD8 T	G3BP2	0.286
2.66175491438216e-66	0.930862865116997	0.777	0.507	6.74834723443309e-62	CD8 T	PSME1	0.27
4.5146628727874e-65	1.41943648349396	0.616	0.348	1.14460247813779e-60	CD8 T	TUBB	0.268
1.55709165908219e-64	1.04388894596764	0.795	0.576	3.94769448327108e-60	CD8 T	IFI16	0.219
2.68363172929926e-64	1.08004015679408	0.547	0.26	6.80381152329242e-60	CD8 T	PSMB8	0.287
1.73777394289039e-63	0.780794211007788	0.915	0.807	4.40577827741002e-59	CD8 T	ARPC2	0.108
5.75767083825442e-63	1.09496472729095	0.658	0.369	1.45974228762264e-58	CD8 T	H2AFV	0.289
8.87298912495326e-63	0.924242525668573	0.825	0.585	2.2495689328494e-58	CD8 T	SERBP1	0.24
7.5376909065144e-62	1.06018324497338	0.531	0.247	1.9110307755286e-57	CD8 T	SSRP1	0.284
8.2423378262841e-60	1.02581757606481	0.755	0.51	2.08967990909781e-55	CD8 T	SUMO2	0.245
2.33778632443705e-58	1.10665585331702	0.742	0.537	5.92698966834524e-54	CD8 T	DEK	0.205
3.12107774865987e-58	0.923902572245331	0.622	0.328	7.91286841617737e-54	CD8 T	PTMAP5	0.294
4.11504156465354e-58	0.913303722872757	0.734	0.461	1.04328648788661e-53	CD8 T	HNRNPA3	0.273
6.37001061445509e-58	0.904959994813714	0.64	0.357	1.6149887910828e-53	CD8 T	HNRNPR	0.283
2.28021872097358e-57	0.931324723862412	0.632	0.339	5.78103852328432e-53	CD8 T	RBMX	0.293
1.51346689798604e-56	0.768847346795585	0.928	0.803	3.837092626464e-52	CD8 T	PTPRC	0.125
1.97678535264176e-56	0.967644148973445	0.507	0.232	5.01174390455264e-52	CD8 T	ARF6	0.275
3.81505420351675e-56	0.732358683391107	0.905	0.705	9.67230692217601e-52	CD8 T	MT2A	0.2
1.19567269558126e-55	0.850637476447724	0.821	0.623	3.03138898510718e-51	CD8 T	CHCHD2	0.198
8.21932394989896e-55	1.06429074305298	0.676	0.436	2.08384520101788e-50	CD8 T	PPDPF	0.24
1.83290160385111e-54	0.920350254831474	0.652	0.369	4.64695543624373e-50	CD8 T	PSME2	0.283
2.67561453560979e-54	1.19156588081937	0.851	0.647	6.78348553213151e-50	CD8 T	S100A4	0.204
7.96752470121892e-54	0.875318280730067	0.767	0.517	2.02000653750003e-49	CD8 T	LDHA	0.25
8.80655275259274e-54	1.01463335186316	0.632	0.365	2.23272531936484e-49	CD8 T	CYTIP	0.267
9.84732682485798e-54	0.925023207274931	0.531	0.247	2.49659276990624e-49	CD8 T	RHOH	0.284
1.84766443589897e-53	0.917405539298389	0.748	0.542	4.68438364433466e-49	CD8 T	COX8A	0.206
2.94402807728377e-53	0.742567661002141	0.891	0.756	7.46399438433753e-49	CD8 T	PPIA	0.135
3.28766937589823e-53	0.935555979737361	0.706	0.454	8.33522816871477e-49	CD8 T	HP1BP3	0.252
4.66923706262876e-53	0.750167075933127	0.833	0.637	1.18379167248827e-48	CD8 T	HNRNPK	0.196
6.62124652896717e-53	0.767241621031121	0.93	0.799	1.67868463248905e-48	CD8 T	MYL6	0.131
2.14862477606609e-52	0.592796877718879	0.994	0.951	5.44740839476035e-48	CD8 T	H3F3B	0.043
2.3748597969073e-52	0.79711100278075	0.851	0.637	6.02098204309907e-48	CD8 T	SEPT7	0.214
4.1953510977738e-52	0.982267702429181	0.505	0.248	1.06364736381859e-47	CD8 T	CALM3	0.257
1.99324198003311e-51	1.31996956472422	0.753	0.64	5.05346639197795e-47	CD8 T	TUBA1B	0.113
3.54176023474971e-51	0.712699288665228	0.879	0.682	8.97942472316095e-47	CD8 T	SFPQ	0.197
4.82259968861061e-51	0.942685637791133	0.517	0.262	1.22267369905345e-46	CD8 T	PRDX5	0.255
5.06947011447583e-51	0.589446326888751	0.922	0.761	1.28526275812306e-46	CD8 T	ACTG1	0.161
1.13250037278931e-50	0.81451030450779	0.734	0.484	2.87122819513275e-46	CD8 T	RBM8A	0.25
3.22497635009631e-50	1.02106571104827	0.531	0.275	8.17628254039917e-46	CD8 T	PLP2	0.256
6.0005419146481e-50	0.967758474287066	0.761	0.571	1.52131739162073e-45	CD8 T	SET	0.19
6.64929124432062e-50	0.777168842900294	0.783	0.536	1.68579480917261e-45	CD8 T	SMARCA5	0.247
2.677010191228e-49	0.849269618523428	0.765	0.522	6.78702393782034e-45	CD8 T	DYNLL1	0.243
8.72004056603155e-48	0.810563618827103	0.682	0.41	2.21079188470598e-43	CD8 T	RGCC	0.272
9.43041569252469e-46	0.813224619756303	0.592	0.324	2.39089329052578e-41	CD8 T	TNFRSF1B	0.268
1.11681884833608e-45	0.97266755475153	0.64	0.399	2.83147082618648e-41	CD8 T	NDUFB11	0.241
2.17365112304192e-45	1.12010026903092	0.797	0.618	5.51085769224817e-41	CD8 T	ZFP36L2	0.179
3.23387762373604e-45	0.997019845462637	0.573	0.336	8.19884993945799e-41	CD8 T	SNRPB	0.237
8.70805910711991e-45	0.893422755260939	0.686	0.448	2.20775422542811e-40	CD8 T	CD99	0.238
2.77703686487319e-44	0.754363546752145	0.652	0.402	7.04062156351299e-40	CD8 T	PSMB4	0.25
1.01384316707198e-43	0.819850554652217	0.62	0.383	2.57039658147758e-39	CD8 T	WIPF1	0.237
6.00951402889431e-43	0.796450097977033	0.724	0.491	1.52359209174558e-38	CD8 T	NOP58	0.233
1.83559403199197e-42	1.26957943615777	0.513	0.296	4.65378154930924e-38	CD8 T	DUT	0.217
3.61716788588024e-42	0.821000742645523	0.501	0.263	9.17060574107218e-38	CD8 T	UBE2S	0.238
4.73668962120329e-42	0.942915730267201	0.547	0.314	1.20089291966367e-37	CD8 T	SLK	0.233
1.10379406176989e-41	0.795732828061509	0.825	0.669	2.79844908480521e-37	CD8 T	COX6C	0.156
4.81312588208768e-41	0.751210417416884	0.646	0.401	1.22027180488569e-36	CD8 T	ATP5IF1	0.245
6.29502183026202e-41	1.00832906381104	0.614	0.352	1.59597688462633e-36	CD8 T	ISG20	0.262
1.51033467422786e-40	0.799839062990689	0.555	0.304	3.82915149956989e-36	CD8 T	CEBPZ	0.251
2.16952625223612e-40	0.772512146009392	0.746	0.548	5.50039990729424e-36	CD8 T	CLIC1	0.198
2.38297138204787e-40	0.840190078015517	0.821	0.637	6.04154734490595e-36	CD8 T	CREM	0.184
2.86352252255679e-40	0.71507059962157	0.734	0.528	7.25988865143822e-36	CD8 T	TMA7	0.206
8.66847433601435e-40	0.894241902070346	0.59	0.379	2.19771829840972e-35	CD8 T	PSMA4	0.211
9.65849019640847e-40	0.838599087949648	0.531	0.301	2.44871701949544e-35	CD8 T	SNRPD3	0.23
2.3254496540759e-39	0.988222713922578	0.646	0.443	5.89571250797864e-35	CD8 T	ITGB1	0.203
5.41689885675877e-39	0.846581334028787	0.755	0.553	1.37334636715405e-34	CD8 T	MYL12A	0.202
6.65812188075403e-39	0.849944643534738	0.815	0.612	1.68803364042757e-34	CD8 T	ARL6IP1	0.203
1.77058429576788e-38	0.703168984214808	0.777	0.575	4.4889623650603e-34	CD8 T	SRSF2	0.202
4.61181977138337e-38	0.70901985789417	0.686	0.457	1.16923466663883e-33	CD8 T	HNRNPM	0.229
4.82155997694133e-38	0.63718631142975	0.855	0.756	1.22241010095393e-33	CD8 T	HNRNPA2B1	0.099
7.99903548758501e-38	0.73476097376339	0.718	0.504	2.02799546716743e-33	CD8 T	POLR2L	0.214
1.51684148891279e-37	0.576004054205799	0.845	0.633	3.84564822684059e-33	CD8 T	CD52	0.212
1.83951494749874e-37	0.830030109927135	0.668	0.44	4.66372224639354e-33	CD8 T	BIRC3	0.228
4.68579451669058e-37	0.934804322657713	0.579	0.369	1.18798948381656e-32	CD8 T	SNRPG	0.21
7.39428572135102e-37	0.869969744825301	0.579	0.352	1.87467325893412e-32	CD8 T	STK17B	0.227
2.14540004877154e-36	0.844198637519163	0.543	0.33	5.43923274365049e-32	CD8 T	NDUFA6	0.213
1.50816909372328e-35	0.795831179565355	0.668	0.461	3.82366110331664e-31	CD8 T	SOD1	0.207
1.98825893532022e-35	0.772347490722577	0.706	0.536	5.04083287871735e-31	CD8 T	HINT1	0.17
4.60652298437976e-35	0.580809207976237	0.803	0.585	1.1678917722298e-30	CD8 T	DDX24	0.218
5.58257540305537e-35	0.76284214735264	0.638	0.452	1.41535034193663e-30	CD8 T	RAN	0.186
9.90235941036175e-35	0.680152861818903	0.795	0.636	2.51054518130902e-30	CD8 T	ARHGDIB	0.159
1.33534268024829e-34	0.594907700748761	0.561	0.312	3.38549429723348e-30	CD8 T	STK17A	0.249
1.61818919818574e-34	0.763853935858881	0.694	0.473	4.10259507416031e-30	CD8 T	ROMO1	0.221
2.99710953346557e-34	0.728474853498986	0.694	0.478	7.59857180019526e-30	CD8 T	SNRPD2	0.216
6.7092108166327e-34	1.09394830494188	0.505	0.308	1.70098621834089e-29	CD8 T	NUCB2	0.197
9.73023469312187e-34	0.68457488842971	0.616	0.39	2.46690640174719e-29	CD8 T	TERF2IP	0.226
1.35316754156327e-33	0.743234660782169	0.658	0.448	3.43068566812535e-29	CD8 T	TPR	0.21
2.42089829125823e-33	0.811169306354401	0.676	0.49	6.13770343782698e-29	CD8 T	RBBP6	0.186
4.97402521743369e-33	0.737294962525057	0.74	0.559	1.26106461337596e-28	CD8 T	COX6A1	0.181
5.33535511470459e-33	0.82776395701123	0.614	0.433	1.35267258223105e-28	CD8 T	JPT1	0.181
6.99873546160063e-33	0.718487185477229	0.579	0.344	1.77438940157961e-28	CD8 T	ALOX5AP	0.235
8.0343494809627e-33	0.625343243315357	0.753	0.621	2.03694862390847e-28	CD8 T	HNRNPA1	0.132
1.07790039497631e-32	0.723217226597732	0.692	0.495	2.73280087138344e-28	CD8 T	ATP5MC3	0.197
1.18069120462998e-32	0.739374877431763	0.614	0.393	2.99340641109838e-28	CD8 T	RNF213	0.221
1.93135310534059e-32	0.658423814194437	0.505	0.293	4.89655952797e-28	CD8 T	PPP2R5C	0.212
3.73138056296365e-32	0.540301416971127	0.831	0.663	9.46016914128173e-28	CD8 T	TPM3	0.168
4.54796742055623e-32	0.834654029067117	0.567	0.376	1.15304618013362e-27	CD8 T	PIK3R1	0.191
5.08736028992314e-32	0.687726885068323	0.807	0.651	1.28979845430421e-27	CD8 T	TAGLN2	0.156
5.7380811034446e-32	0.801123085188308	0.746	0.567	1.45477570215631e-27	CD8 T	ENO1	0.179
8.70297496017574e-32	0.689301501694483	0.537	0.331	2.20646524165336e-27	CD8 T	PSMA2	0.206
1.812910494866e-31	0.70371667989442	0.628	0.424	4.59627197763376e-27	CD8 T	COX5A	0.204
3.10282369226805e-31	0.850820140954867	0.535	0.341	7.86658890700719e-27	CD8 T	NCOR1	0.194
3.37203254995084e-31	0.502100349199053	0.837	0.7	8.54911412389036e-27	CD8 T	CALM2	0.137
9.77771613032163e-31	0.717177503186726	0.65	0.468	2.47894437052044e-26	CD8 T	HMGN1	0.182
1.63600082441051e-30	0.824824889635118	0.59	0.4	4.14775289012795e-26	CD8 T	COX17	0.19
7.06042668995601e-30	0.72654636262983	0.592	0.392	1.79002997870455e-25	CD8 T	XRCC5	0.2
1.31488788976588e-29	0.735429549872744	0.553	0.36	3.33363526692345e-25	CD8 T	GSPT1	0.193
2.6431138952552e-29	0.620375868069408	0.761	0.599	6.70108665864051e-25	CD8 T	IQGAP1	0.162
2.75278808699465e-29	0.707829735947478	0.573	0.39	6.97914363695755e-25	CD8 T	PSMB3	0.183
3.68665903501991e-29	0.699186541018319	0.694	0.515	9.34678665148597e-25	CD8 T	ELOB	0.179
4.69278345900413e-29	0.740207687691512	0.604	0.418	1.18976139036132e-24	CD8 T	BRD2	0.186
5.66757908619146e-29	0.723772651482129	0.537	0.328	1.43690132572212e-24	CD8 T	IRF1	0.209
6.00941258819968e-29	0.687939486895056	0.567	0.368	1.52356637348626e-24	CD8 T	EIF3J	0.199
2.62871233104559e-28	1.20009501160181	0.68	0.499	6.66457437289989e-24	CD8 T	CCL4	0.181
7.41099942112785e-28	0.618148971812035	0.765	0.558	1.87891068323854e-23	CD8 T	COX7A2	0.207
8.96476917697563e-28	0.705697913566796	0.616	0.443	2.27283792943863e-23	CD8 T	LDHB	0.173
1.61833012641357e-27	0.559293980431434	0.759	0.577	4.10295236949632e-23	CD8 T	PRPF40A	0.182
3.95738543001162e-27	0.691894074719765	0.61	0.417	1.00331592807085e-22	CD8 T	COTL1	0.193
4.36452255936178e-27	0.62166506552282	0.507	0.313	1.10653740447499e-22	CD8 T	PSMB6	0.194
7.75748993675633e-27	0.535091837599254	0.873	0.753	1.96675642366583e-22	CD8 T	SRP14	0.12
1.65364096356201e-25	0.631379954444369	0.688	0.525	4.19247593491876e-21	CD8 T	C11orf58	0.163
1.85677818378409e-25	0.651067440509701	0.634	0.467	4.70748972934779e-21	CD8 T	ANP32B	0.167
2.64131467312909e-25	0.641706235686114	0.718	0.573	6.69652509078419e-21	CD8 T	JAK1	0.145
3.71786502959168e-25	0.589099076039666	0.626	0.435	9.4259032095238e-21	CD8 T	PRPF38B	0.191
4.13855457985773e-25	0.657711144477558	0.616	0.447	1.04924774263133e-20	CD8 T	NDUFB4	0.169
1.62984586282115e-24	0.607419738166761	0.517	0.332	4.13214821601045e-20	CD8 T	RTF1	0.185
5.18903918836436e-24	0.583652400436284	0.531	0.351	1.31557710542602e-19	CD8 T	THRAP3	0.18
8.66780746221101e-24	0.525699473311272	0.537	0.343	2.19754922589436e-19	CD8 T	LUC7L3	0.194
8.68234457680176e-24	0.694440108969391	0.537	0.37	2.20123482055655e-19	CD8 T	GMFG	0.167
1.89865746073462e-23	0.630273104574034	0.549	0.374	4.81366626020048e-19	CD8 T	NDUFA11	0.175
3.27819765203591e-23	0.507826392367953	0.807	0.665	8.31121450720665e-19	CD8 T	SLC25A5	0.142
3.30639089564486e-23	0.52251278543061	0.652	0.479	8.38269283772841e-19	CD8 T	PGK1	0.173
5.75171679073233e-23	0.55915584773407	0.676	0.527	1.45823275795437e-18	CD8 T	MBNL1	0.149
5.85720943047849e-23	0.573352707282019	0.507	0.334	1.48497830690921e-18	CD8 T	SF3B2	0.173
6.27296212880062e-23	0.633796326406236	0.531	0.362	1.59038408851482e-18	CD8 T	EID1	0.169
2.21095350737497e-22	0.653747768257555	0.652	0.5	5.60543042724776e-18	CD8 T	ATP5ME	0.152
3.16496210788474e-22	0.706220643697397	0.819	0.772	8.02412843212018e-18	CD8 T	CXCR4	0.0469999999999999
3.66299599566788e-22	0.57117184911236	0.628	0.453	9.28679374781678e-18	CD8 T	ACTR3	0.175
4.02944767849211e-22	0.56966544262228	0.688	0.559	1.0215858699281e-17	CD8 T	KIF5B	0.129
4.33547684974868e-22	0.665631905669866	0.598	0.439	1.09917344571678e-17	CD8 T	NDUFA13	0.159
6.11733878796623e-22	0.501554301390398	0.809	0.658	1.55092890291308e-17	CD8 T	KMT2E	0.151
6.66873205431345e-22	0.61051924649506	0.652	0.502	1.69072363773009e-17	CD8 T	EMP3	0.15
6.72449591524418e-22	0.512793870995234	0.761	0.659	1.70486144939186e-17	CD8 T	CDC42	0.102
1.79927317626905e-21	0.657704286960385	0.501	0.349	4.56169728379491e-17	CD8 T	EIF5A	0.152
5.42667234080909e-21	0.511425942158404	0.517	0.352	1.37582423856533e-16	CD8 T	LEPROTL1	0.165
1.60491737346716e-20	0.545598048647252	0.634	0.471	4.06894701695128e-16	CD8 T	ATP5F1B	0.163
1.76937382025481e-20	0.754056726849694	0.773	0.62	4.48589344649202e-16	CD8 T	GSTP1	0.153
5.0899900671182e-20	0.685640233473994	0.571	0.426	1.29046518171648e-15	CD8 T	TMEM258	0.145
1.27422118097635e-19	0.563843350602907	0.64	0.492	3.23053296012935e-15	CD8 T	LCP1	0.148
1.52553970133464e-19	0.530632290211534	0.604	0.44	3.86770080479372e-15	CD8 T	SYAP1	0.164
7.01314036702068e-19	0.584139716423101	0.616	0.46	1.77804147725075e-14	CD8 T	PKM	0.156
8.89953625044307e-19	0.525663101388606	0.632	0.485	2.25629942557483e-14	CD8 T	SKP1	0.147
2.24006544530603e-18	0.62383141837902	0.598	0.455	5.67923792348437e-14	CD8 T	SH3KBP1	0.143
2.33666974709365e-18	0.679042911011188	0.531	0.396	5.92415880980653e-14	CD8 T	WDR83OS	0.135
3.72928052801493e-18	0.671567441006776	0.525	0.378	9.45484492267626e-14	CD8 T	TANK	0.147
6.2031075619435e-18	0.579820918760511	0.501	0.349	1.57267386017954e-13	CD8 T	BHLHE40	0.152
3.02851373354762e-17	0.62928269260073	0.628	0.493	7.67819086866327e-13	CD8 T	COX7B	0.135
5.13529236150274e-17	0.547669204119183	0.543	0.403	1.30195067241179e-12	CD8 T	SLTM	0.14
5.42422922627325e-17	0.520709488952828	0.68	0.555	1.37520483573706e-12	CD8 T	HNRNPD	0.125
7.00088208728691e-17	0.593179156086944	0.626	0.501	1.77493363558985e-12	CD8 T	NDUFB1	0.125
9.05596099252005e-17	0.536676731005613	0.513	0.365	2.29595779043361e-12	CD8 T	CHD4	0.148
1.00028982769912e-16	0.731528836299328	0.519	0.401	2.53603480016558e-12	CD8 T	LARP7	0.118
1.12342094712591e-16	0.622251564810828	0.507	0.364	2.84820912724832e-12	CD8 T	SNRPB2	0.143
5.27020742917885e-16	0.640633395209457	0.577	0.461	1.33615568951972e-11	CD8 T	EIF2S2	0.116
1.2492046575389e-15	0.596109372030952	0.579	0.437	3.16710856825837e-11	CD8 T	EIF5B	0.142
1.34707364731406e-14	0.540755547333507	0.767	0.629	3.41523581803533e-10	CD8 T	NDUFA4	0.138
9.17531037810165e-13	0.557384119257019	0.501	0.394	2.32621644016011e-08	CD8 T	JTB	0.107
2.68410679245771e-11	0.582667788340006	0.513	0.425	6.80501595091804e-07	CD8 T	SEM1	0.088
0	8.18551832602235	1	0.026	0	Mast cell	TPSB2	0.974
0	7.21517432182936	1	0.01	0	Mast cell	TPSAB1	0.99
0	5.97516904162605	0.955	0.005	0	Mast cell	CPA3	0.95
0	3.9004518866095	0.727	0.006	0	Mast cell	KIT	0.721
0	3.84124200129372	0.682	0.001	0	Mast cell	MS4A2	0.681
0	3.64398221717801	0.773	0.004	0	Mast cell	GATA2	0.769
0	3.28704339168027	0.591	0.003	0	Mast cell	IL1RL1	0.588
3.8281201373904e-58	2.35833517512111	0.545	0.068	9.70543298432589e-54	Mast cell	LTC4S	0.477
7.1945220310274e-55	3.24330444476473	0.545	0.073	1.82402717052638e-50	Mast cell	CLU	0.472
1.58181989083602e-41	1.70055252310974	0.5	0.076	4.01038796923656e-37	Mast cell	FER	0.424
2.53542955714333e-21	1.50414606929838	0.773	0.332	6.42807455622549e-17	Mast cell	FOXP1	0.441
1.55206200562413e-20	2.47576417377736	0.5	0.154	3.93494280285887e-16	Mast cell	LEO1	0.346
1.22965319118149e-18	1.81549056019168	0.591	0.234	3.11753973560242e-14	Mast cell	ACSL4	0.357
6.43099684908415e-14	1.47181591653728	0.5	0.195	1.6304506311483e-09	Mast cell	LMO4	0.305
1.85002924365449e-13	1.24442486208493	0.864	0.548	4.69037914143722e-09	Mast cell	AREG	0.316
2.19258779482068e-12	1.12754491360673	0.773	0.527	5.55886783620887e-08	Mast cell	SAMSN1	0.246
3.36799637289583e-12	1.41935419782256	0.864	0.631	8.53888120420279e-08	Mast cell	FOSB	0.233
3.85496772891489e-11	0.964605656703356	0.818	0.661	9.77349968311791e-07	Mast cell	KMT2E	0.157
4.31816887387121e-11	1.51703661576333	0.636	0.315	1.09478535459257e-06	Mast cell	CD69	0.321
1.06182113771059e-10	1.92868312450715	0.545	0.281	2.69203513043767e-06	Mast cell	CD82	0.264
3.69496790966102e-10	1.14035962027394	0.682	0.431	9.36785214136358e-06	Mast cell	NR4A1	0.251
6.30257101848658e-10	1.37497668572459	0.864	0.742	1.5978908303169e-05	Mast cell	ID2	0.122
1.54584895701252e-09	0.644703637307718	0.955	0.965	3.91919086071385e-05	Mast cell	MT-ND1	-0.01
7.52361554485455e-09	0.634629777824627	1	0.983	0.000190746224908698	Mast cell	MT-ND2	0.017
1.75698523176952e-08	0.711266973372088	0.818	0.567	0.000445448465810527	Mast cell	SELENOK	0.251
2.61097817818502e-08	0.593707020287544	1	0.948	0.000661961297515249	Mast cell	SRGN	0.052
2.96512371348536e-08	1.11204224648859	0.591	0.387	0.000751747815079944	Mast cell	MYADM	0.204
6.72171889448758e-08	1.11504356448051	0.682	0.541	0.00170415739131944	Mast cell	CCNI	0.141
9.27470152947675e-08	1.2468966407063	0.545	0.314	0.00235141507876824	Mast cell	AHNAK	0.231
1.72855145795818e-07	1.1233949557147	0.818	0.76	0.00438239651136137	Mast cell	HSP90B1	0.0579999999999999
1.97770533102003e-07	0.784937624427902	0.773	0.642	0.00501407632573508	Mast cell	HNRNPK	0.131
2.49130997853544e-07	1.0221586587625	0.636	0.434	0.00631621818858091	Mast cell	CD9	0.202
2.64628333685942e-07	1.02671351273949	0.682	0.521	0.0067091221439397	Mast cell	CLK1	0.161
5.08111948970963e-07	1.23083747869084	0.545	0.338	0.0128821622422608	Mast cell	CKLF	0.207
5.47827475385794e-07	1.26457573234589	0.636	0.445	0.013889069983456	Mast cell	BIRC3	0.191
6.00048669786327e-07	0.572624104855029	1	0.982	0.0152130339250927	Mast cell	MT-CO2	0.018
6.08641505436534e-07	0.565373250426295	1	0.994	0.0154308880873324	Mast cell	MT-ND4	0.00600000000000001
7.1511612715202e-07	1.33495655510667	0.5	0.313	0.0181303391716852	Mast cell	DDIT4	0.187
1.04225256829738e-06	0.860954674964839	0.818	0.75	0.0264242293640435	Mast cell	RBM39	0.0679999999999999
1.13598666130892e-06	0.993291368874031	0.682	0.554	0.028800669824165	Mast cell	AKAP13	0.128
1.79587468260299e-06	1.18820582653291	0.545	0.352	0.0455308108280336	Mast cell	BHLHE40	0.193
