# Supplementary material for: Prognostic-related genes for pancreatic cancer typing and immunotherapy response prediction based on single-cell sequencing data and bulk sequencing data
Source: Oncol Res. 2023 Jul 21;31(5):697–714. doi: 10.32604/or.2023.029458 (PMC10398398; doi:10.32604/or.2023.029458)
Supplement: Supplementary file 10 [file OncolRes-31-29458-s007.txt]

Samples	Cluster	OS.time	OS	GSE
GSM1383778	clust2	406	1	GSE57495
GSM1383779	clust1	1092	1	GSE57495
GSM1383780	clust2	186	1	GSE57495
GSM1383781	clust2	2395	0	GSE57495
GSM1383782	clust2	151	1	GSE57495
GSM1383783	clust2	619	1	GSE57495
GSM1383784	clust2	376	1	GSE57495
GSM1383785	clust2	1911	0	GSE57495
GSM1383786	clust3	526	1	GSE57495
GSM1383787	clust1	850	1	GSE57495
GSM1383788	clust1	1357	0	GSE57495
GSM1383789	clust2	615	1	GSE57495
GSM1383790	clust2	477	1	GSE57495
GSM1383791	clust2	1132	1	GSE57495
GSM1383792	clust1	279	1	GSE57495
GSM1383793	clust2	1737	0	GSE57495
GSM1383794	clust3	948	1	GSE57495
GSM1383795	clust2	904	1	GSE57495
GSM1383796	clust2	1623	0	GSE57495
GSM1383797	clust3	235	1	GSE57495
GSM1383798	clust1	1134	0	GSE57495
GSM1383799	clust3	1485	0	GSE57495
GSM1383800	clust2	873	1	GSE57495
GSM1383801	clust2	486	1	GSE57495
GSM1383802	clust1	88	1	GSE57495
GSM1383803	clust2	952	1	GSE57495
GSM1383804	clust2	790	1	GSE57495
GSM1383805	clust3	267	1	GSE57495
GSM1383806	clust2	318	1	GSE57495
GSM1383807	clust1	645	1	GSE57495
GSM1383808	clust3	916	1	GSE57495
GSM1383809	clust3	585	1	GSE57495
GSM1383810	clust2	418	1	GSE57495
GSM1383811	clust1	909	0	GSE57495
GSM1383812	clust1	1005	0	GSE57495
GSM1383813	clust1	538	1	GSE57495
GSM1383814	clust2	861	0	GSE57495
GSM1383815	clust1	135	1	GSE57495
GSM1383816	clust3	601	1	GSE57495
GSM1383817	clust3	813	0	GSE57495
GSM1383818	clust1	1107	0	GSE57495
GSM1383819	clust1	990	1	GSE57495
GSM1383820	clust3	469	1	GSE57495
GSM1383821	clust1	487	1	GSE57495
GSM1383822	clust3	493	1	GSE57495
GSM1383823	clust1	265	1	GSE57495
GSM1383824	clust2	1005	0	GSE57495
GSM1383825	clust3	366	1	GSE57495
GSM1383826	clust1	657	0	GSE57495
GSM1383827	clust3	345	0	GSE57495
GSM1383828	clust2	298	1	GSE57495
GSM1383829	clust3	876	0	GSE57495
GSM1383830	clust3	465	1	GSE57495
GSM1383831	clust1	891	0	GSE57495
GSM1383832	clust1	727	0	GSE57495
GSM1383833	clust1	531	1	GSE57495
GSM1383834	clust2	769	0	GSE57495
GSM1383835	clust1	634	1	GSE57495
GSM1383836	clust1	681	0	GSE57495
GSM1383837	clust2	408	1	GSE57495
GSM1383838	clust3	697	0	GSE57495
GSM1383839	clust1	225	1	GSE57495
GSM1383840	clust3	114	1	GSE57495
GSM1527105	clust2	1533	1	GSE62452
GSM1527107	clust3	207	1	GSE62452
GSM1527109	clust2	81	1	GSE62452
GSM1527111	clust2	1248	1	GSE62452
GSM1527115	clust2	1077	1	GSE62452
GSM1527117	clust2	72	1	GSE62452
GSM1527123	clust3	585	1	GSE62452
GSM1527125	clust1	378	1	GSE62452
GSM1527127	clust2	480	1	GSE62452
GSM1527129	clust1	1227	1	GSE62452
GSM1527131	clust2	84	1	GSE62452
GSM1527133	clust3	348	1	GSE62452
GSM1527135	clust1	741	1	GSE62452
GSM1527137	clust2	1200	0	GSE62452
GSM1527139	clust2	36	1	GSE62452
GSM1527141	clust2	396	1	GSE62452
GSM1527143	clust3	696	1	GSE62452
GSM1527145	clust1	324	1	GSE62452
GSM1527147	clust1	870	1	GSE62452
GSM1527149	clust1	831	1	GSE62452
GSM1527151	clust1	828	0	GSE62452
GSM1527154	clust2	414	1	GSE62452
GSM1527155	clust3	204	1	GSE62452
GSM1527157	clust3	846	0	GSE62452
GSM1527159	clust3	294	1	GSE62452
GSM1527161	clust1	708	0	GSE62452
GSM1527163	clust1	231	1	GSE62452
GSM1527165	clust1	654	0	GSE62452
GSM1527167	clust1	636	0	GSE62452
GSM1527169	clust3	633	0	GSE62452
GSM1527171	clust3	267	1	GSE62452
GSM1527173	clust1	519	0	GSE62452
GSM1527175	clust1	192	1	GSE62452
GSM1527177	clust1	492	0	GSE62452
GSM1527179	clust2	138	1	GSE62452
GSM1527181	clust1	318	0	GSE62452
GSM1527183	clust1	126	1	GSE62452
GSM1527185	clust3	309	1	GSE62452
GSM1527187	clust2	291	0	GSE62452
GSM1527189	clust1	447	1	GSE62452
GSM1527191	clust2	135	1	GSE62452
GSM1527193	clust2	387	1	GSE62452
GSM1527196	clust2	285	1	GSE62452
GSM1527198	clust2	189	1	GSE62452
GSM1527199	clust1	27	1	GSE62452
GSM1527200	clust2	177	1	GSE62452
GSM1527202	clust1	294	1	GSE62452
GSM1527204	clust1	159	1	GSE62452
GSM1527205	clust2	645	1	GSE62452
GSM1527207	clust1	426	1	GSE62452
GSM1527209	clust1	960	1	GSE62452
GSM1527210	clust3	687	1	GSE62452
GSM1527212	clust1	1377	1	GSE62452
GSM1527213	clust3	657	1	GSE62452
GSM1527215	clust2	1260	0	GSE62452
GSM1527216	clust1	1149	0	GSE62452
GSM1527218	clust3	411	1	GSE62452
GSM1527219	clust1	327	1	GSE62452
GSM1527220	clust1	639	1	GSE62452
GSM1527223	clust1	279	1	GSE62452
GSM1527225	clust2	597	1	GSE62452
GSM1527227	clust1	2124	0	GSE62452
GSM1527228	clust2	2040	0	GSE62452
GSM1527230	clust1	2031	0	GSE62452
GSM1527232	clust1	1491	1	GSE62452
GSM1527234	clust2	96	1	GSE62452
GSM1844112	clust2	210	1	GSE71729
GSM1844113	clust2	330	1	GSE71729
GSM1844114	clust1	1410	0	GSE71729
GSM1844115	clust2	300	1	GSE71729
GSM1844116	clust3	30	1	GSE71729
GSM1844117	clust1	180	1	GSE71729
GSM1844118	clust2	60	1	GSE71729
GSM1844119	clust1	60	0	GSE71729
GSM1844120	clust1	510	0	GSE71729
GSM1844121	clust2	1470	1	GSE71729
GSM1844122	clust1	1560	0	GSE71729
GSM1844123	clust1	1650	0	GSE71729
GSM1844124	clust2	240	1	GSE71729
GSM1844125	clust3	570	1	GSE71729
GSM1844126	clust2	1560	0	GSE71729
GSM1844128	clust2	540	1	GSE71729
GSM1844129	clust3	870	1	GSE71729
GSM1844130	clust1	1290	0	GSE71729
GSM1844131	clust1	180	1	GSE71729
GSM1844132	clust1	1260	0	GSE71729
GSM1844133	clust2	600	1	GSE71729
GSM1844134	clust1	1050	1	GSE71729
GSM1844135	clust3	390	1	GSE71729
GSM1844136	clust3	630	1	GSE71729
GSM1844137	clust2	900	0	GSE71729
GSM1844138	clust1	990	0	GSE71729
GSM1844139	clust2	930	1	GSE71729
GSM1844140	clust1	1050	0	GSE71729
GSM1844141	clust3	390	1	GSE71729
GSM1844142	clust2	240	1	GSE71729
GSM1844143	clust1	540	0	GSE71729
GSM1844144	clust2	120	1	GSE71729
GSM1844145	clust2	660	0	GSE71729
GSM1844146	clust2	180	1	GSE71729
GSM1844147	clust2	300	1	GSE71729
GSM1844148	clust2	750	0	GSE71729
GSM1844149	clust3	540	1	GSE71729
GSM1844150	clust2	390	1	GSE71729
GSM1844151	clust3	570	0	GSE71729
GSM1844152	clust3	630	0	GSE71729
GSM1844153	clust2	690	0	GSE71729
GSM1844154	clust2	450	1	GSE71729
GSM1844155	clust3	330	1	GSE71729
GSM1844156	clust1	120	1	GSE71729
GSM1844157	clust2	390	0	GSE71729
GSM1844158	clust3	30	1	GSE71729
GSM1844159	clust1	300	1	GSE71729
GSM1844160	clust3	1770	0	GSE71729
GSM1844161	clust1	630	1	GSE71729
GSM1844162	clust3	1230	1	GSE71729
GSM1844163	clust2	690	1	GSE71729
GSM1844164	clust1	210	1	GSE71729
GSM1844165	clust2	30	0	GSE71729
GSM1844166	clust1	540	0	GSE71729
GSM1844167	clust1	450	1	GSE71729
GSM1844168	clust3	240	1	GSE71729
GSM1844169	clust2	840	1	GSE71729
GSM1844170	clust1	30	0	GSE71729
GSM1844171	clust1	30	1	GSE71729
GSM1844172	clust1	120	1	GSE71729
GSM1844173	clust1	300	1	GSE71729
GSM1844174	clust2	990	1	GSE71729
GSM1844175	clust2	210	1	GSE71729
GSM1844177	clust3	1560	0	GSE71729
GSM1844178	clust2	1350	1	GSE71729
GSM1844179	clust2	480	1	GSE71729
GSM1844180	clust3	540	1	GSE71729
GSM1844181	clust2	270	1	GSE71729
GSM1844182	clust2	360	1	GSE71729
GSM1844185	clust1	960	1	GSE71729
GSM1844186	clust1	0	1	GSE71729
GSM1844187	clust1	0	0	GSE71729
GSM1844188	clust2	210	1	GSE71729
GSM1844189	clust3	90	1	GSE71729
GSM1844190	clust3	90	1	GSE71729
GSM1844191	clust3	450	1	GSE71729
GSM1844192	clust2	780	1	GSE71729
GSM1844193	clust2	390	1	GSE71729
GSM1844194	clust1	990	0	GSE71729
GSM1844196	clust3	120	1	GSE71729
GSM1844198	clust3	450	0	GSE71729
GSM1844199	clust3	390	0	GSE71729
GSM1844200	clust2	120	0	GSE71729
GSM1844201	clust1	300	0	GSE71729
GSM1844202	clust2	60	0	GSE71729
GSM1844203	clust1	240	0	GSE71729
GSM1844204	clust2	210	0	GSE71729
GSM1844205	clust1	240	0	GSE71729
GSM1844206	clust1	240	0	GSE71729
GSM1844207	clust2	510	1	GSE71729
GSM1844208	clust3	60	1	GSE71729
GSM1844209	clust2	420	1	GSE71729
GSM1844210	clust2	120	1	GSE71729
GSM1844211	clust1	30	0	GSE71729
GSM1844212	clust1	870	0	GSE71729
GSM1844213	clust2	30	0	GSE71729
GSM1844214	clust1	240	1	GSE71729
GSM1844215	clust1	1620	1	GSE71729
GSM1844216	clust3	180	1	GSE71729
GSM1844217	clust1	210	1	GSE71729
GSM1844218	clust1	210	1	GSE71729
GSM1844219	clust2	390	1	GSE71729
GSM1844220	clust1	480	1	GSE71729
GSM1844221	clust2	450	1	GSE71729
GSM1844222	clust1	180	1	GSE71729
GSM1844223	clust3	210	1	GSE71729
GSM1844224	clust3	540	1	GSE71729
GSM1844225	clust1	210	1	GSE71729
GSM1844226	clust1	660	1	GSE71729
GSM1844227	clust1	750	1	GSE71729
GSM1844228	clust1	900	0	GSE71729
GSM1844229	clust3	660	1	GSE71729
GSM1844230	clust1	180	1	GSE71729
GSM1844231	clust2	420	1	GSE71729
GSM1844232	clust2	30	0	GSE71729
GSM1844233	clust2	180	0	GSE71729
GSM1844234	clust1	210	1	GSE71729
GSM1844235	clust2	570	1	GSE71729
GSM1844236	clust2	90	1	GSE71729
GSM1844237	clust2	570	1	GSE71729
GSM1844238	clust2	510	1	GSE71729
GSM1844239	clust1	30	0	GSE71729
GSM1844240	clust1	600	1	GSE71729
GSM1844241	clust1	60	1	GSE71729
GSM1844249	clust2	720	1	GSE71729
GSM2287304	clust1	312	1	GSE85916
GSM2287305	clust1	4371	0	GSE85916
GSM2287306	clust1	209	1	GSE85916
GSM2287307	clust1	704	1	GSE85916
GSM2287308	clust2	1388	0	GSE85916
GSM2287309	clust3	853	0	GSE85916
GSM2287310	clust1	275	1	GSE85916
GSM2287311	clust1	337	0	GSE85916
GSM2287312	clust1	999	0	GSE85916
GSM2287313	clust1	328	0	GSE85916
GSM2287314	clust3	733	1	GSE85916
GSM2287315	clust2	742	1	GSE85916
GSM2287316	clust2	372	1	GSE85916
GSM2287317	clust1	1075	1	GSE85916
GSM2287319	clust1	2575	1	GSE85916
GSM2287320	clust2	2864	0	GSE85916
GSM2287321	clust2	3961	1	GSE85916
GSM2287322	clust2	369	1	GSE85916
GSM2287323	clust1	1044	0	GSE85916
GSM2287324	clust1	589	0	GSE85916
GSM2287325	clust2	819	1	GSE85916
GSM2287326	clust1	421	1	GSE85916
GSM2287327	clust1	817	1	GSE85916
GSM2287328	clust1	613	1	GSE85916
GSM2287329	clust2	3240	0	GSE85916
GSM2287330	clust2	372	1	GSE85916
GSM2287331	clust2	35	1	GSE85916
GSM2287332	clust1	458	1	GSE85916
GSM2287333	clust2	42	1	GSE85916
GSM2287334	clust2	36	1	GSE85916
GSM2287335	clust1	642	1	GSE85916
GSM2287336	clust1	299	1	GSE85916
GSM2287337	clust1	340	1	GSE85916
GSM2287338	clust3	264	1	GSE85916
GSM2287339	clust2	394	0	GSE85916
GSM2287340	clust1	668	1	GSE85916
GSM2287341	clust1	925	0	GSE85916
GSM2287342	clust2	1209	0	GSE85916
GSM2287343	clust2	209	1	GSE85916
GSM2287344	clust1	243	0	GSE85916
GSM2287345	clust1	1805	0	GSE85916
GSM2287346	clust1	1665	0	GSE85916
GSM2287347	clust2	310	1	GSE85916
GSM2287348	clust2	231	1	GSE85916
GSM2287349	clust2	2808	1	GSE85916
GSM2287350	clust2	1138	1	GSE85916
GSM2287351	clust1	1348	1	GSE85916
GSM2287352	clust2	366	1	GSE85916
GSM2287353	clust2	281	1	GSE85916
GSM2287354	clust1	586	1	GSE85916
GSM2287355	clust2	1294	1	GSE85916
GSM2287356	clust2	502	1	GSE85916
GSM2287357	clust1	318	1	GSE85916
GSM2287358	clust1	446	1	GSE85916
GSM2287359	clust3	395	1	GSE85916
GSM2287360	clust1	447	0	GSE85916
GSM2287361	clust1	1296	1	GSE85916
GSM2287362	clust2	305	1	GSE85916
GSM2287363	clust1	667	0	GSE85916
GSM2287364	clust1	369	1	GSE85916
GSM2287365	clust1	499	1	GSE85916
GSM2287366	clust1	516	1	GSE85916
GSM2287367	clust2	615	1	GSE85916
GSM2287368	clust1	1242	0	GSE85916
GSM2287369	clust1	119	1	GSE85916
GSM2287370	clust2	548	1	GSE85916
GSM2287371	clust2	4453	0	GSE85916
GSM2287372	clust2	289	1	GSE85916
GSM2287373	clust2	603	1	GSE85916
GSM2287374	clust1	595	1	GSE85916
GSM2287375	clust1	421	1	GSE85916
GSM2287376	clust1	757	1	GSE85916
GSM2287377	clust2	1228	1	GSE85916
GSM2287378	clust2	359	1	GSE85916
GSM2287379	clust1	392	0	GSE85916
GSM2287380	clust1	318	0	GSE85916
GSM2287381	clust3	625	1	GSE85916
GSM2287382	clust2	249	1	GSE85916
GSM2287383	clust1	717	1	GSE85916
GSM711904	clust2	1530	1	GSE28735
GSM711906	clust3	210	1	GSE28735
GSM711908	clust2	90	1	GSE28735
GSM711910	clust2	1260	1	GSE28735
GSM711914	clust2	1080	1	GSE28735
GSM711916	clust2	60	1	GSE28735
GSM711922	clust3	570	1	GSE28735
GSM711924	clust1	390	1	GSE28735
GSM711926	clust2	480	1	GSE28735
GSM711928	clust1	1230	1	GSE28735
GSM711930	clust2	90	1	GSE28735
GSM711932	clust3	360	1	GSE28735
GSM711934	clust1	750	1	GSE28735
GSM711936	clust2	1140	0	GSE28735
GSM711938	clust2	30	0	GSE28735
GSM711940	clust2	390	1	GSE28735
GSM711942	clust3	690	1	GSE28735
GSM711944	clust1	330	1	GSE28735
GSM711946	clust1	870	1	GSE28735
GSM711948	clust1	840	1	GSE28735
GSM711950	clust1	840	0	GSE28735
GSM711952	clust2	420	1	GSE28735
GSM711954	clust3	210	1	GSE28735
GSM711956	clust3	840	0	GSE28735
GSM711958	clust3	720	0	GSE28735
GSM711960	clust1	720	0	GSE28735
GSM711962	clust1	240	1	GSE28735
GSM711964	clust1	660	0	GSE28735
GSM711966	clust1	630	0	GSE28735
GSM711968	clust3	630	0	GSE28735
GSM711970	clust3	270	1	GSE28735
GSM711972	clust1	510	0	GSE28735
GSM711974	clust1	180	1	GSE28735
GSM711976	clust1	480	0	GSE28735
GSM711978	clust2	150	1	GSE28735
GSM711980	clust1	330	0	GSE28735
GSM711982	clust1	120	1	GSE28735
GSM711984	clust3	300	1	GSE28735
GSM711986	clust2	300	0	GSE28735
GSM711988	clust1	450	1	GSE28735
GSM711990	clust2	150	1	GSE28735
GSM711992	clust2	390	1	GSE28735
